# Supplementary material for: Impact of CFTR Modulation on Pseudomonas aeruginosa Infection in People With Cystic Fibrosis
Source: J Infect Dis. 2024 Mar 5;230(3):e536–47. doi: 10.1093/infdis/jiae051 (PMC11420785; doi:10.1093/infdis/jiae051)
Supplement: jiae051_Supplementary_Data [file jiae051_supplementary_data.zip]

Archive with 3 entries (3 files):
- Supplementary data 2.xlsx
- Supplementary data 3.xlsx
- Supplementary_data_1 final.docx
