# Supplementary material for: Impact of CFTR Modulation on Pseudomonas aeruginosa Infection in People With Cystic Fibrosis
Source: J Infect Dis. 2024 Mar 5;230(3):e536–47. doi: 10.1093/infdis/jiae051 (PMC11420785; doi:10.1093/infdis/jiae051)
Supplement: jiae051_Supplementary_Data [file jiae051_supplementary_data.zip › Supplementary data 2.xlsx]

## Sheet: Summary
Supplementary data 2. List of all mutations unique to strains isolated after CFTR modulation. Each sheet has mutations from the corresponding cystic fibrosis participant (CFP)_multi-locus sequence type

## Sheet: CFP1_801
SNP_ID	CHROM	POS	TYPE	REF	ALT	EVIDENCE	FTYPE	STRAND	NT_POS	AA_POS	EFFECT	EFFECT_DNA	EFFECT_AA	LOCUS_TAG	GENE	PRODUCT
2578067_G	NC_002516.2	2578067	del	GACGCTGGTGGAC	G	G:59 GACGCTGGTGGAC:0	CDS	+	919/2370	307/789	conservative_inframe_deletion	c.919_930delACGCTGGTGGAC	p.Thr307_Asp310del	PA2335		probable TonB-dependent receptor
2735101_C	NC_002516.2	2735101	del	CGCCATG	C	C:43 CGCCATG:0	CDS	-	81/1026	26/341	conservative_inframe_deletion	c.76_81delCATGGC	p.His26_Gly27del	PA2438		hypothetical protein
5038672_C	NC_002516.2	5038672	del	CTGA	C	C:62 CTGA:0	CDS	+	1589/1602	530/533	disruptive_inframe_deletion	c.1589_1591delTGA	p.Ala530_Asn531delinsAsp	PA4500	dppA3	probable binding protein component of ABC transporter
1671363_GCCGAGCCCGAGCCCGAGCCCGAGCCCGAGCCCGAGC	NC_002516.2	1671363	ins	G	GCCGAGCCCGAGCCCGAGCCCGAGCCCGAGCCCGAGC	GCCGAGCCCGAGCCCGAGCCCGAGCCCGAGCCCGAGC:10 G:0	CDS	+	1407/2046	469/681	disruptive_inframe_insertion	c.1406_1407insCGAGCCCGAGCCCGAGCCCGAGCCCGAGCCCGAGCC	p.Pro469_Leu470insGluProGluProGluProGluProGluProGluPro	PA1532	dnaX	DNA polymerase subunits gamma and tau
2694410_T	NC_002516.2	2694410	del	TCCGCGCC	T	T:37 TCCGCGCC:0	CDS	-	135/765	43/254	frameshift_variant	c.129_135delGGCGCGG	p.Ala44fs	PA2411		probable thioesterase
5564184_A	NC_002516.2	5564184	del	AC	A	A:58 AC:0	CDS	+	585/1824	195/607	frameshift_variant	c.585delC	p.Gly196fs	PA4958	fimW	FimW
1497952_GG	NC_002516.2	1497952	complex	A	GG	GG:59 A:0	CDS	+	941/966	314/321	frameshift_variant&missense_variant	c.941delAinsGG	p.Glu314fs	PA1380		probable transcriptional regulator
1928842_A	NC_002516.2	1928842	snp	C	A	A:79 C:0	ncRNA	-			intragenic_variant	n.1928842C>A		PA1781.1	nalA	nitrogen assimilation leader A (NalA)
496047_C	NC_002516.2	496047	snp	A	C	C:77 A:0	CDS	-	209/1440	70/479	missense_variant	c.209T>G	p.Val70Gly	PA0441	dht	dihydropyrimidinase
788562_G	NC_002516.2	788562	snp	A	G	G:52 A:0	CDS	-	247/264	83/87	missense_variant	c.247T>C	p.Ser83Pro	PA0716.1	pf4r	Pf4 repressor C
788800_AGTGT	NC_002516.2	788800	complex	CGTGC	AGTGT	AGTGT:80 CGTGC:0	CDS	-	9/264	1987-02-01	missense_variant	c.5_9delGCACGinsACACT	p.Ser2Asn	PA0716.1	pf4r	Pf4 repressor C
788946_A	NC_002516.2	788946	snp	G	A	A:76 G:0	CDS	+	20/213	1970-07-01	missense_variant	c.20G>A	p.Ser7Asn	PA0716.2	xisF4	Pf4 prophage excisionase, XisF4
788951_GGC	NC_002516.2	788951	complex	AGT	GGC	GGC:74 AGT:0	CDS	+	25/213	1970-09-01	missense_variant	c.25_27delAGTinsGGC	p.Ser9Gly	PA0716.2	xisF4	Pf4 prophage excisionase, XisF4
789106_TCGCAA	NC_002516.2	789106	complex	GCGTAC	TCGCAA	TCGCAA:13 GCGTAC:0	CDS	+	180/213	60/70	missense_variant	c.180_185delGCGTACinsTCGCAA	p.Thr62Asn	PA0716.2	xisF4	Pf4 prophage excisionase, XisF4
791526_AAT	NC_002516.2	791526	complex	CGC	AAT	AAT:19 CGC:0	CDS	+	157/1263	53/420	missense_variant	c.157_159delCGCinsAAT	p.Arg53Asn	PA0724		probable coat protein A of bacteriophage Pf1
795799_G	NC_002516.2	795799	snp	A	G	G:27 A:0	CDS	+	7/984	3/327	missense_variant	c.7A>G	p.Ile3Val	PA0728		probable bacteriophage integrase
880839_C	NC_002516.2	880839	snp	T	C	C:35 T:0	CDS	+	1283/1521	428/506	missense_variant	c.1283T>C	p.Leu428Pro	PA0801		hypothetical protein
894589_G	NC_002516.2	894589	snp	C	G	G:59 C:0	CDS	-	263/885	88/294	missense_variant	c.263G>C	p.Arg88Pro	PA0816		probable transcriptional regulator
927544_T	NC_002516.2	927544	snp	C	T	T:76 C:0	CDS	+	398/600	133/199	missense_variant	c.398C>T	p.Ala133Val	PA0848	ahpB	alkyl hydroperoxide reductase , AhpB
1072619_A	NC_002516.2	1072619	snp	C	A	A:110 C:0	CDS	+	158/378	53/125	missense_variant	c.158C>A	p.Ala53Glu	PA0991	hptA	Histidine phosphotransfer protein HptA
1268286_G	NC_002516.2	1268286	snp	A	G	G:68 A:0	CDS	+	607/2058	203/685	missense_variant	c.607A>G	p.Arg203Gly	PA1169		probable lipoxygenase
1360194_G	NC_002516.2	1360194	snp	T	G	G:81 T:0	CDS	+	605/1005	202/334	missense_variant	c.605T>G	p.Val202Gly	PA1252	dpkA	DpkA
1600749_C	NC_002516.2	1600749	snp	T	C	C:57 T:0	CDS	-	1145/1479	382/492	missense_variant	c.1145A>G	p.His382Arg	PA1474		hypothetical protein
1624102_C	NC_002516.2	1624102	snp	G	C	C:69 G:0	CDS	-	614/852	205/283	missense_variant	c.614C>G	p.Thr205Ser	PA1496		probable potassium channel
1676140_A	NC_002516.2	1676140	snp	G	A	A:80 G:0	CDS	-	1306/1584	436/527	missense_variant	c.1306C>T	p.Arg436Cys	PA1538		probable flavin-containing monooxygenase
1685294_T	NC_002516.2	1685294	snp	C	T	T:50 C:0	CDS	-	2083/2436	695/811	missense_variant	c.2083G>A	p.Gly695Ser	PA1549	copA2	CopA2
1750123_CAT	NC_002516.2	1750123	complex	GAG	CAT	CAT:62 GAG:0	CDS	-	1398/1626	466/541	missense_variant	c.1396_1398delCTCinsATG	p.Leu466Met	PA1608		probable chemotaxis transducer
1769762_A	NC_002516.2	1769762	snp	T	A	A:49 T:0	CDS	-	560/1275	187/424	missense_variant	c.560A>T	p.Glu187Val	PA1626		probable major facilitator superfamily (MFS) transporter
1780630_G	NC_002516.2	1780630	snp	T	G	G:43 T:0	CDS	+	95/2658	32/885	missense_variant	c.95T>G	p.Val32Gly	PA1636	kdpD	two-component sensor KdpD
1951809_C	NC_002516.2	1951809	snp	T	C	C:54 T:0	CDS	-	625/708	209/235	missense_variant	c.625A>G	p.Lys209Glu	PA1799	parR	two-component response regulator, ParR
1953936_T	NC_002516.2	1953936	snp	A	T	T:98 A:0	CDS	+	1272/1311	424/436	missense_variant	c.1272A>T	p.Glu424Asp	PA1800	tig	trigger factor
2065152_T	NC_002516.2	2065152	snp	G	T	T:97 G:0	CDS	-	394/693	132/230	missense_variant	c.394C>A	p.Arg132Ser	PA1894		hypothetical protein
2095980_A	NC_002516.2	2095980	snp	G	A	A:80 G:0	CDS	-	377/2028	126/675	missense_variant	c.377C>T	p.Ala126Val	PA1920	nrdD	class III (anaerobic) ribonucleoside-triphosphate reductase subunit, NrdD
2167537_G	NC_002516.2	2167537	snp	C	G	G:47 C:0	CDS	-	1616/1872	539/623	missense_variant	c.1616G>C	p.Gly539Ala	PA1982	exaA	quinoprotein ethanol dehydrogenase
2196569_T	NC_002516.2	2196569	snp	G	T	T:82 G:0	CDS	-	859/1299	287/432	missense_variant	c.859C>A	p.Leu287Met	PA2008	fahA	fumarylacetoacetase
2590056_C	NC_002516.2	2590056	snp	A	C	C:33 A:0	CDS	+	602/933	201/310	missense_variant	c.602A>C	p.Asp201Ala	PA2344	mtlZ	fructokinase
2643450_A	NC_002516.2	2643450	snp	G	A	A:59 G:0	CDS	+	145/1992	49/663	missense_variant	c.145G>A	p.Ala49Thr	PA2390	pvdT	PvdT
2649869_T	NC_002516.2	2649869	snp	C	T	T:10 C:0	CDS	+	1244/1347	415/448	missense_variant	c.1244C>T	p.Thr415Ile	PA2393		putative dipeptidase
2708883_TGA	NC_002516.2	2708883	complex	CGG	TGA	TGA:55 CGG:0	CDS	-	11812/13029	3937/4342	missense_variant	c.11810_11812delCCGinsTCA	p.AlaVal3937ValIle	PA2424	pvdL	PvdL
2709924_G	NC_002516.2	2709924	snp	C	G	G:63 C:0	CDS	-	10771/13029	3591/4342	missense_variant	c.10771G>C	p.Glu3591Gln	PA2424	pvdL	PvdL
2714007_C	NC_002516.2	2714007	snp	T	C	C:52 T:0	CDS	-	6688/13029	2230/4342	missense_variant	c.6688A>G	p.Ser2230Gly	PA2424	pvdL	PvdL
2760499_C	NC_002516.2	2760499	snp	T	C	C:26 T:0	CDS	-	121/297	41/98	missense_variant	c.121A>G	p.Arg41Gly	PA2460		hypothetical protein
2760565_C	NC_002516.2	2760565	snp	A	C	C:49 A:0	CDS	-	55/297	19/98	missense_variant	c.55T>G	p.Leu19Val	PA2460		hypothetical protein
2771912_C	NC_002516.2	2771912	snp	T	C	C:100 T:0	CDS	-	6893/16884	2298/5627	missense_variant	c.6893A>G	p.Glu2298Gly	PA2462		hypothetical protein
2772461_C	NC_002516.2	2772461	snp	T	C	C:107 T:0	CDS	-	6344/16884	2115/5627	missense_variant	c.6344A>G	p.His2115Arg	PA2462		hypothetical protein
2772479_C	NC_002516.2	2772479	snp	G	C	C:114 G:0	CDS	-	6326/16884	2109/5627	missense_variant	c.6326C>G	p.Ala2109Gly	PA2462		hypothetical protein
2773751_CCCAA	NC_002516.2	2773751	complex	TCCAG	CCCAA	CCCAA:81 TCCAG:3	CDS	-	5054/16884	1684/5627	missense_variant	c.5050_5054delCTGGAinsTTGGG	p.Asp1685Gly	PA2462		hypothetical protein
2774355_T	NC_002516.2	2774355	snp	C	T	T:129 C:0	CDS	-	4450/16884	1484/5627	missense_variant	c.4450G>A	p.Gly1484Ser	PA2462		hypothetical protein
2774768_A	NC_002516.2	2774768	snp	T	A	A:81 T:0	CDS	-	4037/16884	1346/5627	missense_variant	c.4037A>T	p.Asp1346Val	PA2462		hypothetical protein
2776361_T	NC_002516.2	2776361	snp	C	T	T:28 C:0	CDS	-	2444/16884	815/5627	missense_variant	c.2444G>A	p.Gly815Glu	PA2462		hypothetical protein
2777325_C	NC_002516.2	2777325	snp	A	C	C:67 A:0	CDS	-	1480/16884	494/5627	missense_variant	c.1480T>G	p.Phe494Val	PA2462		hypothetical protein
2927612_T	NC_002516.2	2927612	snp	G	T	T:99 G:0	CDS	-	310/1149	104/382	missense_variant	c.310C>A	p.His104Asn	PA2587	pqsH	probable FAD-dependent monooxygenase
2949439_T	NC_002516.2	2949439	snp	A	T	T:73 A:0	CDS	+	107/306	36/101	missense_variant	c.107A>T	p.Asp36Val	PA2607		conserved hypothetical protein
3132506_A	NC_002516.2	3132506	snp	T	A	A:66 T:0	CDS	-	311/588	104/195	missense_variant	c.311A>T	p.Asp104Val	PA2774	tse4	Tse4
3250024_T	NC_002516.2	3250024	snp	G	T	T:41 G:0	CDS	-	718/765	240/254	missense_variant	c.718C>A	p.Leu240Met	PA2895	sbrR	SbrR
3297994_T	NC_002516.2	3297994	snp	C	T	T:34 C:0	CDS	-	928/1017	310/338	missense_variant	c.928G>A	p.Asp310Asn	PA2942		probable magnesium chelatase
4003883_T	NC_002516.2	4003883	snp	G	T	T:56 G:0	CDS	+	151/924	51/307	missense_variant	c.151G>T	p.Gly51Cys	PA3571	mmsR	transcriptional regulator MmsR
4006659_A	NC_002516.2	4006659	snp	C	A	A:87 C:0	CDS	+	150/639	50/212	missense_variant	c.150C>A	p.His50Gln	PA3574	nalD	NalD
4008959_TTTTCT	NC_002516.2	4008959	complex	CTTGTC	TTTTCT	TTTTCT:13 CTTGTC:0	CDS	-	93/114	30/37	missense_variant	c.88_93delGACAAGinsAGAAAA	p.Asp30Arg	PA3577		hypothetical protein
4008969_C	NC_002516.2	4008969	snp	T	C	C:11 T:0	CDS	-	83/114	28/37	missense_variant	c.83A>G	p.Lys28Arg	PA3577		hypothetical protein
4008989_GCCTTC	NC_002516.2	4008989	complex	AACTTT	GCCTTC	GCCTTC:10 AACTTT:0	CDS	-	63/114	20/37	missense_variant	c.58_63delAAAGTTinsGAAGGC	p.LysVal20GluGly	PA3577		hypothetical protein
4047468_T	NC_002516.2	4047468	snp	A	T	T:53 A:0	CDS	-	872/2406	291/801	missense_variant	c.872T>A	p.Phe291Tyr	PA3613		hypothetical protein
4054040_AGCC	NC_002516.2	4054040	complex	TGCG	AGCC	AGCC:70 TGCG:0	CDS	+	649/1008	217/335	missense_variant	c.649_652delTGCGinsAGCC	p.CysAla217SerPro	PA3619		hypothetical protein
4085313_A	NC_002516.2	4085313	snp	C	A	A:96 C:1	CDS	-	2143/2394	715/797	missense_variant	c.2143G>T	p.Val715Phe	PA3648	opr86	outer membrane protein Opr86
4173677_A	NC_002516.2	4173677	snp	G	A	A:53 G:0	CDS	-	191/693	64/230	missense_variant	c.191C>T	p.Ala64Val	PA3727		hypothetical protein
4278430_C	NC_002516.2	4278430	snp	T	C	C:83 T:0	CDS	-	518/1863	173/620	missense_variant	c.518A>G	p.Asp173Gly	PA3821	secD	secretion protein SecD
4569078_GATAT	NC_002516.2	4569078	complex	AATAC	GATAT	GATAT:104 AATAC:0	CDS	-	546/570	181/189	missense_variant	c.542_546delGTATTinsATATC	p.Arg181His	PA4086	cupB1	probable fimbrial subunit CupB1
4589230_G	NC_002516.2	4589230	snp	A	G	G:54 A:0	CDS	-	269/756	90/251	missense_variant	c.269T>C	p.Val90Ala	PA4105		hypothetical protein
4687934_A	NC_002516.2	4687934	snp	G	A	A:71 G:0	CDS	+	283/1197	95/398	missense_variant	c.283G>A	p.Asp95Asn	PA4190	pqsL	probable FAD-dependent monooxygenase
4832940_GGAACTTCAGA	NC_002516.2	4832940	complex	AGAGCTGCAAG	GGAACTTCAGA	GGAACTTCAGA:40 AGAGCTGCAAG:0	CDS	+	1569/1899	523/632	missense_variant	c.1569_1579delAGAGCTGCAAGinsGGAACTTCAGA	p.Val527Ile	PA4307	pctC	chemotactic transducer PctC
4855477_A	NC_002516.2	4855477	snp	G	A	A:70 G:0	CDS	+	406/807	136/268	missense_variant	c.406G>A	p.Ala136Thr	PA4327		hypothetical protein
4869244_T	NC_002516.2	4869244	snp	C	T	T:51 C:0	CDS	-	250/573	84/190	missense_variant	c.250G>A	p.Glu84Lys	PA4340		hypothetical protein
5123087_A	NC_002516.2	5123087	snp	G	A	A:65 G:0	CDS	-	2420/2454	807/817	missense_variant	c.2420C>T	p.Ala807Val	PA4576		probable ATP-dependent protease
5125431_C	NC_002516.2	5125431	snp	T	C	C:76 T:0	CDS	-	76/2454	26/817	missense_variant	c.76A>G	p.Thr26Ala	PA4576		probable ATP-dependent protease
5127941_G	NC_002516.2	5127941	snp	C	G	G:48 C:0	CDS	+	1229/1857	410/618	missense_variant	c.1229C>G	p.Ala410Gly	PA4579		hypothetical protein
5128193_T	NC_002516.2	5128193	snp	C	T	T:73 C:0	CDS	+	1481/1857	494/618	missense_variant	c.1481C>T	p.Pro494Leu	PA4579		hypothetical protein
5128492_A	NC_002516.2	5128492	snp	G	A	A:91 G:0	CDS	+	1780/1857	594/618	missense_variant	c.1780G>A	p.Gly594Ser	PA4579		hypothetical protein
5187219_G	NC_002516.2	5187219	snp	C	G	G:15 C:0	CDS	-	5657/6465	1886/2154	missense_variant	c.5657G>C	p.Gly1886Ala	PA4625	cdrA	cyclic diguanylate-regulated TPS partner A, CdrA
5306799_C	NC_002516.2	5306799	snp	A	C	C:75 A:0	CDS	+	2789/2952	930/983	missense_variant	c.2789A>C	p.Asp930Ala	PA4725	cbrA	two-component sensor CbrA
5391542_T	NC_002516.2	5391542	snp	G	T	T:70 G:0	CDS	-	13/1407	5/468	missense_variant	c.13C>A	p.Leu5Met	PA4805		probable class III aminotransferase
5448751_A	NC_002516.2	5448751	snp	C	A	A:74 C:0	CDS	+	109/324	37/107	missense_variant	c.109C>A	p.Arg37Ser	PA4853	fis	DNA-binding protein Fis
5553925_T	NC_002516.2	5553925	snp	C	T	T:60 C:0	CDS	-	1156/1509	386/502	missense_variant	c.1156G>A	p.Ala386Thr	PA4949		conserved hypothetical protein
5620996_A	NC_002516.2	5620996	snp	G	A	A:87 G:0	CDS	-	31/1419	11/472	missense_variant	c.31C>T	p.Arg11Cys	PA5002	dnpA	de-N-acetylase involved in persistence, DnpA
5727884_GTGCG	NC_002516.2	5727884	complex	ATGTA	GTGCG	GTGCG:70 ATGTA:0	CDS	-	1593/2238	530/745	missense_variant	c.1589_1593delTACATinsCGCAC	p.Leu530Pro	PA5089	tle5b	type VI secretion phospholipase D effector Tle5b
5754454_AC	NC_002516.2	5754454	mnp	GA	AC	AC:67 GA:0	CDS	-	1785/1941	595/646	missense_variant	c.1784_1785delTCinsGT	p.Leu595Arg	PA5112	estA	esterase EstA
6240391_T	NC_002516.2	6240391	snp	C	T	T:73 C:0	CDS	-	242/1185	81/394	missense_variant	c.242G>A	p.Ser81Asn	PA5546		conserved hypothetical protein
2436945_A	NC_002516.2	2436945	snp	C	A	A:100 C:0	CDS	+	642/996	214/331	stop_gained	c.642C>A	p.Cys214*	PA2216		2-keto-3-deoxy-D-arabinonate dehydratase
4646037_A	NC_002516.2	4646037	snp	G	A	A:60 G:0	CDS	+	444/1113	148/370	stop_gained	c.444G>A	p.Trp148*	PA4152		probable hydrolase
4739560_A	NC_002516.2	4739560	snp	G	A	A:55 G:1	CDS	-	1552/4317	518/1438	stop_gained	c.1552C>T	p.Gln518*	PA4226	pchE	dihydroaeruginoic acid synthetase
5039217_A	NC_002516.2	5039217	snp	G	A	A:64 G:0	CDS	+	317/1455	106/484	stop_gained	c.317G>A	p.Trp106*	PA4501	opdD	Glycine-glutamate dipeptide porin OpdP
5153774_A	NC_002516.2	5153774	snp	C	A	A:87 C:0	CDS	-	436/3132	146/1043	stop_gained	c.436G>T	p.Glu146*	PA4598	mexD	Resistance-Nodulation-Cell Division (RND) multidrug efflux transporter MexD
2431_T	NC_002516.2	2431	snp	C	T	T:81 C:0	CDS	+	376/1104	126/367	synonymous_variant	c.376C>T	p.Leu126Leu	PA0002	dnaN	DNA polymerase III, beta chain
43783_C	NC_002516.2	43783	snp	T	C	C:15 T:0	CDS	+	870/10608	290/3535	synonymous_variant	c.870T>C	p.Ser290Ser	PA0041		probable hemagglutinin
48338_C	NC_002516.2	48338	snp	T	C	C:27 T:0	CDS	+	5425/10608	1809/3535	synonymous_variant	c.5425T>C	p.Leu1809Leu	PA0041		probable hemagglutinin
185877_C	NC_002516.2	185877	snp	T	C	C:77 T:0	CDS	+	1284/1335	428/444	synonymous_variant	c.1284T>C	p.Asn428Asn	PA0162	opdC	histidine porin OpdC
219933_T	NC_002516.2	219933	snp	C	T	T:68 C:0	CDS	+	762/2373	254/790	synonymous_variant	c.762C>T	p.Arg254Arg	PA0192		probable TonB-dependent receptor
250714_T	NC_002516.2	250714	snp	C	T	T:73 C:0	CDS	+	484/1383	162/460	synonymous_variant	c.484C>T	p.Leu162Leu	PA0221		probable aminotransferase
461304_C	NC_002516.2	461304	snp	T	C	C:69 T:0	CDS	+	7179/7419	2393/2472	synonymous_variant	c.7179T>C	p.His2393His	PA0413	chpA	component of chemotactic signal transduction system
576681_G	NC_002516.2	576681	snp	A	G	G:54 A:0	CDS	-	996/1179	332/392	synonymous_variant	c.996T>C	p.Arg332Arg	PA0516	nirF	heme d1 biosynthesis protein NirF
617457_C	NC_002516.2	617457	snp	T	C	C:63 T:0	CDS	-	93/1179	31/392	synonymous_variant	c.93A>G	p.Val31Val	PA0559		conserved hypothetical protein
619359_G	NC_002516.2	619359	snp	C	G	G:11 C:0	CDS	-	648/675	216/224	synonymous_variant	c.648G>C	p.Thr216Thr	PA0562		probable hydrolase
756562_C	NC_002516.2	756562	snp	T	C	C:56 T:0	CDS	+	6606/12543	2202/4180	synonymous_variant	c.6606T>C	p.Asp2202Asp	PA0690	pdtA	phosphate depletion regulated TPS partner A, PdtA
758101_C	NC_002516.2	758101	snp	T	C	C:58 T:0	CDS	+	8145/12543	2715/4180	synonymous_variant	c.8145T>C	p.Asp2715Asp	PA0690	pdtA	phosphate depletion regulated TPS partner A, PdtA
788584_G	NC_002516.2	788584	snp	A	G	G:57 A:0	CDS	-	225/264	75/87	synonymous_variant	c.225T>C	p.Tyr75Tyr	PA0716.1	pf4r	Pf4 repressor C
788614_T	NC_002516.2	788614	snp	G	T	T:59 G:0	CDS	-	195/264	65/87	synonymous_variant	c.195C>A	p.Ala65Ala	PA0716.1	pf4r	Pf4 repressor C
788623_G	NC_002516.2	788623	snp	A	G	G:60 A:0	CDS	-	186/264	62/87	synonymous_variant	c.186T>C	p.Gly62Gly	PA0716.1	pf4r	Pf4 repressor C
788641_C	NC_002516.2	788641	snp	T	C	C:66 T:0	CDS	-	168/264	56/87	synonymous_variant	c.168A>G	p.Ala56Ala	PA0716.1	pf4r	Pf4 repressor C
789016_T	NC_002516.2	789016	snp	C	T	T:52 C:0	CDS	+	90/213	30/70	synonymous_variant	c.90C>T	p.Ile30Ile	PA0716.2	xisF4	Pf4 prophage excisionase, XisF4
789022_T	NC_002516.2	789022	snp	C	T	T:52 C:0	CDS	+	96/213	32/70	synonymous_variant	c.96C>T	p.Tyr32Tyr	PA0716.2	xisF4	Pf4 prophage excisionase, XisF4
789031_C	NC_002516.2	789031	snp	T	C	C:47 T:0	CDS	+	105/213	35/70	synonymous_variant	c.105T>C	p.Ala35Ala	PA0716.2	xisF4	Pf4 prophage excisionase, XisF4
789055_A	NC_002516.2	789055	snp	G	A	A:33 G:0	CDS	+	129/213	43/70	synonymous_variant	c.129G>A	p.Val43Val	PA0716.2	xisF4	Pf4 prophage excisionase, XisF4
789064_C	NC_002516.2	789064	snp	G	C	C:34 G:0	CDS	+	138/213	46/70	synonymous_variant	c.138G>C	p.Ser46Ser	PA0716.2	xisF4	Pf4 prophage excisionase, XisF4
789073_TGGA	NC_002516.2	789073	complex	GGGG	TGGA	TGGA:29 GGGG:0	CDS	+	147/213	49/70	synonymous_variant	c.147_150delGGGGinsTGGA	p.51	PA0716.2	xisF4	Pf4 prophage excisionase, XisF4
791486_A	NC_002516.2	791486	snp	G	A	A:21 G:0	CDS	+	117/1263	39/420	synonymous_variant	c.117G>A	p.Ser39Ser	PA0724		probable coat protein A of bacteriophage Pf1
791507_A	NC_002516.2	791507	snp	G	A	A:22 G:0	CDS	+	138/1263	46/420	synonymous_variant	c.138G>A	p.Ala46Ala	PA0724		probable coat protein A of bacteriophage Pf1
791513_T	NC_002516.2	791513	snp	C	T	T:21 C:0	CDS	+	144/1263	48/420	synonymous_variant	c.144C>T	p.Ala48Ala	PA0724		probable coat protein A of bacteriophage Pf1
791573_A	NC_002516.2	791573	snp	G	A	A:20 G:0	CDS	+	204/1263	68/420	synonymous_variant	c.204G>A	p.Gln68Gln	PA0724		probable coat protein A of bacteriophage Pf1
791612_T	NC_002516.2	791612	snp	C	T	T:13 C:0	CDS	+	243/1263	81/420	synonymous_variant	c.243C>T	p.Gly81Gly	PA0724		probable coat protein A of bacteriophage Pf1
866287_T	NC_002516.2	866287	snp	C	T	T:39 C:0	CDS	-	165/816	55/271	synonymous_variant	c.165G>A	p.Val55Val	PA0790		hypothetical protein
1068767_T	NC_002516.2	1068767	snp	G	T	T:65 G:0	CDS	+	279/843	93/280	synonymous_variant	c.279G>T	p.Val93Val	PA0987		conserved hypothetical protein
1137792_G	NC_002516.2	1137792	snp	A	G	G:48 A:0	CDS	+	750/1113	250/370	synonymous_variant	c.750A>G	p.Ala250Ala	PA1050		conserved hypothetical protein
1139303_A	NC_002516.2	1139303	snp	G	A	A:63 G:0	CDS	+	990/1359	330/452	synonymous_variant	c.990G>A	p.Pro330Pro	PA1051		probable transporter
1362249_GACGTAA	NC_002516.2	1362249	complex	AACGTAG	GACGTAA	GACGTAA:25 AACGTAG:0	CDS	-	30/1581	8/526	synonymous_variant	c.24_30delCTACGTTinsTTACGTC	p.11	PA1253	lhpG	alpha-ketoglutaric semialdehyde dehydrogenase, LhpG
1498685_G	NC_002516.2	1498685	snp	A	G	G:100 A:0	CDS	+	348/492	116/163	synonymous_variant	c.348A>G	p.Gly116Gly	PA1381		hypothetical protein
1528237_T	NC_002516.2	1528237	snp	C	T	T:64 C:0	CDS	+	1047/1593	349/530	synonymous_variant	c.1047C>T	p.Ser349Ser	PA1405		probable helicase
1600104_C	NC_002516.2	1600104	snp	T	C	C:11 T:0	CDS	-	315/336	105/111	synonymous_variant	c.315A>G	p.Leu105Leu	PA1473		hypothetical protein
1669416_G	NC_002516.2	1669416	snp	A	G	G:58 A:0	CDS	-	537/867	179/288	synonymous_variant	c.537T>C	p.Gly179Gly	PA1531		hypothetical protein
2039308_T	NC_002516.2	2039308	snp	C	T	T:12 C:1	CDS	+	2868/7407	956/2468	synonymous_variant	c.2868C>T	p.Ser956Ser	PA1874		hypothetical protein
2040964_T	NC_002516.2	2040964	snp	C	T	T:44 C:3	CDS	+	4524/7407	1508/2468	synonymous_variant	c.4524C>T	p.Ala1508Ala	PA1874		hypothetical protein
2132905_G	NC_002516.2	2132905	snp	C	G	G:57 C:0	CDS	+	1071/1533	357/510	synonymous_variant	c.1071C>G	p.Leu357Leu	PA1947	rbsA	ribose transport protein RbsA
2149159_G	NC_002516.2	2149159	snp	A	G	G:11 A:0	CDS	+	306/336	102/111	synonymous_variant	c.306A>G	p.Lys102Lys	PA1965		hypothetical protein
2160172_C	NC_002516.2	2160172	snp	T	C	C:80 T:0	CDS	+	903/1164	301/387	synonymous_variant	c.903T>C	p.Gly301Gly	PA1975		hypothetical protein
2168826_T	NC_002516.2	2168826	snp	G	T	T:101 G:0	CDS	-	327/1872	109/623	synonymous_variant	c.327C>A	p.Ala109Ala	PA1982	exaA	quinoprotein ethanol dehydrogenase
2265989_T	NC_002516.2	2265989	snp	C	T	T:45 C:0	CDS	-	441/669	147/222	synonymous_variant	c.441G>A	p.Pro147Pro	PA2067		probable hydrolase
2414568_A	NC_002516.2	2414568	snp	G	A	A:54 G:0	CDS	+	315/1254	105/417	synonymous_variant	c.315G>A	p.Ala105Ala	PA2195	hcnC	hydrogen cyanide synthase HcnC
2470689_T	NC_002516.2	2470689	snp	C	T	T:43 C:0	CDS	+	1404/1734	468/577	synonymous_variant	c.1404C>T	p.Phe468Phe	PA2243	pslM	hypothetical protein
2583026_T	NC_002516.2	2583026	snp	C	T	T:69 C:0	CDS	+	930/1311	310/436	synonymous_variant	c.930C>T	p.Arg310Arg	PA2338		probable binding protein component of ABC maltose/mannitol transporter
2647121_G	NC_002516.2	2647121	snp	C	G	G:17 C:0	CDS	-	1290/1635	430/544	synonymous_variant	c.1290G>C	p.Ser430Ser	PA2392	pvdP	PvdP
2647133_G	NC_002516.2	2647133	snp	C	G	G:17 C:0	CDS	-	1278/1635	426/544	synonymous_variant	c.1278G>C	p.Pro426Pro	PA2392	pvdP	PvdP
2647148_CGAG	NC_002516.2	2647148	complex	GGAA	CGAG	CGAG:11 GGAA:0	CDS	-	1263/1635	420/544	synonymous_variant	c.1260_1263delTTCCinsCTCG	p.422	PA2392	pvdP	PvdP
2647292_A	NC_002516.2	2647292	snp	G	A	A:13 G:0	CDS	-	1119/1635	373/544	synonymous_variant	c.1119C>T	p.Gly373Gly	PA2392	pvdP	PvdP
2652281_A	NC_002516.2	2652281	snp	G	A	A:13 G:0	CDS	-	777/828	259/275	synonymous_variant	c.777C>T	p.Ser259Ser	PA2396	pvdF	pyoverdine synthetase F
2688129_G	NC_002516.2	2688129	snp	C	G	G:10 C:0	CDS	+	633/1212	211/403	synonymous_variant	c.633C>G	p.Thr211Thr	PA2403	fpvG	FpvG
2714002_A	NC_002516.2	2714002	snp	G	A	A:55 G:0	CDS	-	6693/13029	2231/4342	synonymous_variant	c.6693C>T	p.His2231His	PA2424	pvdL	PvdL
2772301_T	NC_002516.2	2772301	snp	C	T	T:108 C:0	CDS	-	6504/16884	2168/5627	synonymous_variant	c.6504G>A	p.Leu2168Leu	PA2462		hypothetical protein
2772328_T	NC_002516.2	2772328	snp	G	T	T:116 G:0	CDS	-	6477/16884	2159/5627	synonymous_variant	c.6477C>A	p.Gly2159Gly	PA2462		hypothetical protein
2772781_T	NC_002516.2	2772781	snp	C	T	T:78 C:0	CDS	-	6024/16884	2008/5627	synonymous_variant	c.6024G>A	p.Ala2008Ala	PA2462		hypothetical protein
2773186_C	NC_002516.2	2773186	snp	T	C	C:75 T:0	CDS	-	5619/16884	1873/5627	synonymous_variant	c.5619A>G	p.Ala1873Ala	PA2462		hypothetical protein
2773762_A	NC_002516.2	2773762	snp	C	A	A:84 C:0	CDS	-	5043/16884	1681/5627	synonymous_variant	c.5043G>T	p.Ala1681Ala	PA2462		hypothetical protein
2774062_A	NC_002516.2	2774062	snp	G	A	A:110 G:0	CDS	-	4743/16884	1581/5627	synonymous_variant	c.4743C>T	p.Gly1581Gly	PA2462		hypothetical protein
2774119_G	NC_002516.2	2774119	snp	A	G	G:116 A:0	CDS	-	4686/16884	1562/5627	synonymous_variant	c.4686T>C	p.Gly1562Gly	PA2462		hypothetical protein
2774368_C	NC_002516.2	2774368	snp	A	C	C:131 A:0	CDS	-	4437/16884	1479/5627	synonymous_variant	c.4437T>G	p.Thr1479Thr	PA2462		hypothetical protein
2774875_A	NC_002516.2	2774875	snp	G	A	A:83 G:0	CDS	-	3930/16884	1310/5627	synonymous_variant	c.3930C>T	p.Asn1310Asn	PA2462		hypothetical protein
2775034_A	NC_002516.2	2775034	snp	G	A	A:43 G:0	CDS	-	3771/16884	1257/5627	synonymous_variant	c.3771C>T	p.Gly1257Gly	PA2462		hypothetical protein
2776276_G	NC_002516.2	2776276	snp	A	G	G:12 A:0	CDS	-	2529/16884	843/5627	synonymous_variant	c.2529T>C	p.Ala843Ala	PA2462		hypothetical protein
2776459_A	NC_002516.2	2776459	snp	G	A	A:27 G:0	CDS	-	2346/16884	782/5627	synonymous_variant	c.2346C>T	p.Thr782Thr	PA2462		hypothetical protein
2833077_A	NC_002516.2	2833077	snp	G	A	A:60 G:0	CDS	-	54/762	18/253	synonymous_variant	c.54C>T	p.Gly18Gly	PA2515	xylL	cis-1,2-dihydroxycyclohexa-3,4-diene carboxylate dehydrogenase
2888956_G	NC_002516.2	2888956	snp	A	G	G:60 A:0	CDS	-	69/1668	23/555	synonymous_variant	c.69T>C	p.Gly23Gly	PA2555		probable AMP-binding enzyme
2913643_T	NC_002516.2	2913643	snp	C	T	T:88 C:0	CDS	-	147/900	49/299	synonymous_variant	c.147G>A	p.Leu49Leu	PA2576		hypothetical protein
3285478_C	NC_002516.2	3285478	snp	T	C	C:83 T:0	CDS	-	144/615	48/204	synonymous_variant	c.144A>G	p.Val48Val	PA2929		hypothetical protein
3321737_A	NC_002516.2	3321737	snp	G	A	A:95 G:0	CDS	-	1017/1050	339/349	synonymous_variant	c.1017C>T	p.Ser339Ser	PA2963		conserved hypothetical protein
3443671_C	NC_002516.2	3443671	snp	T	C	C:63 T:0	CDS	+	849/981	283/326	synonymous_variant	c.849T>C	p.Ser283Ser	PA3070		conserved hypothetical protein
3628249_G	NC_002516.2	3628249	snp	T	G	G:77 T:0	CDS	+	741/858	247/285	synonymous_variant	c.741T>G	p.Val247Val	PA3240		conserved hypothetical protein
4022419_CGAG	NC_002516.2	4022419	complex	AGAC	CGAG	CGAG:39 AGAC:0	CDS	-	759/1206	252/401	synonymous_variant	c.756_759delGTCTinsCTCG	p.254	PA3589		probable acyl-CoA thiolase
4022428_G	NC_002516.2	4022428	snp	A	G	G:38 A:0	CDS	-	750/1206	250/401	synonymous_variant	c.750T>C	p.Gly250Gly	PA3589		probable acyl-CoA thiolase
4089528_A	NC_002516.2	4089528	snp	G	A	A:63 G:0	CDS	-	567/1191	189/396	synonymous_variant	c.567C>T	p.Arg189Arg	PA3650	dxr	1-deoxy-d-xylulose 5-phosphate reductoisomerase
4421560_G	NC_002516.2	4421560	snp	C	G	G:61 C:0	CDS	-	240/1596	80/531	synonymous_variant	c.240G>C	p.Ser80Ser	PA3943		conserved hypothetical protein
4464617_A	NC_002516.2	4464617	snp	G	A	A:68 G:0	CDS	+	714/1536	238/511	synonymous_variant	c.714G>A	p.Leu238Leu	PA3984	lnt	apolipoprotein N-acyltransferase
4606609_T	NC_002516.2	4606609	snp	G	T	T:88 G:0	CDS	+	1989/2187	663/728	synonymous_variant	c.1989G>T	p.Leu663Leu	PA4117	bphP	bacterial phytochrome, BphP
4621412_C	NC_002516.2	4621412	snp	T	C	C:77 T:0	CDS	+	280/1416	94/471	synonymous_variant	c.280T>C	p.Leu94Leu	PA4132	mpaR	MpaR
4832448_C	NC_002516.2	4832448	snp	G	C	C:71 G:0	CDS	+	1077/1899	359/632	synonymous_variant	c.1077G>C	p.Gly359Gly	PA4307	pctC	chemotactic transducer PctC
4833216_G	NC_002516.2	4833216	snp	A	G	G:29 A:0	CDS	+	1845/1899	615/632	synonymous_variant	c.1845A>G	p.Glu615Glu	PA4307	pctC	chemotactic transducer PctC
4836502_CGCC	NC_002516.2	4836502	complex	TGCG	CGCC	CGCC:21 TGCG:0	CDS	+	1239/1890	413/629	synonymous_variant	c.1239_1242delTGCGinsCGCC	p.415	PA4309	pctA	chemotactic transducer PctA
4836529_A	NC_002516.2	4836529	snp	G	A	A:14 G:0	CDS	+	1266/1890	422/629	synonymous_variant	c.1266G>A	p.Glu422Glu	PA4309	pctA	chemotactic transducer PctA
4836538_G	NC_002516.2	4836538	snp	A	G	G:14 A:0	CDS	+	1275/1890	425/629	synonymous_variant	c.1275A>G	p.Lys425Lys	PA4309	pctA	chemotactic transducer PctA
4856103_G	NC_002516.2	4856103	snp	C	G	G:82 C:0	CDS	+	141/915	47/304	synonymous_variant	c.141C>G	p.Gly47Gly	PA4328		hypothetical protein
5042616_G	NC_002516.2	5042616	snp	C	G	G:17 C:0	CDS	+	549/1011	183/336	synonymous_variant	c.549C>G	p.Leu183Leu	PA4503	dppB	dipeptide ABC transporter permease DppB
5101441_GCAGCAT	NC_002516.2	5101441	complex	TCAACAC	GCAGCAT	GCAGCAT:10 TCAACAC:0	CDS	+	759/3486	253/1161	synonymous_variant	c.759_765delTCAACACinsGCAGCAT	p.256	PA4554	pilY1	type 4 fimbrial biogenesis protein PilY1
5123110_T	NC_002516.2	5123110	snp	C	T	T:67 C:0	CDS	-	2397/2454	799/817	synonymous_variant	c.2397G>A	p.Lys799Lys	PA4576		probable ATP-dependent protease
5123371_C	NC_002516.2	5123371	snp	T	C	C:37 T:0	CDS	-	2136/2454	712/817	synonymous_variant	c.2136A>G	p.Glu712Glu	PA4576		probable ATP-dependent protease
5123659_A	NC_002516.2	5123659	snp	G	A	A:53 G:0	CDS	-	1848/2454	616/817	synonymous_variant	c.1848C>T	p.Gly616Gly	PA4576		probable ATP-dependent protease
5123731_A	NC_002516.2	5123731	snp	G	A	A:53 G:0	CDS	-	1776/2454	592/817	synonymous_variant	c.1776C>T	p.Val592Val	PA4576		probable ATP-dependent protease
5124178_T	NC_002516.2	5124178	snp	C	T	T:62 C:0	CDS	-	1329/2454	443/817	synonymous_variant	c.1329G>A	p.Val443Val	PA4576		probable ATP-dependent protease
5124205_G	NC_002516.2	5124205	snp	A	G	G:59 A:0	CDS	-	1302/2454	434/817	synonymous_variant	c.1302T>C	p.Asp434Asp	PA4576		probable ATP-dependent protease
5124292_G	NC_002516.2	5124292	snp	A	G	G:69 A:0	CDS	-	1215/2454	405/817	synonymous_variant	c.1215T>C	p.Val405Val	PA4576		probable ATP-dependent protease
5124391_C	NC_002516.2	5124391	snp	A	C	C:69 A:0	CDS	-	1116/2454	372/817	synonymous_variant	c.1116T>G	p.Leu372Leu	PA4576		probable ATP-dependent protease
5124490_G	NC_002516.2	5124490	snp	C	G	G:67 C:0	CDS	-	1017/2454	339/817	synonymous_variant	c.1017G>C	p.Ser339Ser	PA4576		probable ATP-dependent protease
5124925_A	NC_002516.2	5124925	snp	G	A	A:62 G:0	CDS	-	582/2454	194/817	synonymous_variant	c.582C>T	p.Asp194Asp	PA4576		probable ATP-dependent protease
5125162_T	NC_002516.2	5125162	snp	C	T	T:54 C:0	CDS	-	345/2454	115/817	synonymous_variant	c.345G>A	p.Ala115Ala	PA4576		probable ATP-dependent protease
5126318_T	NC_002516.2	5126318	snp	C	T	T:55 C:0	CDS	+	153/489	51/162	synonymous_variant	c.153C>T	p.Gly51Gly	PA4578		hypothetical protein
5126537_T	NC_002516.2	5126537	snp	C	T	T:54 C:0	CDS	+	372/489	124/162	synonymous_variant	c.372C>T	p.His124His	PA4578		hypothetical protein
5126985_CGCT	NC_002516.2	5126985	complex	TGCC	CGCT	CGCT:72 TGCC:0	CDS	+	273/1857	91/618	synonymous_variant	c.273_276delTGCCinsCGCT	p.93	PA4579		hypothetical protein
5127048_G	NC_002516.2	5127048	snp	C	G	G:82 C:0	CDS	+	336/1857	112/618	synonymous_variant	c.336C>G	p.Leu112Leu	PA4579		hypothetical protein
5127105_C	NC_002516.2	5127105	snp	T	C	C:79 T:0	CDS	+	393/1857	131/618	synonymous_variant	c.393T>C	p.Ser131Ser	PA4579		hypothetical protein
5127852_A	NC_002516.2	5127852	snp	T	A	A:49 T:0	CDS	+	1140/1857	380/618	synonymous_variant	c.1140T>A	p.Arg380Arg	PA4579		hypothetical protein
5128056_A	NC_002516.2	5128056	snp	G	A	A:71 G:0	CDS	+	1344/1857	448/618	synonymous_variant	c.1344G>A	p.Gln448Gln	PA4579		hypothetical protein
5128356_C	NC_002516.2	5128356	snp	T	C	C:79 T:0	CDS	+	1644/1857	548/618	synonymous_variant	c.1644T>C	p.Ser548Ser	PA4579		hypothetical protein
5128665_A	NC_002516.2	5128665	snp	G	A	A:68 G:0	CDS	-	453/555	151/184	synonymous_variant	c.453C>T	p.Gly151Gly	PA4580		conserved hypothetical protein
5129320_C	NC_002516.2	5129320	snp	T	C	C:68 T:0	CDS	-	1449/1596	483/531	synonymous_variant	c.1449A>G	p.Glu483Glu	PA4581	rtcR	transcriptional regulator RtcR
5129389_G	NC_002516.2	5129389	snp	A	G	G:58 A:0	CDS	-	1380/1596	460/531	synonymous_variant	c.1380T>C	p.Ala460Ala	PA4581	rtcR	transcriptional regulator RtcR
5129701_A	NC_002516.2	5129701	snp	C	A	A:55 C:1	CDS	-	1068/1596	356/531	synonymous_variant	c.1068G>T	p.Leu356Leu	PA4581	rtcR	transcriptional regulator RtcR
5156658_A	NC_002516.2	5156658	snp	G	A	A:52 G:0	CDS	+	291/4248	97/1415	synonymous_variant	c.291G>A	p.Gln97Gln	PA4601	morA	motility regulator
5187236_C	NC_002516.2	5187236	snp	G	C	C:16 G:1	CDS	-	5640/6465	1880/2154	synonymous_variant	c.5640C>G	p.Leu1880Leu	PA4625	cdrA	cyclic diguanylate-regulated TPS partner A, CdrA
5188454_C	NC_002516.2	5188454	snp	T	C	C:11 T:0	CDS	-	4422/6465	1474/2154	synonymous_variant	c.4422A>G	p.Ala1474Ala	PA4625	cdrA	cyclic diguanylate-regulated TPS partner A, CdrA
5626787_A	NC_002516.2	5626787	snp	G	A	A:68 G:0	CDS	-	348/759	116/252	synonymous_variant	c.348C>T	p.Arg116Arg	PA5007	wapG	WapG
5726810_A	NC_002516.2	5726810	snp	G	A	A:13 G:0	CDS	-	429/882	143/293	synonymous_variant	c.429C>T	p.Leu143Leu	PA5088	tli5b3	type VI secretion lipase immunity protein, Tli5b3
5728799_G	NC_002516.2	5728799	snp	A	G	G:64 A:0	CDS	-	678/2238	226/745	synonymous_variant	c.678T>C	p.Asp226Asp	PA5089	tle5b	type VI secretion phospholipase D effector Tle5b
6104877_ACCG	NC_002516.2	6104877	complex	GCCA	ACCG	ACCG:61 GCCA:0	CDS	-	168/246	55/81	synonymous_variant	c.165_168delTGGCinsCGGT	p.57	PA5424		conserved hypothetical protein
6134134_T	NC_002516.2	6134134	snp	C	T	T:81 C:0	CDS	+	297/1494	99/497	synonymous_variant	c.297C>T	p.Asn99Asn	PA5445		probable coenzyme A transferase
6203212_G	NC_002516.2	6203212	snp	A	G	G:55 A:0	CDS	-	1236/1344	412/447	synonymous_variant	c.1236T>C	p.Asp412Asp	PA5511	mifR	MifR
8458_C	NC_002516.2	8458	snp	T	C	C:130 T:0
62875_AT	NC_002516.2	62875	complex	TC	AT	AT:54 TC:0
397930_A	NC_002516.2	397930	snp	G	A	A:89 G:0
788499_G	NC_002516.2	788499	snp	A	G	G:16 A:0
788521_G	NC_002516.2	788521	snp	A	G	G:25 A:0
788816_A	NC_002516.2	788816	snp	T	A	A:81 T:0
788842_TTGCGAG	NC_002516.2	788842	complex	ACGTGGC	TTGCGAG	TTGCGAG:77 ACGTGGC:0
788887_C	NC_002516.2	788887	snp	G	C	C:92 G:0
788892_A	NC_002516.2	788892	snp	G	A	A:94 G:0
788922_C	NC_002516.2	788922	snp	T	C	C:82 T:0
896131_G	NC_002516.2	896131	snp	T	G	G:98 T:0
998436_AGGG	NC_002516.2	998436	ins	A	AGGG	AGGG:42 A:0
1007599_T	NC_002516.2	1007599	snp	G	T	T:77 G:0
1065737_A	NC_002516.2	1065737	snp	G	A	A:11 G:0
1324504_GCGAAGCGC	NC_002516.2	1324504	complex	TCGAAGCGT	GCGAAGCGC	GCGAAGCGC:54 TCGAAGCGT:0
1324584_T	NC_002516.2	1324584	snp	G	T	T:48 G:0
1489688_C	NC_002516.2	1489688	snp	T	C	C:12 T:0
1489696_G	NC_002516.2	1489696	snp	C	G	G:13 C:0
1489739_C	NC_002516.2	1489739	del	CTGGTGGGGCA	C	C:18 CTGGTGGGGCA:0
1527031_TCCG	NC_002516.2	1527031	complex	CCCA	TCCG	TCCG:55 CCCA:0
1680424_GC	NC_002516.2	1680424	ins	G	GC	GC:86 G:0
1715772_A	NC_002516.2	1715772	snp	G	A	A:68 G:0
1920456_TC	NC_002516.2	1920456	mnp	AT	TC	TC:116 AT:0
2558824_CG	NC_002516.2	2558824	ins	C	CG	CG:12 C:0
2760738_G	NC_002516.2	2760738	snp	A	G	G:53 A:0
2760745_G	NC_002516.2	2760745	snp	A	G	G:49 A:0
2760763_A	NC_002516.2	2760763	snp	G	A	A:46 G:0
2760806_T	NC_002516.2	2760806	snp	C	T	T:33 C:0
2760828_A	NC_002516.2	2760828	snp	T	A	A:26 T:0
2760849_TCCCA	NC_002516.2	2760849	complex	CCCCC	TCCCA	TCCCA:10 CCCCC:0
2922973_GC	NC_002516.2	2922973	ins	G	GC	GC:81 G:0
3108873_CG	NC_002516.2	3108873	ins	C	CG	CG:49 C:0
3182904_A	NC_002516.2	3182904	snp	G	A	A:77 G:0
3436542_CA	NC_002516.2	3436542	complex	AG	CA	CA:10 AG:0
3624675_T	NC_002516.2	3624675	snp	C	T	T:81 C:0
3710705_TG	NC_002516.2	3710705	ins	T	TG	TG:63 T:0
3776898_AG	NC_002516.2	3776898	ins	A	AG	AG:49 A:0
4008114_GC	NC_002516.2	4008114	ins	G	GC	GC:74 G:0
4015350_A	NC_002516.2	4015350	snp	G	A	A:81 G:0
4297100_TGCCC	NC_002516.2	4297100	ins	T	TGCCC	TGCCC:87 T:0
4567991_T	NC_002516.2	4567991	snp	C	T	T:76 C:0
4663611_T	NC_002516.2	4663611	snp	G	T	T:80 G:0
4834920_C	NC_002516.2	4834920	snp	T	C	C:75 T:0
4834950_A	NC_002516.2	4834950	snp	G	A	A:73 G:0
4835104_G	NC_002516.2	4835104	snp	A	G	G:91 A:0
5123029_A	NC_002516.2	5123029	snp	G	A	A:58 G:0
5123039_ACAG	NC_002516.2	5123039	complex	GCAA	ACAG	ACAG:67 GCAA:0
5123049_AGG	NC_002516.2	5123049	complex	GGA	AGG	AGG:69 GGA:0
5129126_G	NC_002516.2	5129126	snp	C	G	G:84 C:0
5148930_A	NC_002516.2	5148930	snp	C	A	A:101 C:0
5456215_CGCCTTCA	NC_002516.2	5456215	complex	AGCCTTCC	CGCCTTCA	CGCCTTCA:34 AGCCTTCC:0
5775073_GTCGA	NC_002516.2	5775073	complex	ACCGG	GTCGA	GTCGA:10 ACCGG:0
5918199_A	NC_002516.2	5918199	snp	G	A	A:89 G:0
6091612_ACGCAGGGT	NC_002516.2	6091612	complex	GCGCAGGGG	ACGCAGGGT	ACGCAGGGT:24 GCGCAGGGG:0
6135377_T	NC_002516.2	6135377	snp	A	T	T:90 A:2
6259297_A	NC_002516.2	6259297	snp	T	A	A:123 T:0

## Sheet: CFP1_775
SNP_ID	CHROM	POS	TYPE	REF	ALT	EVIDENCE	FTYPE	STRAND	NT_POS	AA_POS	EFFECT	EFFECT_DNA	EFFECT_AA	LOCUS_TAG	GENE	PRODUCT
5561138_A	NC_002516.2	5561138	del	ATGC	A	A:40 ATGC:0	CDS	+	1135/1512	379/503	conservative_inframe_deletion	c.1135_1137delCTG	p.Leu379del	PA4955		hypothetical protein
5557395_C	NC_002516.2	5557395	del	CGCT	C	C:50 CGCT:0	CDS	+	472/1020	158/339	conservative_inframe_deletion	c.472_474delCTG	p.Leu158del	PA4952		conserved hypothetical protein
3655208_G	NC_002516.2	3655208	del	GCGC	G	G:63 GCGC:0	CDS	-	603/1875	201/624	conservative_inframe_deletion	c.601_603delGCG	p.Ala201del	PA3267		hypothetical protein
2263643_GTG	NC_002516.2	2263643	complex	ATGGTCCATGCCGTTCAT	GTG	GTG:22 ATGGTCCATGCCGTTCAT:0	CDS	-	1335/1899	440/632	conservative_inframe_deletion&synonymous_variant	c.1318_1335delATGAACGGCATGGACCATinsCAC	p.Met440_Asp444del	PA2065	pcoA	copper resistance protein A precursor
4741096_CGGG	NC_002516.2	4741096	ins	C	CGGG	CGGG:30 C:0	CDS	-	15/4317	5/1438	conservative_inframe_insertion	c.13_15dupCCC	p.Pro5dup	PA4226	pchE	dihydroaeruginoic acid synthetase
2735109_CCGTGAT	NC_002516.2	2735109	ins	C	CCGTGAT	CCGTGAT:30 C:0	CDS	-	73/1026	25/341	conservative_inframe_insertion	c.68_73dupATCACG	p.Asp23_His24dup	PA2438		hypothetical protein
4998409_TGGGCCA	NC_002516.2	4998409	ins	T	TGGGCCA	TGGGCCA:57 T:2	CDS	-	103/450	35/149	conservative_inframe_insertion	c.98_103dupTGGCCC	p.Leu33_Ala34dup	PA4469		hypothetical protein
4744028_G	NC_002516.2	4744028	del	GCGCGAGCGCCTGCGC	G	G:44 GCGCGAGCGCCTGCGC:0	CDS	+	1613/1644	538/547	disruptive_inframe_deletion	c.1613_1627delGCCTGCGCCGCGAGC	p.Arg538_Glu542del	PA4228	pchD	pyochelin biosynthesis protein PchD
3496451_C	NC_002516.2	3496451	del	CATCAGCTTG	C	C:36 CATCAGCTTG:0	CDS	-	1754/2760	582/919	disruptive_inframe_deletion	c.1746_1754delCAAGCTGAT	p.Lys583_Met585del	PA3115	fimV	Motility protein FimV
2087988_C	NC_002516.2	2087988	del	CCGG	C	C:65 CCGG:0	CDS	-	46/1227	15/408	disruptive_inframe_deletion	c.44_46delCCG	p.Ala15del	PA1914		conserved hypothetical protein
1573135_A	NC_002516.2	1573135	del	AGGT	A	A:74 AGGT:0	CDS	+	594/972	198/323	disruptive_inframe_deletion	c.594_596delGGT	p.Val199del	PA1443	fliM	flagellar motor switch protein FliM
2374532_A	NC_002516.2	2374532	del	AGCAGCCTGC	A	A:35 AGCAGCCTGC:0	CDS	-	73/996	22/331	disruptive_inframe_deletion	c.65_73delGCAGGCTGC	p.Arg22_Leu24del	PA2154		conserved hypothetical protein
2948455_C	NC_002516.2	2948455	del	CCGG	C	C:68 CCGG:0	CDS	+	659/669	220/222	disruptive_inframe_deletion	c.659_661delGCG	p.Gly220del	PA2604		conserved hypothetical protein
2455773_T	NC_002516.2	2455773	del	TCGCCGCCCG	T	T:64 TCGCCGCCCG:0	CDS	+	680/1467	227/488	disruptive_inframe_deletion	c.680_688delGCGCCGCCC	p.Arg227_Ala229del	PA2232	pslB	PslB
417866_GCCGAGCCCGAGCCCGAGC	NC_002516.2	417866	ins	G	GCCGAGCCCGAGCCCGAGC	GCCGAGCCCGAGCCCGAGC:10 G:0	CDS	+	392/1368	131/455	disruptive_inframe_insertion	c.374_391dupAGCCCGAGCCCGAGCCCG	p.Glu125_Pro130dup	PA0373	ftsY	signal recognition particle receptor FtsY
2036888_AGCGGTG	NC_002516.2	2036888	ins	A	AGCGGTG	AGCGGTG:29 A:1	CDS	+	453/7407	151/2468	disruptive_inframe_insertion	c.452_453insTGGCGG	p.Gly151_Gly152insGlyGly	PA1874		hypothetical protein
4850499_CCGCCGACGCCGA	NC_002516.2	4850499	ins	C	CCGCCGACGCCGA	CCGCCGACGCCGA:31 C:0	CDS	+	479/1272	160/423	disruptive_inframe_insertion	c.467_478dupCCGACGCCGACG	p.Ala156_Asp159dup	PA4321		hypothetical protein
1360187_TGGG	NC_002516.2	1360187	ins	T	TGGG	TGGG:48 T:0	CDS	+	605/1005	202/334	disruptive_inframe_insertion	c.602_604dupGGG	p.Gly201dup	PA1252	dpkA	DpkA
3140786_GC	NC_002516.2	3140786	ins	G	GC	GC:68 G:0	CDS	+	1046/1800	349/599	frameshift_variant	c.1045dupC	p.Leu349fs	PA2783	mep72	Mep72
4707495_G	NC_002516.2	4707495	del	GC	G	G:80 GC:0	CDS	+	1092/1113	364/370	frameshift_variant	c.1092delC	p.Val365fs	PA4206	mexH	probable Resistance-Nodulation-Cell Division (RND) efflux membrane fusion protein precursor
4741096_CGGGGG	NC_002516.2	4741096	ins	C	CGGGGG	CGGGGG:8 C:0	CDS	-	15/4317	5/1438	frameshift_variant	c.11_15dupCCCCC	p.Asp6fs	PA4226	pchE	dihydroaeruginoic acid synthetase
4499732_TG	NC_002516.2	4499732	ins	T	TG	TG:66 T:1	CDS	-	111/1356	37/451	frameshift_variant	c.111dupC	p.Met38fs	PA4020	mpl	UDP-N-acetylmuramate:L-alanyl-gamma-D-glutamyl-me so-diaminopimelate ligase
1114264_A	NC_002516.2	1114264	del	AG	A	A:87 AG:0	CDS	+	1143/1590	381/529	frameshift_variant	c.1143delG	p.Arg382fs	PA1027	amaB	delta1-Piperideine-6-carboxylate dehydrogenase
2422623_AG	NC_002516.2	2422623	ins	A	AG	AG:64 A:2	CDS	-	115/717	39/238	frameshift_variant	c.115dupC	p.Leu39fs	PA2203		probable amino acid permease
2217916_G	NC_002516.2	2217916	del	GC	G	G:49 GC:0	CDS	+	1230/1356	410/451	frameshift_variant	c.1230delC	p.Glu411fs	PA2025	gor	glutathione reductase
5393172_C	NC_002516.2	5393172	del	CG	C	C:38 CG:0	CDS	-	1276/1926	426/641	frameshift_variant	c.1276delC	p.Arg426fs	PA4807	selB	selenocysteine-specific elongation factor
2004193_C	NC_002516.2	2004193	del	CG	C	C:57 CG:0	CDS	-	139/465	47/154	frameshift_variant	c.139delC	p.Arg47fs	PA1844	tse1	Tse1
3432467_G	NC_002516.2	3432467	del	GC	G	G:44 GC:0	CDS	-	1424/2847	475/948	frameshift_variant	c.1424delG	p.Gly475fs	PA3064	pelA	PelA
4928139_GC	NC_002516.2	4928139	ins	G	GC	GC:51 G:0	CDS	+	149/2097	50/698	frameshift_variant	c.148dupC	p.Gln50fs	PA4398		two-component sensor
3757847_GCC	NC_002516.2	3757847	ins	G	GCC	GCC:96 G:0	CDS	-	1527/1716	509/571	frameshift_variant	c.1526_1527dupGG	p.Arg510fs	PA3346	hsbR	HptB-dependent secretion and biofilm regulator HsbR
3757847_G	NC_002516.2	3757847	del	GC	G	G:126 GC:1	CDS	-	1527/1716	509/571	frameshift_variant	c.1527delG	p.Arg510fs	PA3346	hsbR	HptB-dependent secretion and biofilm regulator HsbR
3757847_GC	NC_002516.2	3757847	ins	G	GC	GC:128 G:0	CDS	-	1527/1716	509/571	frameshift_variant	c.1527dupG	p.Arg510fs	PA3346	hsbR	HptB-dependent secretion and biofilm regulator HsbR
5382141_A	NC_002516.2	5382141	del	AC	A	A:52 AC:0	CDS	+	156/468	52/155	frameshift_variant	c.156delC	p.Lys53fs	PA4796		hypothetical protein
692369_AG	NC_002516.2	692369	ins	A	AG	AG:57 A:0	CDS	+	1656/1836	552/611	frameshift_variant	c.1655dupG	p.Asn553fs	PA0636		hypothetical protein
1770134_A	NC_002516.2	1770134	del	AG	A	A:37 AG:0	CDS	-	187/1275	63/424	frameshift_variant	c.187delC	p.Leu63fs	PA1626		probable major facilitator superfamily (MFS) transporter
5276465_GC	NC_002516.2	5276465	ins	G	GC	GC:41 G:0	CDS	+	190/453	64/150	frameshift_variant	c.189dupC	p.Ser64fs	PA4697		hypothetical protein
4565988_GC	NC_002516.2	4565988	ins	G	GC	GC:61 G:0	CDS	-	1967/2535	656/844	frameshift_variant	c.1967dupG	p.Leu657fs	PA4084	cupB3	usher CupB3
4671516_G	NC_002516.2	4671516	del	GC	G	G:67 GC:0	CDS	+	204/1389	68/462	frameshift_variant	c.204delC	p.Ala69fs	PA4175	piv	protease IV
1050525_CA	NC_002516.2	1050525	ins	C	CA	CA:47 C:0	CDS	+	226/747	76/248	frameshift_variant	c.225_226insA	p.Ser76fs	PA0964	pmpR	pqsR-mediated PQS regulator, PmpR
3501522_G	NC_002516.2	3501522	del	GC	G	G:56 GC:0	CDS	-	228/1083	76/360	frameshift_variant	c.228delG	p.Pro77fs	PA3118	leuB	3-isopropylmalate dehydrogenase
832146_CGGAGA	NC_002516.2	832146	ins	C	CGGAGA	CGGAGA:43 C:0	CDS	+	239/585	80/194	frameshift_variant	c.234_238dupGGAGA	p.Lys80fs	PA0763	mucA	anti-sigma factor MucA
1397483_T	NC_002516.2	1397483	del	TG	T	T:55 TG:0	CDS	+	236/1200	79/399	frameshift_variant	c.236delG	p.Gly79fs	PA1286		probable major facilitator superfamily (MFS) transporter
3865495_TAG	NC_002516.2	3865495	ins	T	TAG	TAG:42 T:2	CDS	-	259/474	87/157	frameshift_variant	c.258_259dupCT	p.Tyr87fs	PA3458		probable transcriptional regulator
3298896_A	NC_002516.2	3298896	del	AG	A	A:17 AG:0	CDS	-	25/1017	9/338	frameshift_variant	c.25delC	p.Leu9fs	PA2942		probable magnesium chelatase
3343447_G	NC_002516.2	3343447	del	GC	G	G:41 GC:0	CDS	+	275/534	92/177	frameshift_variant	c.275delC	p.Pro92fs	PA2985		hypothetical protein
2645576_GGC	NC_002516.2	2645576	ins	G	GGC	GGC:26 G:0	CDS	+	281/1425	94/474	frameshift_variant	c.279_280dupGC	p.Pro94fs	PA2391	opmQ	probable outer membrane protein precursor
887448_T	NC_002516.2	887448	del	TG	T	T:34 TG:0	CDS	-	28/1317	10/438	frameshift_variant	c.28delC	p.Gln10fs	PA0809		probable transporter
465688_T	NC_002516.2	465688	del	TG	T	T:37 TG:0	CDS	-	295/1416	99/471	frameshift_variant	c.295delC	p.His99fs	PA0418		hypothetical protein
5940774_G	NC_002516.2	5940774	del	GC	G	G:27 GC:0	CDS	-	308/336	103/111	frameshift_variant	c.308delG	p.Gly103fs	PA5275		conserved hypothetical protein
5297168_G	NC_002516.2	5297168	del	GC	G	G:60 GC:0	CDS	-	315/477	105/158	frameshift_variant	c.315delG	p.Arg106fs	PA4718		hypothetical protein
2138952_C	NC_002516.2	2138952	del	CCG	C	C:68 CCG:0	CDS	-	340/681	113/226	frameshift_variant	c.339_340delCG	p.Gly114fs	PA1953	fapD	FapD
1044925_GCGCA	NC_002516.2	1044925	ins	G	GCGCA	GCGCA:35 G:1	CDS	-	389/1332	130/443	frameshift_variant	c.386_389dupTGCG	p.Ile131fs	PA0958	oprD	Basic amino acid, basic peptide and imipenem outer membrane porin OprD precursor
3865354_T	NC_002516.2	3865354	del	TG	T	T:38 TG:0	CDS	-	400/474	134/157	frameshift_variant	c.400delC	p.His134fs	PA3458		probable transcriptional regulator
6231148_C	NC_002516.2	6231148	del	CG	C	C:57 CG:0	CDS	-	414/1194	138/397	frameshift_variant	c.414delC	p.Glu139fs	PA5538	amiA	N-acetylmuramoyl-L-alanine amidase
316211_AG	NC_002516.2	316211	ins	A	AG	AG:70 A:0	CDS	-	418/819	140/272	frameshift_variant	c.418dupC	p.Leu140fs	PA0282	cysT	sulfate transport protein CysT
935219_C	NC_002516.2	935219	del	CG	C	C:69 CG:0	CDS	-	41/1020	14/339	frameshift_variant	c.41delC	p.Pro14fs	PA0855		hypothetical protein
4998080_AG	NC_002516.2	4998080	ins	A	AG	AG:79 A:0	CDS	-	432/450	144/149	frameshift_variant	c.432dupC	p.Ser145fs	PA4469		hypothetical protein
5850677_G	NC_002516.2	5850677	del	GC	G	G:47 GC:0	CDS	+	445/924	149/307	frameshift_variant	c.445delC	p.Arg149fs	PA5198		LD-carboxypeptidase
1462180_A	NC_002516.2	1462180	del	AG	A	A:97 AG:0	CDS	-	450/693	150/230	frameshift_variant	c.450delC	p.Ser151fs	PA1347		probable transcriptional regulator
754530_AG	NC_002516.2	754530	ins	A	AG	AG:80 A:6	CDS	+	4582/12543	1528/4180	frameshift_variant	c.4581dupG	p.Gln1528fs	PA0690	pdtA	phosphate depletion regulated TPS partner A, PdtA
5146358_G	NC_002516.2	5146358	del	GC	G	G:48 GC:0	CDS	-	45/687	15/228	frameshift_variant	c.45delG	p.Gln16fs	PA4594		probable ATP-binding component of ABC transporter
2572864_CG	NC_002516.2	2572864	ins	C	CG	CG:46 C:0	CDS	-	501/561	167/186	frameshift_variant	c.501dupC	p.Ala168fs	PA2331		hypothetical protein
4060088_GC	NC_002516.2	4060088	ins	G	GC	GC:82 G:0	CDS	-	504/636	168/211	frameshift_variant	c.504dupG	p.Arg169fs	PA3624	pcm	L-isoaspartate protein carboxylmethyltransferase type II
2508822_G	NC_002516.2	2508822	del	GC	G	G:84 GC:0	CDS	+	54/693	18/230	frameshift_variant	c.54delC	p.Val19fs	PA2280		oxidoreductase
608718_T	NC_002516.2	608718	del	TG	T	T:83 TG:0	CDS	+	567/1065	189/354	frameshift_variant	c.567delG	p.Arg190fs	PA0549		hypothetical protein
2681310_G	NC_002516.2	2681310	del	GA	G	G:49 GA:0	CDS	-	5868/15450	1956/5149	frameshift_variant	c.5868delT	p.Gln1957fs	PA2402	pvdI	pyoverdine peptide synthetase
1360187_TGG	NC_002516.2	1360187	ins	T	TGG	TGG:31 T:0	CDS	+	605/1005	202/334	frameshift_variant	c.603_604dupGG	p.Val202fs	PA1252	dpkA	DpkA
1268285_G	NC_002516.2	1268285	del	GA	G	G:63 GA:0	CDS	+	607/2058	203/685	frameshift_variant	c.607delA	p.Arg203fs	PA1169		probable lipoxygenase
5571259_ACC	NC_002516.2	5571259	ins	A	ACC	ACC:40 A:0	CDS	-	670/711	224/236	frameshift_variant	c.669_670dupGG	p.Val224fs	PA4963		hypothetical protein
2809426_C	NC_002516.2	2809426	del	CCGCCA	C	C:65 CCGCCA:0	CDS	+	685/1245	229/414	frameshift_variant	c.685_689delCGCCA	p.Arg229fs	PA2493	mexE	Resistance-Nodulation-Cell Division (RND) multidrug efflux membrane fusion protein MexE precursor
1158728_A	NC_002516.2	1158728	del	AG	A	A:63 AG:0	CDS	-	697/768	233/255	frameshift_variant	c.697delC	p.Leu233fs	PA1071	braF	branched-chain amino acid transport protein BraF
1323397_AG	NC_002516.2	1323397	ins	A	AG	AG:56 A:0	CDS	-	712/1857	238/618	frameshift_variant	c.712dupC	p.Leu238fs	PA1221		nonribosomal peptide synthetase
4681043_G	NC_002516.2	4681043	del	GC	G	G:51 GC:0	CDS	-	71/1023	24/340	frameshift_variant	c.71delG	p.Gly24fs	PA4184	souR	sarcosine oxidation and utilization regulator SouR
4681043_GC	NC_002516.2	4681043	ins	G	GC	GC:51 G:0	CDS	-	71/1023	24/340	frameshift_variant	c.71dupG	p.Ser25fs	PA4184	souR	sarcosine oxidation and utilization regulator SouR
1832747_T	NC_002516.2	1832747	del	TG	T	T:49 TG:0	CDS	+	739/1152	247/383	frameshift_variant	c.739delG	p.Val247fs	PA1682		probable MFS metabolite transporter
784763_T	NC_002516.2	784763	del	TG	T	T:66 TG:0	CDS	+	73/477	25/158	frameshift_variant	c.73delG	p.Ala25fs	PA0714		hypothetical protein
784763_TG	NC_002516.2	784763	ins	T	TG	TG:86 T:0	CDS	+	74/477	25/158	frameshift_variant	c.73dupG	p.Ala25fs	PA0714		hypothetical protein
2738620_GCC	NC_002516.2	2738620	ins	G	GCC	GCC:45 G:0	CDS	+	746/963	249/320	frameshift_variant	c.744_745dupCC	p.Leu249fs	PA2440		hypothetical protein
2738620_GC	NC_002516.2	2738620	ins	G	GC	GC:64 G:0	CDS	+	746/963	249/320	frameshift_variant	c.745dupC	p.Leu249fs	PA2440		hypothetical protein
1819813_T	NC_002516.2	1819813	del	TGC	T	T:56 TGC:0	CDS	+	749/3528	250/1175	frameshift_variant	c.749_750delGC	p.Arg250fs	PA1669	icmF2	IcmF2
1617508_AG	NC_002516.2	1617508	ins	A	AG	AG:55 A:0	CDS	-	757/777	253/258	frameshift_variant	c.757dupC	p.Leu253fs	PA1490		probable transcriptional regulator
4563813_GCC	NC_002516.2	4563813	ins	G	GCC	GCC:68 G:0	CDS	-	783/3057	261/1018	frameshift_variant	c.782_783dupGG	p.Arg262fs	PA4082	cupB5	adhesive protein CupB5
5603175_G	NC_002516.2	5603175	del	GC	G	G:68 GC:0	CDS	+	7/600	3/199	frameshift_variant	c.7delC	p.Arg3fs	PA4987		transcriptional regulator
6150001_G	NC_002516.2	6150001	del	GC	G	G:62 GC:0	CDS	+	825/1143	275/380	frameshift_variant	c.825delC	p.Ser276fs	PA5458		putative acetyltransferase
1134856_A	NC_002516.2	1134856	del	ACG	A	A:51 ACG:0	CDS	+	843/1179	281/392	frameshift_variant	c.843_844delGC	p.Leu282fs	PA1047		probable esterase
1027125_A	NC_002516.2	1027125	del	AGC	A	A:27 AGC:0	CDS	-	87/939	29/312	frameshift_variant	c.86_87delGC	p.Arg29fs	PA0936	lpxO2	lipopolysaccharide biosynthetic protein LpxO2
5893811_C	NC_002516.2	5893811	del	CG	C	C:103 CG:0	CDS	+	906/1347	302/448	frameshift_variant	c.906delG	p.Ile303fs	PA5235	glpT	glycerol-3-phosphate transporter
5210906_G	NC_002516.2	5210906	del	GC	G	G:67 GC:0	CDS	-	90/291	30/96	frameshift_variant	c.90delG	p.Ser33fs	PA4642		hypothetical protein
3695388_T	NC_002516.2	3695388	del	TG	T	T:33 TG:0	CDS	-	93/303	31/100	frameshift_variant	c.93delC	p.Met32fs	PA3298		hypothetical protein
4921029_G	NC_002516.2	4921029	del	GC	G	G:81 GC:0	CDS	-	953/1002	318/333	frameshift_variant	c.953delG	p.Gly318fs	PA4391		hypothetical protein
759571_GC	NC_002516.2	759571	ins	G	GC	GC:57 G:0	CDS	+	9622/12543	3208/4180	frameshift_variant	c.9621dupC	p.Ser3208fs	PA0690	pdtA	phosphate depletion regulated TPS partner A, PdtA
1991396_C	NC_002516.2	1991396	del	CG	C	C:52 CG:0	CDS	+	970/1026	324/341	frameshift_variant	c.970delG	p.Asp324fs	PA1832		probable protease
1195195_GC	NC_002516.2	1195195	ins	G	GC	GC:40 G:0	CDS	+	991/1017	331/338	frameshift_variant	c.990dupC	p.Gly331fs	PA1102	fliG	flagellar motor switch protein FliG
5869071_CC	NC_002516.2	5869071	complex	T	CC	CC:58 T:0	CDS	-	1987/2877	663/958	frameshift_variant&missense_variant	c.1987delAinsGG	p.Ile663fs	PA5213	gcvP1	glycine cleavage system protein P1
1076773_TC	NC_002516.2	1076773	complex	CCG	TC	TC:89 CCG:0	CDS	+	1990/2520	664/839	frameshift_variant&missense_variant	c.1990_1992delCCGinsTC	p.Pro664fs	PA0994	cupC3	usher CupC3
1016331_CGCGCCGGA	NC_002516.2	1016331	complex	GGCGCGCCGGG	CGCGCCGGA	CGCGCCGGA:58 GGCGCGCCGGG:0	CDS	+	394/720	132/239	frameshift_variant&missense_variant	c.394_404delGGCGCGCCGGGinsCGCGCCGGA	p.Gly132fs	PA0929		two-component response regulator
2687960_CC	NC_002516.2	2687960	complex	T	CC	CC:99 T:0	CDS	+	464/1212	155/403	frameshift_variant&missense_variant	c.464delTinsCC	p.Leu155fs	PA2403	fpvG	FpvG
466217_CGGCCACA	NC_002516.2	466217	complex	GCGGCTACT	CGGCCACA	CGGCCACA:38 GCGGCTACT:0	CDS	-	524/723	172/240	frameshift_variant&missense_variant	c.516_524delAGTAGCCGCinsTGTGGCCG	p.Ala175fs	PA0419		conserved hypothetical protein
1268286_GG	NC_002516.2	1268286	complex	A	GG	GG:51 A:0	CDS	+	607/2058	203/685	frameshift_variant&missense_variant	c.607delAinsGG	p.Arg203fs	PA1169		probable lipoxygenase
5898704_TGCC	NC_002516.2	5898704	complex	AACCG	TGCC	TGCC:11 AACCG:0	CDS	-	91/1989	29/662	frameshift_variant&missense_variant	c.87_91delCGGTTinsGGCA	p.Gly30fs	PA5238		probable O-antigen acetylase
1806752_T	NC_002516.2	1806752	snp	C	T	T:90 C:0	CDS	+	1000/1476	334/491	missense_variant	c.1000C>T	p.Arg334Cys	PA1658	hsiC2	HsiC2
3596942_T	NC_002516.2	3596942	snp	C	T	T:55 C:0	CDS	+	1001/1338	334/445	missense_variant	c.1001C>T	p.Pro334Leu	PA3206	cpxS	CpxS
2677152_T	NC_002516.2	2677152	snp	C	T	T:9 C:0	CDS	-	10027/15450	3343/5149	missense_variant	c.10027G>A	p.Val3343Met	PA2402	pvdI	pyoverdine peptide synthetase
363315_A	NC_002516.2	363315	snp	G	A	A:57 G:0	CDS	-	1007/1044	336/347	missense_variant	c.1007C>T	p.Ala336Val	PA0323		probable binding protein component of ABC transporter
1920667_C	NC_002516.2	1920667	snp	T	C	C:151 T:0	CDS	+	100/498	34/165	missense_variant	c.100T>C	p.Cys34Arg	PA1776	sigX	ECF sigma factor SigX
4149145_A	NC_002516.2	4149145	snp	G	A	A:40 G:0	CDS	-	1055/1269	352/422	missense_variant	c.1055C>T	p.Pro352Leu	PA3706	wspC	probable protein methyltransferase
2508043_A	NC_002516.2	2508043	snp	G	A	A:67 G:0	CDS	+	1066/1284	356/427	missense_variant	c.1066G>A	p.Ala356Thr	PA2278	arsB	ArsB protein
3525598_G	NC_002516.2	3525598	snp	C	G	G:108 C:0	CDS	-	1081/1998	361/665	missense_variant	c.1081G>C	p.Gly361Arg	PA3141	wbpM	nucleotide sugar epimerase/dehydratase WbpM
1321163_CGGAAC	NC_002516.2	1321163	complex	TGGAAT	CGGAAC	CGGAAC:29 TGGAAT:0	CDS	-	1094/1263	363/420	missense_variant	c.1089_1094delATTCCAinsGTTCCG	p.His365Arg	PA1220		hypothetical protein
402789_C	NC_002516.2	402789	snp	T	C	C:44 T:0	CDS	+	109/345	37/114	missense_variant	c.109T>C	p.Tyr37His	PA0359		hypothetical protein
4509785_A	NC_002516.2	4509785	snp	C	A	A:36 C:0	CDS	+	10/222	1973-04-01	missense_variant	c.10C>A	p.Arg4Ser	PA4028		hypothetical protein
2212788_A	NC_002516.2	2212788	snp	G	A	A:64 G:0	CDS	+	112/633	38/210	missense_variant	c.112G>A	p.Ala38Thr	PA2020	mexZ	MexZ
4953191_T	NC_002516.2	4953191	snp	C	T	T:72 C:0	CDS	-	1153/1740	385/579	missense_variant	c.1153G>A	p.Gly385Ser	PA4418	ftsI	penicillin-binding protein 3
2631078_A	NC_002516.2	2631078	snp	G	A	A:51 G:0	CDS	-	1154/2316	385/771	missense_variant	c.1154C>T	p.Ala385Val	PA2378		probable aldehyde dehydrogenase
5686931_T	NC_002516.2	5686931	snp	C	T	T:67 C:0	CDS	-	115/768	39/255	missense_variant	c.115G>A	p.Val39Met	PA5048		probable nuclease
5679494_CGCGCCCTGATGCTCAATCGCAGTGTTGAGATATTGGCCA	NC_002516.2	5679494	complex	GGCGTTCTGGTTCTCGATGGCCGCGGTGAAGTACTGGTCG	CGCGCCCTGATGCTCAATCGCAGTGTTGAGATATTGGCCA	CGCGCCCTGATGCTCAATCGCAGTGTTGAGATATTGGCCA:11 GGCGTTCTGGTTCTCGATGGCCGCGGTGAAGTACTGGTCG:0	CDS	-	156/597	39/198	missense_variant	c.117_156delCGACCAGTACTTCACCGCGGCCATCGAGAACCAGAACGCCinsTGGCCAATATCTCAACACTGCGATTGAGCATCAGGGCGCG	p.AspGlnTyrPheThrAlaAlaIleGluAsnGlnAsn40GlyGlnTyrLeuAsnThrAlaIleGluHisGlnGly	PA5043	pilN	type 4 fimbrial biogenesis protein PilN
467062_G	NC_002516.2	467062	snp	T	G	G:59 T:0	CDS	-	1175/1404	392/467	missense_variant	c.1175A>C	p.Tyr392Ser	PA0420	bioA	adenosylmethionine-8-amino-7-oxononanoate aminotransferase
5277054_A	NC_002516.2	5277054	snp	G	A	A:50 G:0	CDS	-	119/330	40/109	missense_variant	c.119C>T	p.Pro40Leu	PA4698		hypothetical protein
3971145_T	NC_002516.2	3971145	snp	G	T	T:86 G:0	CDS	+	1204/1632	402/543	missense_variant	c.1204G>T	p.Gly402Cys	PA3545	algG	alginate-c5-mannuronan-epimerase AlgG
3112999_TGCTG	NC_002516.2	3112999	complex	CGCTA	TGCTG	TGCTG:80 CGCTA:0	CDS	+	122/900	41/299	missense_variant	c.122_126delCGCTAinsTGCTG	p.Ser41Leu	PA2751		conserved hypothetical protein
4238929_T	NC_002516.2	4238929	snp	C	T	T:56 C:1	CDS	+	122/495	41/164	missense_variant	c.122C>T	p.Pro41Leu	PA3780		hypothetical protein
531204_T	NC_002516.2	531204	snp	C	T	T:11 C:0	CDS	-	1234/2409	412/802	missense_variant	c.1234G>A	p.Ala412Thr	PA0470	fiuA	Ferrichrome receptor FiuA
531192_TTGGCGTA	NC_002516.2	531192	complex	CTGGGGTC	TTGGCGTA	TTGGCGTA:10 CTGGGGTC:0	CDS	-	1246/2409	413/802	missense_variant	c.1239_1246delGACCCCAGinsTACGCCAA	p.Ala416Thr	PA0470	fiuA	Ferrichrome receptor FiuA
531175_CGCATCGATACT	NC_002516.2	531175	complex	GGCAGCGTAATA	CGCATCGATACT	CGCATCGATACT:14 GGCAGCGTAATA:0	CDS	-	1263/2409	418/802	missense_variant	c.1252_1263delTATTACGCTGCCinsAGTATCGATGCG	p.TyrTyrAla418SerIleAsp	PA0470	fiuA	Ferrichrome receptor FiuA
2098746_C	NC_002516.2	2098746	snp	T	C	C:51 T:0	CDS	+	1256/1962	419/653	missense_variant	c.1256T>C	p.Val419Ala	PA1922		probable TonB-dependent receptor
4895716_T	NC_002516.2	4895716	snp	C	T	T:78 C:0	CDS	+	1258/2064	420/687	missense_variant	c.1258C>T	p.Arg420Cys	PA4367	bifA	BifA
270577_G	NC_002516.2	270577	snp	A	G	G:80 A:0	CDS	-	1262/1266	421/421	missense_variant	c.1262T>C	p.Leu421Ser	PA0240		probable porin
531167_G	NC_002516.2	531167	snp	T	G	G:14 T:0	CDS	-	1271/2409	424/802	missense_variant	c.1271A>C	p.Asp424Ala	PA0470	fiuA	Ferrichrome receptor FiuA
5564878_G	NC_002516.2	5564878	snp	A	G	G:61 A:0	CDS	+	1274/1824	425/607	missense_variant	c.1274A>G	p.Asp425Gly	PA4958	fimW	FimW
116573_C	NC_002516.2	116573	snp	G	C	C:13 G:0	CDS	+	1275/2226	425/741	missense_variant	c.1275G>C	p.Met425Ile	PA0095		vgrG1b
2098776_C	NC_002516.2	2098776	snp	G	C	C:47 G:0	CDS	+	1286/1962	429/653	missense_variant	c.1286G>C	p.Gly429Ala	PA1922		probable TonB-dependent receptor
5008501_C	NC_002516.2	5008501	snp	T	C	C:64 T:0	CDS	-	128/3831	43/1276	missense_variant	c.128A>G	p.Tyr43Cys	PA4476		hypothetical protein
531136_CGAGGTCGTCA	NC_002516.2	531136	complex	TGATGTGCTGG	CGAGGTCGTCA	CGAGGTCGTCA:14 TGATGTGCTGG:0	CDS	-	1302/2409	431/802	missense_variant	c.1292_1302delCCAGCACATCAinsTGACGACCTCG	p.ThrSer431MetThr	PA0470	fiuA	Ferrichrome receptor FiuA
5937667_C	NC_002516.2	5937667	snp	T	C	C:76 T:0	CDS	+	1298/2853	433/950	missense_variant	c.1298T>C	p.Leu433Pro	PA5272	cyaA	adenylate cyclase
5898780_GGC	NC_002516.2	5898780	complex	AGG	GGC	GGC:13 AGG:0	CDS	-	15/1989	5/662	missense_variant	c.13_15delCCTinsGCC	p.Pro5Ala	PA5238		probable O-antigen acetylase
3740081_A	NC_002516.2	3740081	snp	G	A	A:73 G:0	CDS	+	1307/1329	436/442	missense_variant	c.1307G>A	p.Arg436Gln	PA3329		hypothetical protein
531123_TGTCC	NC_002516.2	531123	complex	CGTCT	TGTCC	TGTCC:14 CGTCT:0	CDS	-	1315/2409	437/802	missense_variant	c.1311_1315delAGACGinsGGACA	p.Val439Ile	PA0470	fiuA	Ferrichrome receptor FiuA
44225_G	NC_002516.2	44225	snp	C	G	G:45 C:0	CDS	+	1312/10608	438/3535	missense_variant	c.1312C>G	p.Gln438Glu	PA0041		probable hemagglutinin
4071165_T	NC_002516.2	4071165	snp	C	T	T:71 C:0	CDS	-	1324/1629	442/542	missense_variant	c.1324G>A	p.Ala442Thr	PA3637	pyrG	CTP synthase
5083767_G	NC_002516.2	5083767	snp	A	G	G:33 A:0	CDS	+	1325/4254	442/1417	missense_variant	c.1325A>G	p.Asn442Ser	PA4541	lepA	Pseudomonas aeruginosa-derived large extracellular protease, LepA
1102257_T	NC_002516.2	1102257	snp	C	T	T:29 C:0	CDS	+	1328/2148	443/715	missense_variant	c.1328C>T	p.Pro443Leu	PA1017	pauA	pimeloyl-CoA synthetase
290870_CAT	NC_002516.2	290870	mnp	TGC	CAT	CAT:12 TGC:0	CDS	-	135/1443	45/480	missense_variant	c.133_135delGCAinsATG	p.Ala45Met	PA0259	tla3	Type 6 lipase adaptor, Tla3
1130784_T	NC_002516.2	1130784	snp	C	T	T:64 C:0	CDS	+	1334/2145	445/714	missense_variant	c.1334C>T	p.Thr445Ile	PA1045		hypothetical protein
2420058_A	NC_002516.2	2420058	snp	G	A	A:79 G:0	CDS	+	1336/1596	446/531	missense_variant	c.1336G>A	p.Val446Ile	PA2200		Cyclic-guanylate-specific phosphodiesterase
5527051_TCCGTCGGC	NC_002516.2	5527051	complex	GCCGTCGCT	TCCGTCGGC	TCCGTCGGC:27 GCCGTCGCT:0	CDS	-	1347/2493	447/830	missense_variant	c.1339_1347delAGCGACGGCinsGCCGACGGA	p.Ser447Ala	PA4927		conserved hypothetical protein
531079_C	NC_002516.2	531079	snp	G	C	C:14 G:0	CDS	-	1359/2409	453/802	missense_variant	c.1359C>G	p.Asp453Glu	PA0470	fiuA	Ferrichrome receptor FiuA
3476340_GAGCAT	NC_002516.2	3476340	complex	AAGCAC	GAGCAT	GAGCAT:29 AAGCAC:0	CDS	-	141/525	46/174	missense_variant	c.136_141delGTGCTTinsATGCTC	p.Val46Met	PA3095	xcpZ	general secretion pathway protein M
4225850_T	NC_002516.2	4225850	snp	C	T	T:44 C:0	CDS	-	1388/1578	463/525	missense_variant	c.1388G>A	p.Gly463Asp	PA3769	guaA	GMP synthase
4340650_A	NC_002516.2	4340650	snp	G	A	A:82 G:0	CDS	-	1397/3786	466/1261	missense_variant	c.1397C>T	p.Ala466Val	PA3875	narG	respiratory nitrate reductase alpha chain
5671_T	NC_002516.2	5671	snp	C	T	T:120 C:0	CDS	+	1397/2421	466/806	missense_variant	c.1397C>T	p.Ser466Phe	PA0004	gyrB	DNA gyrase subunit B
5827557_A	NC_002516.2	5827557	snp	G	A	A:62 G:0	CDS	+	1423/1905	475/634	missense_variant	c.1423G>A	p.Ala475Thr	PA5174	fabY	beta-acetoacetyl-acyl carrier protein synthase FabY
2063399_G	NC_002516.2	2063399	snp	A	G	G:57 A:0	CDS	-	1429/2430	477/809	missense_variant	c.1429T>C	p.Trp477Arg	PA1893		hypothetical protein
3820449_G	NC_002516.2	3820449	snp	A	G	G:37 A:2	CDS	+	142/585	48/194	missense_variant	c.142A>G	p.Thr48Ala	PA3414		hypothetical protein
2807228_A	NC_002516.2	2807228	snp	G	A	A:68 G:0	CDS	-	142/1020	48/339	missense_variant	c.142C>T	p.Arg48Cys	PA2491	mexS	MexS
3274805_G	NC_002516.2	3274805	snp	A	G	G:35 A:0	CDS	-	1430/1638	477/545	missense_variant	c.1430T>C	p.Val477Ala	PA2920		probable chemotaxis transducer
3239294_GTGAAGCTA	NC_002516.2	3239294	complex	CTGAAGCTG	GTGAAGCTA	GTGAAGCTA:55 CTGAAGCTG:0	CDS	+	1459/1803	487/600	missense_variant	c.1459_1467delCTGAAGCTGinsGTGAAGCTA	p.Leu487Val	PA2886	atuA	expressed protein with apparent function in citronellol catabolism
2656661_GG	NC_002516.2	2656661	mnp	AC	GG	GG:155 AC:0	CDS	+	1475/2448	492/815	missense_variant	c.1475_1476delACinsGG	p.Asn492Arg	PA2398	fpvA	ferripyoverdine receptor
1915546_A	NC_002516.2	1915546	snp	G	A	A:78 G:0	CDS	+	1510/2376	504/791	missense_variant	c.1510G>A	p.Val504Met	PA1770	ppsA	phosphoenolpyruvate synthase
4472047_T	NC_002516.2	4472047	snp	C	T	T:67 C:0	CDS	-	152/528	51/175	missense_variant	c.152G>A	p.Gly51Glu	PA3991		hypothetical protein
643830_C	NC_002516.2	643830	snp	T	C	C:87 T:0	CDS	-	1532/1554	511/517	missense_variant	c.1532A>G	p.Asp511Gly	PA0586		conserved hypothetical protein
5477907_GTCGACCGCCTGCACAAGGACATGACCAAG	NC_002516.2	5477907	complex	ATCGACCGCCTGCACAAGGACATGACCAAA	GTCGACCGCCTGCACAAGGACATGACCAAG	GTCGACCGCCTGCACAAGGACATGACCAAG:8 ATCGACCGCCTGCACAAGGACATGACCAAA:0	CDS	+	154/342	52/113	missense_variant	c.154_183delATCGACCGCCTGCACAAGGACATGACCAAAinsGTCGACCGCCTGCACAAGGACATGACCAAG	p.Ile52Val	PA4881		hypothetical protein
2543370_C	NC_002516.2	2543370	snp	T	C	C:44 T:0	CDS	-	1577/3750	526/1249	missense_variant	c.1577A>G	p.Asp526Gly	PA2305	ambB	AmbB
3141333_T	NC_002516.2	3141333	snp	C	T	T:65 C:0	CDS	+	1586/1800	529/599	missense_variant	c.1586C>T	p.Ala529Val	PA2783	mep72	Mep72
5315281_A	NC_002516.2	5315281	snp	G	A	A:57 G:0	CDS	+	1606/1665	536/554	missense_variant	c.1606G>A	p.Ala536Thr	PA4732	pgi	glucose-6-phosphate isomerase
5219177_T	NC_002516.2	5219177	snp	G	T	T:74 G:0	CDS	+	1609/2373	537/790	missense_variant	c.1609G>T	p.Asp537Tyr	PA4652	cupE5	Fimbrial usher protein CupE5
4928157_G	NC_002516.2	4928157	snp	A	G	G:57 A:0	CDS	+	160/2097	54/698	missense_variant	c.160A>G	p.Thr54Ala	PA4398		two-component sensor
1394988_T	NC_002516.2	1394988	snp	C	T	T:67 C:0	CDS	-	1612/1821	538/606	missense_variant	c.1612G>A	p.Ala538Thr	PA1284		probable acyl-CoA dehydrogenase
4807092_A	NC_002516.2	4807092	snp	G	A	A:70 G:0	CDS	-	1619/3516	540/1171	missense_variant	c.1619C>T	p.Ala540Val	PA4285	recC	exodeoxyribonuclease V gamma chain
3098819_T	NC_002516.2	3098819	snp	C	T	T:11 C:0	CDS	-	161/354	54/117	missense_variant	c.161G>A	p.Arg54His	PA2736		hypothetical protein
4615509_A	NC_002516.2	4615509	snp	G	A	A:64 G:0	CDS	+	164/804	55/267	missense_variant	c.164G>A	p.Arg55His	PA4127	hpcG	2-oxo-hept-3-ene-1,7-dioate hydratase
4154343_A	NC_002516.2	4154343	snp	G	A	A:73 G:0	CDS	-	1670/1674	557/557	missense_variant	c.1670C>T	p.Ala557Val	PA3710		probable GMC-type oxidoreductase
2456735_C	NC_002516.2	2456735	snp	A	C	C:69 A:0	CDS	+	167/912	56/303	missense_variant	c.167A>C	p.Glu56Ala	PA2233	pslC	PslC
1957914_T	NC_002516.2	1957914	snp	C	T	T:75 C:0	CDS	+	1688/2397	563/798	missense_variant	c.1688C>T	p.Ala563Val	PA1803	lon	Lon protease
2099205_C	NC_002516.2	2099205	snp	T	C	C:31 T:0	CDS	+	1715/1962	572/653	missense_variant	c.1715T>C	p.Val572Ala	PA1922		probable TonB-dependent receptor
2460011_G	NC_002516.2	2460011	snp	A	G	G:76 A:0	CDS	+	1717/1989	573/662	missense_variant	c.1717A>G	p.Ile573Val	PA2235	pslE	PslE
3755436_C	NC_002516.2	3755436	snp	T	C	C:59 T:0	CDS	-	1724/2139	575/712	missense_variant	c.1724A>G	p.Asp575Gly	PA3344	recQ	ATP-dependent DNA helicase RecQ
3987461_A	NC_002516.2	3987461	snp	G	A	A:46 G:0	CDS	+	172/1395	58/464	missense_variant	c.172G>A	p.Gly58Ser	PA3559		probable nucleotide sugar dehydrogenase
4954462_G	NC_002516.2	4954462	snp	A	G	G:101 A:0	CDS	-	172/294	58/97	missense_variant	c.172T>C	p.Trp58Arg	PA4419	ftsL	cell division protein FtsL
3207089_A	NC_002516.2	3207089	snp	G	A	A:78 G:0	CDS	+	175/252	59/83	missense_variant	c.175G>A	p.Ala59Thr	PA2853	oprI	Outer membrane lipoprotein OprI precursor
5065165_C	NC_002516.2	5065165	snp	T	C	C:49 T:0	CDS	-	176/567	59/188	missense_variant	c.176A>G	p.Asp59Gly	PA4522	ampD	beta-lactamase expression regulator AmpD
3970117_C	NC_002516.2	3970117	snp	T	C	C:53 T:0	CDS	+	176/1632	59/543	missense_variant	c.176T>C	p.Leu59Pro	PA3545	algG	alginate-c5-mannuronan-epimerase AlgG
3429284_C	NC_002516.2	3429284	snp	T	C	C:89 T:0	CDS	-	1784/3582	595/1193	missense_variant	c.1784A>G	p.Tyr595Cys	PA3063	pelB	PelB
2810186_A	NC_002516.2	2810186	snp	G	A	A:70 G:0	CDS	+	178/3189	60/1062	missense_variant	c.178G>A	p.Gly60Ser	PA2494	mexF	Resistance-Nodulation-Cell Division (RND) multidrug efflux transporter MexF
5044232_A	NC_002516.2	5044232	snp	G	A	A:50 G:0	CDS	+	179/975	60/324	missense_variant	c.179G>A	p.Gly60Asp	PA4505	dppD	dipeptide ABC transporter ATP-binding protein DppD
2097671_A	NC_002516.2	2097671	snp	G	A	A:66 G:0	CDS	+	181/1962	61/653	missense_variant	c.181G>A	p.Ala61Thr	PA1922		probable TonB-dependent receptor
4056382_C	NC_002516.2	4056382	snp	T	C	C:75 T:0	CDS	+	1858/2568	620/855	missense_variant	c.1858T>C	p.Ser620Pro	PA3620	mutS	DNA mismatch repair protein MutS
4799606_A	NC_002516.2	4799606	snp	G	A	A:80 G:0	CDS	-	1859/2166	620/721	missense_variant	c.1859C>T	p.Pro620Leu	PA4283	recD	exodeoxyribonuclease V alpha chain
1851303_T	NC_002516.2	1851303	snp	C	T	T:82 C:0	CDS	+	1901/2121	634/706	missense_variant	c.1901C>T	p.Ala634Val	PA1703	pcrD	type III secretory apparatus protein PcrD
3302444_A	NC_002516.2	3302444	snp	G	A	A:35 G:0	CDS	-	1918/3747	640/1248	missense_variant	c.1918C>T	p.Arg640Cys	PA2944	cobN	cobalamin biosynthetic protein CobN
1558361_G	NC_002516.2	1558361	snp	A	G	G:101 A:0	CDS	+	191/720	64/239	missense_variant	c.191A>G	p.Tyr64Cys	PA1430	lasR	transcriptional regulator LasR
4370764_C	NC_002516.2	4370764	snp	T	C	C:70 T:0	CDS	+	1928/2355	643/784	missense_variant	c.1928T>C	p.Leu643Pro	PA3901	fecA	Fe(III) dicitrate transport protein FecA
5675831_GTCA	NC_002516.2	5675831	complex	TTCG	GTCA	GTCA:12 TTCG:0	CDS	-	2028/2145	675/714	missense_variant	c.2025_2028delCGAAinsTGAC	p.Glu676Asp	PA5040	pilQ	Type 4 fimbrial biogenesis outer membrane protein PilQ precursor
312932_A	NC_002516.2	312932	snp	G	A	A:20 G:0	CDS	-	202/753	68/250	missense_variant	c.202C>T	p.Arg68Cys	PA0278		hypothetical protein
1402319_G	NC_002516.2	1402319	snp	A	G	G:36 A:0	CDS	+	203/840	68/279	missense_variant	c.203A>G	p.Asp68Gly	PA1291		hypothetical protein
1794536_C	NC_002516.2	1794536	snp	T	C	C:63 T:0	CDS	-	205/1722	69/573	missense_variant	c.205A>G	p.Ser69Gly	PA1647		probable sulfate transporter
3712764_C	NC_002516.2	3712764	snp	T	C	C:76 T:0	CDS	+	205/2352	69/783	missense_variant	c.205T>C	p.Ser69Pro	PA3311	nbdA	NbdA
5675791_AGACC	NC_002516.2	5675791	complex	TGACG	AGACC	AGACC:11 TGACG:0	CDS	-	2068/2145	688/714	missense_variant	c.2064_2068delCGTCAinsGGTCT	p.Thr690Ser	PA5040	pilQ	Type 4 fimbrial biogenesis outer membrane protein PilQ precursor
4769087_C	NC_002516.2	4769087	snp	T	C	C:98 T:0	CDS	-	2069/2121	690/706	missense_variant	c.2069A>G	p.Tyr690Cys	PA4266	fusA1	elongation factor G
4112493_C	NC_002516.2	4112493	snp	T	C	C:89 T:0	CDS	+	209/2505	70/834	missense_variant	c.209T>C	p.Val70Ala	PA3673	plsB	glycerol-3-phosphate acyltransferase
2088015_A	NC_002516.2	2088015	snp	G	A	A:67 G:0	CDS	-	20/1227	7/408	missense_variant	c.20C>T	p.Thr7Ile	PA1914		conserved hypothetical protein
4426640_T	NC_002516.2	4426640	snp	C	T	T:75 C:0	CDS	-	211/3639	71/1212	missense_variant	c.211G>A	p.Val71Ile	PA3946	rocS1	two-component sensor RocS1
831517_G	NC_002516.2	831517	snp	A	G	G:95 A:0	CDS	+	217/582	73/193	missense_variant	c.217A>G	p.Thr73Ala	PA0762	algU	sigma factor AlgU
2453687_A	NC_002516.2	2453687	snp	T	A	A:107 T:0	CDS	+	21/1437	7/478	missense_variant	c.21T>A	p.Asp7Glu	PA2231	pslA	PslA
290981_AGC	NC_002516.2	290981	complex	TGG	AGC	AGC:19 TGG:0	CDS	-	24/1443	8/480	missense_variant	c.22_24delCCAinsGCT	p.Pro8Ala	PA0259	tla3	Type 6 lipase adaptor, Tla3
4392145_CTCCTCCGA	NC_002516.2	4392145	complex	TTCCTCCGG	CTCCTCCGA	CTCCTCCGA:41 TTCCTCCGG:0	CDS	-	2217/2721	737/906	missense_variant	c.2209_2217delCCGGAGGAAinsTCGGAGGAG	p.Pro737Ser	PA3921		probable transcriptional regulator
4780397_C	NC_002516.2	4780397	snp	T	C	C:107 T:0	CDS	-	221/4074	74/1357	missense_variant	c.221A>G	p.Tyr74Cys	PA4270	rpoB	DNA-directed RNA polymerase beta chain
5643246_C	NC_002516.2	5643246	snp	T	C	C:52 T:0	CDS	+	2237/2700	746/899	missense_variant	c.2237T>C	p.Val746Ala	PA5017	dipA	DipA
2170210_G	NC_002516.2	2170210	snp	A	G	G:16 A:0	CDS	+	223/1521	75/506	missense_variant	c.223A>G	p.Thr75Ala	PA1984	exaC	NAD+ dependent aldehyde dehydrogenase ExaC
4797941_G	NC_002516.2	4797941	snp	A	G	G:34 A:0	CDS	+	2300/3636	767/1211	missense_variant	c.2300A>G	p.Asp767Gly	PA4282		probable exonuclease
3100139_G	NC_002516.2	3100139	snp	A	G	G:87 A:0	CDS	-	2356/2379	786/792	missense_variant	c.2356T>C	p.Phe786Leu	PA2739	pheT	phenylalanyl-tRNA synthetase, beta subunit
2032931_GGTGAAT	NC_002516.2	2032931	complex	CTTGAAC	GGTGAAT	GGTGAAT:54 CTTGAAC:0	CDS	+	237/1257	79/418	missense_variant	c.237_243delCTTGAACinsGGTGAAT	p.Leu80Val	PA1871	lasA	LasA protease precursor
3978275_C	NC_002516.2	3978275	snp	T	C	C:58 T:0	CDS	+	245/1446	82/481	missense_variant	c.245T>C	p.Phe82Ser	PA3551	algA	phosphomannose isomerase / guanosine 5'-diphospho-D-mannose pyrophosphorylase
4802713_T	NC_002516.2	4802713	snp	C	T	T:51 C:0	CDS	-	2486/3738	829/1245	missense_variant	c.2486G>A	p.Arg829Gln	PA4284	recB	exodeoxyribonuclease V beta chain
4806211_TATGGG	NC_002516.2	4806211	complex	GATGGA	TATGGG	TATGGG:34 GATGGA:0	CDS	-	2500/3516	832/1171	missense_variant	c.2495_2500delTCCATCinsCCCATA	p.ValHisArg832AlaHisSer	PA4285	recC	exodeoxyribonuclease V gamma chain
1557571_G	NC_002516.2	1557571	snp	A	G	G:94 A:0	CDS	+	2560/2709	854/902	missense_variant	c.2560A>G	p.Thr854Ala	PA1429		probable cation-transporting P-type ATPase
1442327_A	NC_002516.2	1442327	snp	G	A	A:54 G:0	CDS	+	259/780	87/259	missense_variant	c.259G>A	p.Ala87Thr	PA1330		probable short-chain dehydrogenase
3398979_T	NC_002516.2	3398979	snp	C	T	T:46 C:0	CDS	+	263/933	88/310	missense_variant	c.263C>T	p.Pro88Leu	PA3036		hypothetical protein
3098715_A	NC_002516.2	3098715	snp	C	A	A:10 C:0	CDS	-	265/354	89/117	missense_variant	c.265G>T	p.Ala89Ser	PA2736		hypothetical protein
6120226_A	NC_002516.2	6120226	snp	G	A	A:75 G:0	CDS	+	266/936	89/311	missense_variant	c.266G>A	p.Gly89Asp	PA5437		probable transcriptional regulator
1092473_G	NC_002516.2	1092473	snp	A	G	G:48 A:0	CDS	-	26/474	9/157	missense_variant	c.26T>C	p.Val9Ala	PA1008	bcp	bacterioferritin comigratory protein
5334634_A	NC_002516.2	5334634	snp	G	A	A:76 G:0	CDS	-	271/1338	91/445	missense_variant	c.271C>T	p.His91Tyr	PA4749	glmM	phosphoglucosamine mutase
2455373_A	NC_002516.2	2455373	snp	G	A	A:85 G:0	CDS	+	271/1467	91/488	missense_variant	c.271G>A	p.Val91Met	PA2232	pslB	PslB
5361230_C	NC_002516.2	5361230	snp	T	C	C:79 T:0	CDS	+	2789/2817	930/938	missense_variant	c.2789T>C	p.Val930Ala	PA4772		probable ferredoxin
1314044_A	NC_002516.2	1314044	snp	G	A	A:39 G:0	CDS	-	278/960	93/319	missense_variant	c.278C>T	p.Ala93Val	PA1213		hypothetical protein
4365898_A	NC_002516.2	4365898	snp	G	A	A:75 G:0	CDS	-	278/903	93/300	missense_variant	c.278C>T	p.Ala93Val	PA3897		hypothetical protein
1971814_T	NC_002516.2	1971814	snp	C	T	T:49 C:0	CDS	-	280/777	94/258	missense_variant	c.280G>A	p.Gly94Ser	PA1813		probable hydroxyacylglutathione hydrolase
4092686_A	NC_002516.2	4092686	snp	G	A	A:59 G:0	CDS	-	283/738	95/245	missense_variant	c.283C>T	p.Arg95Cys	PA3654	pyrH	uridylate kinase
4641091_T	NC_002516.2	4641091	snp	C	T	T:41 C:0	CDS	-	289/1878	97/625	missense_variant	c.289G>A	p.Asp97Asn	PA4147	acoR	transcriptional regulator AcoR
290972_CGTTT	NC_002516.2	290972	complex	AGTTG	CGTTT	CGTTT:18 AGTTG:0	CDS	-	33/1443	10/480	missense_variant	c.29_33delCAACTinsAAACG	p.Thr10Lys	PA0259	tla3	Type 6 lipase adaptor, Tla3
473482_G	NC_002516.2	473482	snp	A	G	G:84 A:0	CDS	+	292/3141	98/1046	missense_variant	c.292A>G	p.Thr98Ala	PA0426	mexB	Resistance-Nodulation-Cell Division (RND) multidrug efflux transporter MexB
2086410_C	NC_002516.2	2086410	snp	G	C	C:109 G:0	CDS	-	292/681	98/226	missense_variant	c.292C>G	p.Pro98Ala	PA1913		hypothetical protein
1641199_ACCTTTGGG	NC_002516.2	1641199	complex	GCCTTTGGA	ACCTTTGGG	ACCTTTGGG:28 GCCTTTGGA:0	CDS	-	302/1710	98/569	missense_variant	c.294_302delTCCAAAGGCinsCCCAAAGGT	p.Ala101Val	PA1510	tplE	type 6 PGAP1-like effector, TplE
370738_C	NC_002516.2	370738	snp	T	C	C:11 T:0	CDS	-	301/333	101/110	missense_variant	c.301A>G	p.Thr101Ala	PA0329		conserved hypothetical protein
4427827_T	NC_002516.2	4427827	snp	C	T	T:101 C:0	CDS	-	304/1179	102/392	missense_variant	c.304G>A	p.Gly102Ser	PA3947	rocR	RocR
5443101_A	NC_002516.2	5443101	snp	G	A	A:60 G:0	CDS	+	310/1350	104/449	missense_variant	c.310G>A	p.Gly104Ser	PA4848	accC	biotin carboxylase
4130082_C	NC_002516.2	4130082	snp	T	C	C:63 T:0	CDS	-	311/2637	104/878	missense_variant	c.311A>G	p.Asn104Ser	PA3687	ppc	phosphoenolpyruvate carboxylase
1623562_T	NC_002516.2	1623562	snp	C	T	T:44 C:0	CDS	-	316/627	106/208	missense_variant	c.316G>A	p.Ala106Thr	PA1495		hypothetical protein
5716539_C	NC_002516.2	5716539	snp	T	C	C:34 T:0	CDS	-	317/2586	106/861	missense_variant	c.317A>G	p.Asn106Ser	PA5077	opgH	OpgH
1598251_G	NC_002516.2	1598251	snp	A	G	G:46 A:0	CDS	+	31/738	11/245	missense_variant	c.31A>G	p.Thr11Ala	PA1470		probable short-chain dehydrogenase
5886759_T	NC_002516.2	5886759	snp	C	T	T:109 C:0	CDS	-	320/1125	107/374	missense_variant	c.320G>A	p.Arg107His	PA5230		probable permease of ABC transporter
2390579_A	NC_002516.2	2390579	snp	G	A	A:77 G:0	CDS	+	325/366	109/121	missense_variant	c.325G>A	p.Val109Ile	PA2166		hypothetical protein
2847748_A	NC_002516.2	2847748	snp	G	A	A:56 G:0	CDS	-	32/1497	11/498	missense_variant	c.32C>T	p.Ala11Val	PA2525	opmB	OpmB
6121716_G	NC_002516.2	6121716	snp	A	G	G:52 A:0	CDS	-	338/882	113/293	missense_variant	c.338T>C	p.Leu113Pro	PA5438		probable transcriptional regulator
5189476_CCAGA	NC_002516.2	5189476	complex	GCAGG	CCAGA	CCAGA:9 GCAGG:0	CDS	-	3400/6465	1132/2154	missense_variant	c.3396_3400delCCTGCinsTCTGG	p.Leu1134Val	PA4625	cdrA	cyclic diguanylate-regulated TPS partner A, CdrA
1955158_G	NC_002516.2	1955158	snp	A	G	G:104 A:0	CDS	+	344/1281	115/426	missense_variant	c.344A>G	p.Asn115Ser	PA1802	clpX	ClpX
698537_AGATGGAA	NC_002516.2	698537	complex	GGACGGAG	AGATGGAA	AGATGGAA:11 GGACGGAG:0	CDS	+	3456/3615	1152/1204	missense_variant	c.3456_3463delGGACGGAGinsAGATGGAA	p.Ala1155Thr	PA0641		probable bacteriophage protein
2936200_C	NC_002516.2	2936200	snp	T	C	C:68 T:0	CDS	+	350/573	117/190	missense_variant	c.350T>C	p.Val117Ala	PA2593	qteE	quorum threshold expression element, QteE
4596540_C	NC_002516.2	4596540	snp	T	C	C:49 T:0	CDS	-	3563/4254	1188/1417	missense_variant	c.3563A>G	p.Asp1188Gly	PA4112		probable sensor/response regulator hybrid
252132_C	NC_002516.2	252132	snp	T	C	C:90 T:0	CDS	+	356/1059	119/352	missense_variant	c.356T>C	p.Val119Ala	PA0222		hypothetical protein
2725413_C	NC_002516.2	2725413	snp	T	C	C:45 T:0	CDS	-	359/1005	120/334	missense_variant	c.359A>G	p.Glu120Gly	PA2430		conserved hypothetical protein
5162091_G	NC_002516.2	5162091	snp	A	G	G:60 A:0	CDS	-	359/381	120/126	missense_variant	c.359T>C	p.Ile120Thr	PA4603		hypothetical protein
4092602_A	NC_002516.2	4092602	snp	G	A	A:59 G:0	CDS	-	367/738	123/245	missense_variant	c.367C>T	p.Arg123Cys	PA3654	pyrH	uridylate kinase
1826309_G	NC_002516.2	1826309	snp	A	G	G:73 A:0	CDS	-	367/558	123/185	missense_variant	c.367T>C	p.Cys123Arg	PA1675		conserved hypothetical protein
2353464_T	NC_002516.2	2353464	snp	C	T	T:71 C:0	CDS	+	379/2523	127/840	missense_variant	c.379C>T	p.His127Tyr	PA2138	ligD	Multifunctional non-homologous end joining protein LigD
315764_T	NC_002516.2	315764	snp	C	T	T:61 C:0	CDS	-	37/870	13/289	missense_variant	c.37G>A	p.Ala13Thr	PA0281	cysW	sulfate transport protein CysW
1970860_T	NC_002516.2	1970860	snp	C	T	T:92 C:0	CDS	-	380/1605	127/534	missense_variant	c.380G>A	p.Arg127His	PA1812	mltD	membrane-bound lytic murein transglycosylase D precursor
133601_G	NC_002516.2	133601	snp	A	G	G:48 A:0	CDS	+	382/1074	128/357	missense_variant	c.382A>G	p.Met128Val	PA0112		hypothetical protein
4063440_T	NC_002516.2	4063440	snp	C	T	T:73 C:0	CDS	-	382/852	128/283	missense_variant	c.382G>A	p.Val128Met	PA3628		putative esterase
2207383_A	NC_002516.2	2207383	snp	G	A	A:62 G:0	CDS	+	385/930	129/309	missense_variant	c.385G>A	p.Ala129Thr	PA2017		hypothetical protein
2040303_C	NC_002516.2	2040303	snp	G	C	C:18 G:0	CDS	+	3863/7407	1288/2468	missense_variant	c.3863G>C	p.Ser1288Thr	PA1874		hypothetical protein
2040315_C	NC_002516.2	2040315	snp	G	C	C:21 G:0	CDS	+	3875/7407	1292/2468	missense_variant	c.3875G>C	p.Gly1292Ala	PA1874		hypothetical protein
2399889_T	NC_002516.2	2399889	snp	C	T	T:70 C:0	CDS	-	392/609	131/202	missense_variant	c.392G>A	p.Arg131Gln	PA2178		hypothetical protein
1987365_T	NC_002516.2	1987365	snp	C	T	T:86 C:0	CDS	-	392/768	131/255	missense_variant	c.392G>A	p.Gly131Asp	PA1828		probable short-chain dehydrogenase
5086373_A	NC_002516.2	5086373	snp	G	A	A:50 G:0	CDS	+	3931/4254	1311/1417	missense_variant	c.3931G>A	p.Ala1311Thr	PA4541	lepA	Pseudomonas aeruginosa-derived large extracellular protease, LepA
553398_T	NC_002516.2	553398	snp	C	T	T:59 C:0	CDS	+	394/1377	132/458	missense_variant	c.394C>T	p.Pro132Ser	PA0494		probable acyl-CoA carboxylase subunit
2091049_C	NC_002516.2	2091049	snp	G	C	C:53 G:0	CDS	-	397/1233	133/410	missense_variant	c.397C>G	p.Gln133Glu	PA1916		probable amino acid permease
2687894_A	NC_002516.2	2687894	snp	G	A	A:107 G:0	CDS	+	398/1212	133/403	missense_variant	c.398G>A	p.Gly133Glu	PA2403	fpvG	FpvG
5678646_AGTGACTTCAGGG	NC_002516.2	5678646	complex	GGCAACCTCGGGA	AGTGACTTCAGGG	AGTGACTTCAGGG:42 GGCAACCTCGGGA:0	CDS	-	411/624	133/207	missense_variant	c.399_411delTCCCGAGGTTGCCinsCCCTGAAGTCACT	p.Ala137Thr	PA5042	pilO	type 4 fimbrial biogenesis protein PilO
4260643_C	NC_002516.2	4260643	snp	T	C	C:71 T:0	CDS	-	401/645	134/214	missense_variant	c.401A>G	p.Gln134Arg	PA3801		conserved hypothetical protein
5893313_A	NC_002516.2	5893313	snp	G	A	A:55 G:0	CDS	+	404/1347	135/448	missense_variant	c.404G>A	p.Gly135Asp	PA5235	glpT	glycerol-3-phosphate transporter
2452873_TGT	NC_002516.2	2452873	complex	CGC	TGT	TGT:64 CGC:0	CDS	+	405/672	135/223	missense_variant	c.405_407delCGCinsTGT	p.Ala136Val	PA2230		hypothetical protein
2452875_T	NC_002516.2	2452875	snp	C	T	T:55 C:0	CDS	+	407/672	136/223	missense_variant	c.407C>T	p.Ala136Val	PA2230		hypothetical protein
4772346_A	NC_002516.2	4772346	snp	G	A	A:103 G:0	CDS	-	4133/4200	1378/1399	missense_variant	c.4133C>T	p.Pro1378Leu	PA4269	rpoC	DNA-directed RNA polymerase beta* chain
2015089_CGCGAT	NC_002516.2	2015089	complex	GGCGAG	CGCGAT	CGCGAT:32 GGCGAG:0	CDS	-	48/222	15/73	missense_variant	c.43_48delCTCGCCinsATCGCG	p.Leu15Ile	PA1855		hypothetical protein
4834434_A	NC_002516.2	4834434	snp	G	A	A:71 G:0	CDS	-	431/1491	144/496	missense_variant	c.431C>T	p.Ala144Val	PA4308		conserved hypothetical protein
5533647_AGGATGGT	NC_002516.2	5533647	complex	GGGATGGC	AGGATGGT	AGGATGGT:40 GGGATGGC:0	CDS	-	447/1077	147/358	missense_variant	c.440_447delGCCATCCCinsACCATCCT	p.Ser147Asn	PA4930	alr	biosynthetic alanine racemase
2021271_T	NC_002516.2	2021271	snp	C	T	T:59 C:0	CDS	-	440/1086	147/361	missense_variant	c.440G>A	p.Arg147Gln	PA1861	modC	molybdenum transport protein ModC
2099896_C	NC_002516.2	2099896	snp	A	C	C:30 A:0	CDS	+	445/3846	149/1281	missense_variant	c.445A>C	p.Thr149Pro	PA1923		hypothetical protein
1124610_T	NC_002516.2	1124610	snp	C	T	T:58 C:0	CDS	+	446/561	149/186	missense_variant	c.446C>T	p.Pro149Leu	PA1036		hypothetical protein
3063396_T	NC_002516.2	3063396	snp	C	T	T:87 C:0	CDS	+	458/975	153/324	missense_variant	c.458C>T	p.Ala153Val	PA2709	cysK	cysteine synthase A
2093685_T	NC_002516.2	2093685	snp	A	T	T:30 A:0	CDS	-	458/699	153/232	missense_variant	c.458T>A	p.Val153Asp	PA1919	nrdG	class III (anaerobic) ribonucleoside-triphosphate reductase activating protein, 'activase', NrdG
2667018_A	NC_002516.2	2667018	snp	G	A	A:68 G:0	CDS	-	4612/6474	1538/2157	missense_variant	c.4612C>T	p.His1538Tyr	PA2400	pvdJ	PvdJ
3291748_A	NC_002516.2	3291748	snp	G	A	A:100 G:0	CDS	+	466/582	156/193	missense_variant	c.466G>A	p.Gly156Ser	PA2936		hypothetical protein
313695_AGGTTGGGA	NC_002516.2	313695	complex	GGGTTGGGG	AGGTTGGGA	AGGTTGGGA:20 GGGTTGGGG:0	CDS	+	469/699	157/232	missense_variant	c.469_477delGGGTTGGGGinsAGGTTGGGA	p.Gly157Arg	PA0279		probable transcriptional regulator
831770_G	NC_002516.2	831770	snp	A	G	G:84 A:0	CDS	+	470/582	157/193	missense_variant	c.470A>G	p.Tyr157Cys	PA0762	algU	sigma factor AlgU
2465579_GCC	NC_002516.2	2465579	complex	ACA	GCC	GCC:61 ACA:0	CDS	+	478/1437	160/478	missense_variant	c.478_480delACAinsGCC	p.Thr160Ala	PA2240	pslJ	PslJ
2093204_T	NC_002516.2	2093204	snp	C	T	T:65 C:0	CDS	-	47/1401	16/466	missense_variant	c.47G>A	p.Arg16His	PA1918		hypothetical protein
5292523_C	NC_002516.2	5292523	snp	T	C	C:75 T:0	CDS	+	482/513	161/170	missense_variant	c.482T>C	p.Leu161Pro	PA4712		hypothetical protein
3560024_G	NC_002516.2	3560024	snp	A	G	G:90 A:0	CDS	-	488/1077	163/358	missense_variant	c.488T>C	p.Leu163Pro	PA3169		5-methylthioribose-1-phosphate isomerase MtnA
812771_T	NC_002516.2	812771	snp	C	T	T:60 C:0	CDS	-	493/819	165/272	missense_variant	c.493G>A	p.Val165Met	PA0745	dspI	DspI
1645978_T	NC_002516.2	1645978	snp	C	T	T:59 C:0	CDS	-	511/1278	171/425	missense_variant	c.511G>A	p.Gly171Ser	PA1513		hypothetical protein
2452217_C	NC_002516.2	2452217	snp	T	C	C:45 T:0	CDS	+	511/720	171/239	missense_variant	c.511T>C	p.Cys171Arg	PA2229		conserved hypothetical protein
2457086_G	NC_002516.2	2457086	snp	A	G	G:49 A:0	CDS	+	518/912	173/303	missense_variant	c.518A>G	p.Asp173Gly	PA2233	pslC	PslC
5507381_A	NC_002516.2	5507381	snp	C	A	A:64 C:0	CDS	-	518/933	173/310	missense_variant	c.518G>T	p.Gly173Val	PA4908		hypothetical protein
2573990_C	NC_002516.2	2573990	snp	T	C	C:63 T:0	CDS	+	521/906	174/301	missense_variant	c.521T>C	p.Leu174Pro	PA2332		probable transcriptional regulator
4594550_C	NC_002516.2	4594550	snp	G	C	C:79 G:0	CDS	+	522/1194	174/397	missense_variant	c.522G>C	p.Gln174His	PA4110	ampC	beta-lactamase precursor
2092727_A	NC_002516.2	2092727	snp	G	A	A:64 G:0	CDS	-	524/1401	175/466	missense_variant	c.524C>T	p.Pro175Leu	PA1918		hypothetical protein
2099975_G	NC_002516.2	2099975	snp	T	G	G:28 T:0	CDS	+	524/3846	175/1281	missense_variant	c.524T>G	p.Val175Gly	PA1923		hypothetical protein
219700_G	NC_002516.2	219700	snp	A	G	G:78 A:0	CDS	+	529/2373	177/790	missense_variant	c.529A>G	p.Thr177Ala	PA0192		probable TonB-dependent receptor
5979729_G	NC_002516.2	5979729	snp	A	G	G:82 A:0	CDS	+	536/1590	179/529	missense_variant	c.536A>G	p.Lys179Arg	PA5310		conserved hypothetical protein
2782104_GGTCGC	NC_002516.2	2782104	complex	TGTCGT	GGTCGC	GGTCGC:37 TGTCGT:0	CDS	-	543/1149	180/382	missense_variant	c.538_543delACGACAinsGCGACC	p.Thr180Ala	PA2465		hypothetical protein
6145937_C	NC_002516.2	6145937	snp	T	C	C:40 T:0	CDS	+	539/1629	180/542	missense_variant	c.539T>C	p.Leu180Pro	PA5455		putative glycosyltransferase
5898737_GCAGA	NC_002516.2	5898737	complex	ACAAG	GCAGA	GCAGA:15 ACAAG:0	CDS	-	58/1989	18/662	missense_variant	c.54_58delCTTGTinsTCTGC	p.Ser20Pro	PA5238		probable O-antigen acetylase
4852855_C	NC_002516.2	4852855	snp	T	C	C:45 T:0	CDS	+	542/1332	181/443	missense_variant	c.542T>C	p.Val181Ala	PA4323		hypothetical protein
5032030_A	NC_002516.2	5032030	snp	G	A	A:78 G:0	CDS	+	543/1614	181/537	missense_variant	c.543G>A	p.Met181Ile	PA4496	dppA1	probable binding protein component of ABC transporter
4996877_A	NC_002516.2	4996877	snp	G	A	A:85 G:0	CDS	-	544/933	182/310	missense_variant	c.544C>T	p.Pro182Ser	PA4467		hypothetical protein
2093595_G	NC_002516.2	2093595	snp	T	G	G:43 T:0	CDS	-	548/699	183/232	missense_variant	c.548A>C	p.Glu183Ala	PA1919	nrdG	class III (anaerobic) ribonucleoside-triphosphate reductase activating protein, 'activase', NrdG
3226840_A	NC_002516.2	3226840	snp	G	A	A:55 G:0	CDS	-	548/2007	183/668	missense_variant	c.548C>T	p.Pro183Leu	PA2873	tgpA	transglutaminase protein A, TgpA
2825041_C	NC_002516.2	2825041	snp	T	C	C:49 T:0	CDS	-	551/933	184/310	missense_variant	c.551A>G	p.Asp184Gly	PA2507	catA	catechol 1,2-dioxygenase
1329098_T	NC_002516.2	1329098	snp	C	T	T:45 C:0	CDS	+	554/609	185/202	missense_variant	c.554C>T	p.Ala185Val	PA1226		probable transcriptional regulator
2133951_A	NC_002516.2	2133951	snp	G	A	A:75 G:0	CDS	+	561/999	187/332	missense_variant	c.561G>A	p.Met187Ile	PA1948	rbsC	membrane protein component of ABC ribose transporter
5724669_GGTCT	NC_002516.2	5724669	complex	AGTCC	GGTCT	GGTCT:19 AGTCC:0	CDS	-	574/642	190/213	missense_variant	c.570_574delGGACTinsAGACC	p.Tyr192His	PA5086	tli5b1	type VI secretion lipase immunity protein, Tli5b1
1073857_TGGTAG	NC_002516.2	1073857	complex	AGGTAT	TGGTAG	TGGTAG:36 AGGTAT:0	CDS	+	573/618	191/205	missense_variant	c.573_578delAGGTATinsTGGTAG	p.Ile193Ser	PA0992	cupC1	fimbrial subunit CupC1
428874_T	NC_002516.2	428874	snp	C	T	T:30 C:0	CDS	-	581/594	194/197	missense_variant	c.581G>A	p.Arg194His	PA0387		conserved hypothetical protein
719492_G	NC_002516.2	719492	snp	A	G	G:102 A:0	CDS	-	581/1344	194/447	missense_variant	c.581T>C	p.Leu194Pro	PA0667	mepM	MepM
4224910_A	NC_002516.2	4224910	snp	G	A	A:110 G:0	CDS	-	589/1392	197/463	missense_variant	c.589C>T	p.Arg197Cys	PA3768		probable metallo-oxidoreductase
2452301_G	NC_002516.2	2452301	snp	C	G	G:56 C:0	CDS	+	595/720	199/239	missense_variant	c.595C>G	p.Pro199Ala	PA2229		conserved hypothetical protein
4273753_C	NC_002516.2	4273753	snp	T	C	C:86 T:0	CDS	-	598/774	200/257	missense_variant	c.598A>G	p.Thr200Ala	PA3817		probable methyltransferase
885400_T	NC_002516.2	885400	snp	C	T	T:68 C:0	CDS	+	602/768	201/255	missense_variant	c.602C>T	p.Ala201Val	PA0807	ampDh3	AmpDh3
5659575_C	NC_002516.2	5659575	snp	T	C	C:60 T:0	CDS	-	607/906	203/301	missense_variant	c.607A>G	p.Thr203Ala	PA5029		probable transcriptional regulator
5825394_T	NC_002516.2	5825394	snp	C	T	T:83 C:0	CDS	+	608/933	203/310	missense_variant	c.608C>T	p.Ala203Val	PA5173	arcC	carbamate kinase
879087_AGGCGTGC	NC_002516.2	879087	complex	TGGCGCGA	AGGCGTGC	AGGCGTGC:34 TGGCGCGA:0	CDS	+	61/534	21/177	missense_variant	c.61_68delTGGCGCGAinsAGGCGTGC	p.TrpArgAsp21ArgArgAla	PA0800		hypothetical protein
1830157_GCT	NC_002516.2	1830157	complex	CCC	GCT	GCT:29 CCC:0	CDS	-	615/984	205/327	missense_variant	c.613_615delGGGinsAGC	p.Gly205Ser	PA1680		hypothetical protein
3976548_A	NC_002516.2	3976548	snp	G	A	A:57 G:0	CDS	+	613/1176	205/391	missense_variant	c.613G>A	p.Ala205Thr	PA3549	algJ	alginate o-acetyltransferase AlgJ
2690220_A	NC_002516.2	2690220	snp	G	A	A:67 G:0	CDS	+	61/954	21/317	missense_variant	c.61G>A	p.Ala21Thr	PA2407	fpvC	FpvC
5571869_G	NC_002516.2	5571869	snp	A	G	G:44 A:0	CDS	-	61/711	21/236	missense_variant	c.61T>C	p.Cys21Arg	PA4963		hypothetical protein
3484979_G	NC_002516.2	3484979	snp	A	G	G:54 A:0	CDS	+	626/1977	209/658	missense_variant	c.626A>G	p.Tyr209Cys	PA3105	xcpQ	general secretion pathway protein D
2499711_T	NC_002516.2	2499711	snp	C	T	T:53 C:0	CDS	-	628/1206	210/401	missense_variant	c.628G>A	p.Ala210Thr	PA2269		conserved hypothetical protein
1709702_GG	NC_002516.2	1709702	complex	CC	GG	GG:10 CC:0	CDS	-	64/354	21/117	missense_variant	c.63_64delGGinsCC	p.Val22Leu	PA1568		conserved hypothetical protein
2772455_T	NC_002516.2	2772455	snp	C	T	T:95 C:0	CDS	-	6350/16884	2117/5627	missense_variant	c.6350G>A	p.Gly2117Glu	PA2462		hypothetical protein
5249981_C	NC_002516.2	5249981	snp	T	C	C:67 T:0	CDS	-	638/1020	213/339	missense_variant	c.638A>G	p.Asn213Ser	PA4681		hypothetical protein
4466987_G	NC_002516.2	4466987	snp	C	G	G:106 C:0	CDS	+	63/2622	21/873	missense_variant	c.63C>G	p.His21Gln	PA3987	leuS	leucyl-tRNA synthetase
2005893_A	NC_002516.2	2005893	snp	G	A	A:72 G:0	CDS	+	640/2289	214/762	missense_variant	c.640G>A	p.Ala214Thr	PA1846	cti	cis/trans isomerase
5626487_GC	NC_002516.2	5626487	complex	AT	GC	GC:69 AT:0	CDS	-	648/759	216/252	missense_variant	c.647_648delATinsGC	p.Asp216Gly	PA5007	wapG	WapG
2237715_T	NC_002516.2	2237715	snp	C	T	T:45 C:0	CDS	-	652/1875	218/624	missense_variant	c.652G>A	p.Ala218Thr	PA2044		hypothetical protein
2693415_A	NC_002516.2	2693415	snp	G	A	A:45 G:0	CDS	+	652/918	218/305	missense_variant	c.652G>A	p.Gly218Arg	PA2410	fpvF	FpvF
4873835_G	NC_002516.2	4873835	snp	A	G	G:52 A:0	CDS	-	656/1221	219/406	missense_variant	c.656T>C	p.Met219Thr	PA4344		probable hydrolase
2043011_A	NC_002516.2	2043011	snp	G	A	A:49 G:0	CDS	+	6571/7407	2191/2468	missense_variant	c.6571G>A	p.Gly2191Ser	PA1874		hypothetical protein
5984478_C	NC_002516.2	5984478	snp	T	C	C:54 T:0	CDS	+	659/1335	220/444	missense_variant	c.659T>C	p.Val220Ala	PA5313	gabT2	Transaminase
2087970_A	NC_002516.2	2087970	snp	G	A	A:63 G:0	CDS	-	65/1227	22/408	missense_variant	c.65C>T	p.Ala22Val	PA1914		conserved hypothetical protein
2098151_A	NC_002516.2	2098151	snp	G	A	A:57 G:0	CDS	+	661/1962	221/653	missense_variant	c.661G>A	p.Asp221Asn	PA1922		probable TonB-dependent receptor
6102551_A	NC_002516.2	6102551	snp	G	A	A:32 G:0	CDS	+	668/1200	223/399	missense_variant	c.668G>A	p.Arg223His	PA5421	fdhA	glutathione-independent formaldehyde dehydrogenase
4995898_C	NC_002516.2	4995898	snp	T	C	C:85 T:0	CDS	+	670/861	224/286	missense_variant	c.670T>C	p.Tyr224His	PA4465		conserved hypothetical protein
4147580_A	NC_002516.2	4147580	snp	G	A	A:44 G:0	CDS	-	673/2310	225/769	missense_variant	c.673C>T	p.Arg225Cys	PA3704	wspE	probable chemotaxis sensor/effector fusion protein
290938_C	NC_002516.2	290938	snp	T	C	C:18 T:0	CDS	-	67/1443	23/480	missense_variant	c.67A>G	p.Ile23Val	PA0259	tla3	Type 6 lipase adaptor, Tla3
2892950_T	NC_002516.2	2892950	snp	C	T	T:73 C:0	CDS	+	680/693	227/230	missense_variant	c.680C>T	p.Pro227Leu	PA2558		probable transport protein
2452397_A	NC_002516.2	2452397	snp	G	A	A:57 G:0	CDS	+	691/720	231/239	missense_variant	c.691G>A	p.Gly231Ser	PA2229		conserved hypothetical protein
1763622_T	NC_002516.2	1763622	snp	C	T	T:73 C:0	CDS	+	695/825	232/274	missense_variant	c.695C>T	p.Pro232Leu	PA1619		probable transcriptional regulator
4144128_A	NC_002516.2	4144128	snp	G	A	A:56 G:0	CDS	-	704/1044	235/347	missense_variant	c.704C>T	p.Ala235Val	PA3702	wspR	WspR
2093181_C	NC_002516.2	2093181	snp	T	C	C:68 T:0	CDS	-	70/1401	24/466	missense_variant	c.70A>G	p.Thr24Ala	PA1918		hypothetical protein
644652_G	NC_002516.2	644652	snp	A	G	G:101 A:0	CDS	-	710/1554	237/517	missense_variant	c.710T>C	p.Leu237Pro	PA0586		conserved hypothetical protein
968916_G	NC_002516.2	968916	snp	A	G	G:71 A:0	CDS	+	712/1284	238/427	missense_variant	c.712A>G	p.Thr238Ala	PA0886		probable C4-dicarboxylate transporter
2970698_C	NC_002516.2	2970698	snp	G	C	C:72 G:0	CDS	+	712/1128	238/375	missense_variant	c.712G>C	p.Gly238Arg	PA2626	trmU	tRNA methyltransferase
4664568_G	NC_002516.2	4664568	snp	A	G	G:36 A:0	CDS	+	715/2409	239/802	missense_variant	c.715A>G	p.Thr239Ala	PA4168	fpvB	second ferric pyoverdine receptor FpvB
4585863_A	NC_002516.2	4585863	snp	G	A	A:52 G:0	CDS	+	715/741	239/246	missense_variant	c.715G>A	p.Val239Met	PA4101	bfmR	BfmR
1693328_T	NC_002516.2	1693328	snp	C	T	T:72 C:0	CDS	-	718/927	240/308	missense_variant	c.718G>A	p.Glu240Lys	PA1555	ccoP2	Cytochrome c oxidase, cbb3-type, CcoP subunit
3321605_A	NC_002516.2	3321605	snp	G	A	A:94 G:0	CDS	-	71/633	24/210	missense_variant	c.71C>T	p.Ala24Val	PA2962	tmk	thymidylate kinase
4314382_A	NC_002516.2	4314382	snp	G	A	A:65 G:0	CDS	-	71/690	24/229	missense_variant	c.71C>T	p.Pro24Leu	PA3853		probable transferase
5271580_A	NC_002516.2	5271580	snp	G	A	A:102 G:0	CDS	-	721/816	241/271	missense_variant	c.721C>T	p.Pro241Ser	PA4693	pssA	phosphatidylserine synthase
951440_G	NC_002516.2	951440	snp	A	G	G:54 A:0	CDS	-	722/1200	241/399	missense_variant	c.722T>C	p.Val241Ala	PA0870	phhC	aromatic amino acid aminotransferase
4168093_C	NC_002516.2	4168093	snp	T	C	C:46 T:0	CDS	-	725/1107	242/368	missense_variant	c.725A>G	p.Asn242Ser	PA3723		probable FMN oxidoreductase
4754308_T	NC_002516.2	4754308	snp	C	T	T:86 C:0	CDS	-	72/390	24/129	missense_variant	c.72G>A	p.Met24Ile	PA4237	rplQ	50S ribosomal protein L17
1608801_G	NC_002516.2	1608801	snp	A	G	G:34 A:0	CDS	+	734/1224	245/407	missense_variant	c.734A>G	p.Glu245Gly	PA1483	cycH	cytochrome c-type biogenesis protein
5915366_C	NC_002516.2	5915366	snp	T	C	C:15 T:0	CDS	-	736/1059	246/352	missense_variant	c.736A>G	p.Thr246Ala	PA5253	algP	alginate regulatory protein AlgP
5569826_G	NC_002516.2	5569826	snp	A	G	G:57 A:0	CDS	+	737/1539	246/512	missense_variant	c.737A>G	p.Asn246Ser	PA4961		hypothetical protein
2461021_G	NC_002516.2	2461021	snp	T	G	G:49 T:0	CDS	+	739/1188	247/395	missense_variant	c.739T>G	p.Tyr247Asp	PA2236	pslF	PslF
4203760_T	NC_002516.2	4203760	snp	C	T	T:52 C:0	CDS	-	746/1182	249/393	missense_variant	c.746G>A	p.Arg249Gln	PA3751	purT	phosphoribosylglycinamide formyltransferase 2
3486431_C	NC_002516.2	3486431	snp	T	C	C:11 T:0	CDS	-	754/768	252/255	missense_variant	c.754A>G	p.Ile252Val	PA3106		probable short-chain dehydrogenase
4345775_A	NC_002516.2	4345775	snp	G	A	A:77 G:0	CDS	+	766/1869	256/622	missense_variant	c.766G>A	p.Ala256Thr	PA3878	narX	two-component sensor NarX
5527631_C	NC_002516.2	5527631	snp	T	C	C:59 T:0	CDS	-	767/2493	256/830	missense_variant	c.767A>G	p.His256Arg	PA4927		conserved hypothetical protein
3118371_A	NC_002516.2	3118371	snp	G	A	A:86 G:0	CDS	+	76/888	26/295	missense_variant	c.76G>A	p.Ala26Thr	PA2758		probable transcriptional regulator
4814139_T	NC_002516.2	4814139	snp	C	T	T:51 C:0	CDS	-	76/1617	26/538	missense_variant	c.76G>A	p.Ala26Thr	PA4290		probable chemotaxis transducer
3373657_C	NC_002516.2	3373657	snp	T	C	C:97 T:0	CDS	-	773/1176	258/391	missense_variant	c.773A>G	p.Gln258Arg	PA3013	faoB	fatty-acid oxidation complex beta-subunit
2517774_C	NC_002516.2	2517774	snp	T	C	C:35 T:0	CDS	-	788/2133	263/710	missense_variant	c.788A>G	p.Tyr263Cys	PA2289		conserved hypothetical protein
2712696_A	NC_002516.2	2712696	snp	G	A	A:31 G:0	CDS	-	7999/13029	2667/4342	missense_variant	c.7999C>T	p.Pro2667Ser	PA2424	pvdL	PvdL
2460289_C	NC_002516.2	2460289	snp	A	C	C:51 A:0	CDS	+	7/1188	3/395	missense_variant	c.7A>C	p.Ile3Leu	PA2236	pslF	PslF
979335_A	NC_002516.2	979335	snp	G	A	A:78 G:0	CDS	+	7/1017	3/338	missense_variant	c.7G>A	p.Val3Met	PA0896	aruF	subunit I of arginine N2-succinyltransferase = ornithine N2-succinyltransferase
5749346_G	NC_002516.2	5749346	snp	A	G	G:102 A:0	CDS	-	7/753	3/250	missense_variant	c.7T>C	p.Ser3Pro	PA5105	hutC	histidine utilization repressor HutC
5003089_C	NC_002516.2	5003089	snp	T	C	C:55 T:0	CDS	-	809/1443	270/480	missense_variant	c.809A>G	p.Asp270Gly	PA4474		conserved hypothetical protein
3276500_A	NC_002516.2	3276500	snp	G	A	A:57 G:0	CDS	-	809/990	270/329	missense_variant	c.809C>T	p.Pro270Leu	PA2921		probable transcriptional regulator
379415_C	NC_002516.2	379415	snp	A	C	C:55 A:0	CDS	+	818/2280	273/759	missense_variant	c.818A>C	p.Gln273Pro	PA0337	ptsP	phosphoenolpyruvate-protein phosphotransferase PtsP
3913210_G	NC_002516.2	3913210	snp	A	G	G:69 A:0	CDS	+	82/639	28/212	missense_variant	c.82A>G	p.Thr28Ala	PA3495	nth	endonuclease III
4859179_A	NC_002516.2	4859179	snp	G	A	A:79 G:0	CDS	-	85/774	29/257	missense_variant	c.85C>T	p.Arg29Cys	PA4330		probable enoyl-CoA hydratase/isomerase
6254982_C	NC_002516.2	6254982	snp	T	C	C:106 T:0	CDS	-	863/873	288/290	missense_variant	c.863A>G	p.His288Arg	PA5562	spoOJ	chromosome partitioning protein Spo0J
5679548_TGCGCCGGAAACCAAA	NC_002516.2	5679548	complex	CGCAGCCGATGCCACC	TGCGCCGGAAACCAAA	TGCGCCGGAAACCAAA:10 CGCAGCCGATGCCACC:0	CDS	-	102/597	29/198	missense_variant	c.87_102delGGTGGCATCGGCTGCGinsTTTGGTTTCCGGCGCA	p.ValAlaSerAla30LeuValSerGly	PA5043	pilN	type 4 fimbrial biogenesis protein PilN
4754527_C	NC_002516.2	4754527	snp	T	C	C:83 T:0	CDS	-	898/1002	300/333	missense_variant	c.898A>G	p.Thr300Ala	PA4238	rpoA	DNA-directed RNA polymerase alpha chain
2868405_A	NC_002516.2	2868405	snp	G	A	A:33 G:0	CDS	-	898/1761	300/586	missense_variant	c.898C>T	p.His300Tyr	PA2540		conserved hypothetical protein
4756385_A	NC_002516.2	4756385	snp	G	A	A:105 G:0	CDS	-	89/390	30/129	missense_variant	c.89C>T	p.Thr30Ile	PA4240	rpsK	30S ribosomal protein S11
1741234_A	NC_002516.2	1741234	snp	G	A	A:74 G:0	CDS	+	89/783	30/260	missense_variant	c.89G>A	p.Gly30Glu	PA1599		probable transcriptional regulator
1284520_G	NC_002516.2	1284520	snp	A	G	G:102 A:0	CDS	+	8/1311	3/436	missense_variant	c.8A>G	p.Lys3Arg	PA1183	dctA	C4-dicarboxylate transport protein
5271328_GGGAAGCG	NC_002516.2	5271328	complex	AGGAAGCA	GGGAAGCG	GGGAAGCG:77 AGGAAGCA:0	CDS	-	97/1014	30/337	missense_variant	c.90_97delTGCTTCCTinsCGCTTCCC	p.Phe33Leu	PA4692		conserved hypothetical protein
4754511_G	NC_002516.2	4754511	snp	A	G	G:135 A:0	CDS	-	914/1002	305/333	missense_variant	c.914T>C	p.Val305Ala	PA4238	rpoA	DNA-directed RNA polymerase alpha chain
2456019_C	NC_002516.2	2456019	snp	T	C	C:75 T:0	CDS	+	917/1467	306/488	missense_variant	c.917T>C	p.Val306Ala	PA2232	pslB	PslB
5692667_G	NC_002516.2	5692667	snp	A	G	G:48 A:0	CDS	+	92/534	31/177	missense_variant	c.92A>G	p.Asn31Ser	PA5053	hslV	heat shock protein HslV
2092320_T	NC_002516.2	2092320	snp	G	T	T:79 G:0	CDS	-	931/1401	311/466	missense_variant	c.931C>A	p.Leu311Ile	PA1918		hypothetical protein
3955840_T	NC_002516.2	3955840	snp	C	T	T:42 C:0	CDS	+	934/2988	312/995	missense_variant	c.934C>T	p.Pro312Ser	PA3535		probable serine protease
888628_A	NC_002516.2	888628	snp	G	A	A:56 G:0	CDS	-	935/1248	312/415	missense_variant	c.935C>T	p.Pro312Leu	PA0811		probable major facilitator superfamily (MFS) transporter
2089204_T	NC_002516.2	2089204	snp	A	T	T:65 A:0	CDS	-	946/1548	316/515	missense_variant	c.946T>A	p.Phe316Ile	PA1915		hypothetical protein
2781671_C	NC_002516.2	2781671	snp	T	C	C:49 T:0	CDS	-	976/1149	326/382	missense_variant	c.976A>G	p.Ser326Gly	PA2465		hypothetical protein
2507965_A	NC_002516.2	2507965	snp	G	A	A:59 G:0	CDS	+	988/1284	330/427	missense_variant	c.988G>A	p.Ala330Thr	PA2278	arsB	ArsB protein
5680995_C	NC_002516.2	5680995	snp	T	C	C:96 T:0	CDS	+	98/2469	33/822	missense_variant	c.98T>C	p.Leu33Pro	PA5045	ponA	penicillin-binding protein 1A
975475_A	NC_002516.2	975475	snp	G	A	A:93 G:0	CDS	+	994/1113	332/370	missense_variant	c.994G>A	p.Ala332Thr	PA0891		hypothetical protein
2859525_A	NC_002516.2	2859525	snp	G	A	A:53 G:0	CDS	+	1023/1125	341/374	stop_gained	c.1023G>A	p.Trp341*	PA2531		probable aminotransferase
852899_T	NC_002516.2	852899	snp	C	T	T:55 C:0	CDS	+	1117/3183	373/1060	stop_gained	c.1117C>T	p.Gln373*	PA0782	putA	proline dehydrogenase PutA
5147353_A	NC_002516.2	5147353	snp	G	A	A:92 G:0	CDS	-	1219/1665	407/554	stop_gained	c.1219C>T	p.Gln407*	PA4595		probable ATP-binding component of ABC transporter
477686_T	NC_002516.2	477686	snp	C	T	T:35 C:0	CDS	+	1354/1458	452/485	stop_gained	c.1354C>T	p.Gln452*	PA0427	oprM	Major intrinsic multiple antibiotic resistance efflux outer membrane protein OprM precursor
5040635_A	NC_002516.2	5040635	snp	G	A	A:70 G:0	CDS	+	231/1596	77/531	stop_gained	c.231G>A	p.Trp77*	PA4502	dppA4	probable binding protein component of ABC transporter
617311_T	NC_002516.2	617311	snp	C	T	T:82 C:0	CDS	-	239/1179	80/392	stop_gained	c.239G>A	p.Trp80*	PA0559		conserved hypothetical protein
3718464_A	NC_002516.2	3718464	snp	G	A	A:56 G:0	CDS	+	30/771	10/256	stop_gained	c.30G>A	p.Trp10*	PA3316		probable permease of ABC transporter
4988402_A	NC_002516.2	4988402	snp	G	A	A:93 G:0	CDS	-	490/810	164/269	stop_gained	c.490C>T	p.Gln164*	PA4456		probable ATP-binding component of ABC transporter
1405980_T	NC_002516.2	1405980	snp	C	T	T:56 C:0	CDS	+	643/1125	215/374	stop_gained	c.643C>T	p.Gln215*	PA1294	rnd	ribonuclease D
2229524_T	NC_002516.2	2229524	snp	C	T	T:90 C:0	CDS	-	660/759	220/252	stop_gained	c.660G>A	p.Trp220*	PA2039		hypothetical protein
4009649_A	NC_002516.2	4009649	snp	G	A	A:69 G:0	CDS	-	679/786	227/261	stop_gained	c.679C>T	p.Gln227*	PA3578		conserved hypothetical protein
2457325_T	NC_002516.2	2457325	snp	C	T	T:76 C:0	CDS	+	757/912	253/303	stop_gained	c.757C>T	p.Gln253*	PA2233	pslC	PslC
5809244_T	NC_002516.2	5809244	snp	C	T	T:62 C:0	CDS	+	877/1530	293/509	stop_gained	c.877C>T	p.Gln293*	PA5160		drug efflux transporter
3189136_C	NC_002516.2	3189136	snp	T	C	C:94 T:0	CDS	+	1591/1593	531/530	stop_lost&splice_region_variant	c.1591T>C	p.Ter531Argext*?	PA2835		probable major facilitator superfamily (MFS) transporter
4562185_CC	NC_002516.2	4562185	complex	G	CC	CC:36 G:0	CDS	-	2412/3057	804/1018	frameshift_variant&synonymous_variant	c.2412delCinsGG	p.Gly805fs	PA4082	cupB5	adhesive protein CupB5
3020959_GGG	NC_002516.2	3020959	complex	T	GGG	GGG:79 T:0	CDS	-	381/411	127/136	frameshift_variant&synonymous_variant	c.381delAinsCCC	p.Pro128fs	PA2674		probable type II secretion system protein
2090426_T	NC_002516.2	2090426	snp	C	T	T:54 C:0	CDS	-	1020/1233	340/410	synonymous_variant	c.1020G>A	p.Ala340Ala	PA1916		probable amino acid permease
2089127_G	NC_002516.2	2089127	snp	T	G	G:60 T:0	CDS	-	1023/1548	341/515	synonymous_variant	c.1023A>C	p.Ala341Ala	PA1915		hypothetical protein
290903_C	NC_002516.2	290903	snp	T	C	C:17 T:0	CDS	-	102/1443	34/480	synonymous_variant	c.102A>G	p.Gln34Gln	PA0259	tla3	Type 6 lipase adaptor, Tla3
5898693_G	NC_002516.2	5898693	snp	C	G	G:13 C:0	CDS	-	102/1989	34/662	synonymous_variant	c.102G>C	p.Gly34Gly	PA5238		probable O-antigen acetylase
2087003_C	NC_002516.2	2087003	snp	T	C	C:102 T:0	CDS	-	1032/1227	344/408	synonymous_variant	c.1032A>G	p.Glu344Glu	PA1914		conserved hypothetical protein
2089115_T	NC_002516.2	2089115	snp	C	T	T:61 C:0	CDS	-	1035/1548	345/515	synonymous_variant	c.1035G>A	p.Ser345Ser	PA1915		hypothetical protein
1642973_C	NC_002516.2	1642973	snp	T	C	C:11 T:0	CDS	-	1053/2529	351/842	synonymous_variant	c.1053A>G	p.Val351Val	PA1511	vgrG2a	VgrG2a
2225089_A	NC_002516.2	2225089	snp	G	A	A:44 G:0	CDS	-	1056/1659	352/552	synonymous_variant	c.1056C>T	p.Ala352Ala	PA2035		probable decarboxylase
5919639_GGCA	NC_002516.2	5919639	complex	AGCG	GGCA	GGCA:64 AGCG:0	CDS	-	1077/1131	358/376	synonymous_variant	c.1074_1077delCGCTinsTGCC	p.360	PA5258		hypothetical protein
5679539_AAAC	NC_002516.2	5679539	complex	GAAT	AAAC	AAAC:11 GAAT:0	CDS	-	111/597	36/198	synonymous_variant	c.108_111delATTCinsGTTT	p.38	PA5043	pilN	type 4 fimbrial biogenesis protein PilN
1384468_ACGGGTG	NC_002516.2	1384468	complex	GCGGGTA	ACGGGTG	ACGGGTG:32 GCGGGTA:0	CDS	+	108/1308	36/435	synonymous_variant	c.108_114delGCGGGTAinsACGGGTG	p.39	PA1273	cobB	cobyrinic acid a,c-diamide synthase
688715_TCTGGGC	NC_002516.2	688715	complex	CCTGGGA	TCTGGGC	TCTGGGC:26 CCTGGGA:0	CDS	+	111/363	37/120	synonymous_variant	c.111_117delCCTGGGAinsTCTGGGC	p.40	PA0630		hypothetical protein
6104934_A	NC_002516.2	6104934	snp	G	A	A:65 G:0	CDS	-	111/246	37/81	synonymous_variant	c.111C>T	p.Ile37Ile	PA5424		conserved hypothetical protein
2239157_T	NC_002516.2	2239157	snp	C	T	T:42 C:0	CDS	-	111/408	37/135	synonymous_variant	c.111G>A	p.Ala37Ala	PA2046		hypothetical protein
2098616_T	NC_002516.2	2098616	snp	C	T	T:49 C:0	CDS	+	1126/1962	376/653	synonymous_variant	c.1126C>T	p.Leu376Leu	PA1922		probable TonB-dependent receptor
2459455_T	NC_002516.2	2459455	snp	C	T	T:91 C:0	CDS	+	1161/1989	387/662	synonymous_variant	c.1161C>T	p.Ala387Ala	PA2235	pslE	PslE
3667733_GACCTGG	NC_002516.2	3667733	complex	CACCTGC	GACCTGG	GACCTGG:30 CACCTGC:0	CDS	-	123/4347	39/1448	synonymous_variant	c.117_123delGCAGGTGinsCCAGGTC	p.42	PA3272		probable ATP-dependent DNA helicase
5777693_A	NC_002516.2	5777693	snp	G	A	A:82 G:0	CDS	-	117/420	39/139	synonymous_variant	c.117C>T	p.Ser39Ser	PA5130		conserved hypothetical protein
4314336_A	NC_002516.2	4314336	snp	G	A	A:64 G:0	CDS	-	117/690	39/229	synonymous_variant	c.117C>T	p.Val39Val	PA3853		probable transferase
1135527_T	NC_002516.2	1135527	snp	C	T	T:76 C:0	CDS	+	120/882	40/293	synonymous_variant	c.120C>T	p.Ser40Ser	PA1048		probable outer membrane protein precursor
3949474_T	NC_002516.2	3949474	snp	C	T	T:122 C:0	CDS	-	120/603	40/200	synonymous_variant	c.120G>A	p.Val40Val	PA3529		alkylhydroperoxide reductase C
2608112_G	NC_002516.2	2608112	snp	A	G	G:40 A:0	CDS	-	121/1101	41/366	synonymous_variant	c.121T>C	p.Leu41Leu	PA2360	hsiA3	hypothetical protein
5623568_A	NC_002516.2	5623568	snp	G	A	A:86 G:0	CDS	-	1230/1758	410/585	synonymous_variant	c.1230C>T	p.Ala410Ala	PA5005		probable carbamoyl transferase
3794300_T	NC_002516.2	3794300	snp	C	T	T:63 C:0	CDS	+	123/414	41/137	synonymous_variant	c.123C>T	p.Asn41Asn	PA3389		probable ring-cleaving dioxygenase
116567_C	NC_002516.2	116567	snp	T	C	C:10 T:0	CDS	+	1269/2226	423/741	synonymous_variant	c.1269T>C	p.Gly423Gly	PA0095		vgrG1b
371708_A	NC_002516.2	371708	snp	G	A	A:60 G:0	CDS	-	126/672	42/223	synonymous_variant	c.126C>T	p.Ala42Ala	PA0330	rpiA	ribose 5-phosphate isomerase
402806_T	NC_002516.2	402806	snp	C	T	T:65 C:0	CDS	+	126/345	42/114	synonymous_variant	c.126C>T	p.Pro42Pro	PA0359		hypothetical protein
290879_T	NC_002516.2	290879	snp	C	T	T:15 C:0	CDS	-	126/1443	42/480	synonymous_variant	c.126G>A	p.Gln42Gln	PA0259	tla3	Type 6 lipase adaptor, Tla3
531154_TAAGGTG	NC_002516.2	531154	complex	CAGGGTA	TAAGGTG	TAAGGTG:14 CAGGGTA:0	CDS	-	1284/2409	426/802	synonymous_variant	c.1278_1284delTACCCTGinsCACCTTA	p.429	PA0470	fiuA	Ferrichrome receptor FiuA
2456386_C	NC_002516.2	2456386	snp	T	C	C:83 T:0	CDS	+	1284/1467	428/488	synonymous_variant	c.1284T>C	p.Phe428Phe	PA2232	pslB	PslB
2456392_A	NC_002516.2	2456392	snp	C	A	A:81 C:0	CDS	+	1290/1467	430/488	synonymous_variant	c.1290C>A	p.Leu430Leu	PA2232	pslB	PslB
1640205_A	NC_002516.2	1640205	snp	T	A	A:10 T:0	CDS	-	1296/1710	432/569	synonymous_variant	c.1296A>T	p.Gly432Gly	PA1510	tplE	type 6 PGAP1-like effector, TplE
2454962_G	NC_002516.2	2454962	snp	C	G	G:88 C:0	CDS	+	1296/1437	432/478	synonymous_variant	c.1296C>G	p.Arg432Arg	PA2231	pslA	PslA
531118_A	NC_002516.2	531118	snp	G	A	A:13 G:0	CDS	-	1320/2409	440/802	synonymous_variant	c.1320C>T	p.Ser440Ser	PA0470	fiuA	Ferrichrome receptor FiuA
5495968_A	NC_002516.2	5495968	snp	G	A	A:91 G:0	CDS	-	1323/1470	441/489	synonymous_variant	c.1323C>T	p.Asp441Asp	PA4899		probable aldehyde dehydrogenase
531103_ATCT	NC_002516.2	531103	complex	GTCC	ATCT	ATCT:14 GTCC:0	CDS	-	1335/2409	444/802	synonymous_variant	c.1332_1335delGGACinsAGAT	p.446	PA0470	fiuA	Ferrichrome receptor FiuA
2098828_C	NC_002516.2	2098828	snp	T	C	C:51 T:0	CDS	+	1338/1962	446/653	synonymous_variant	c.1338T>C	p.Gly446Gly	PA1922		probable TonB-dependent receptor
531097_A	NC_002516.2	531097	snp	G	A	A:14 G:0	CDS	-	1341/2409	447/802	synonymous_variant	c.1341C>T	p.Asn447Asn	PA0470	fiuA	Ferrichrome receptor FiuA
2456446_CCCA	NC_002516.2	2456446	complex	TCCG	CCCA	CCCA:79 TCCG:0	CDS	+	1344/1467	448/488	synonymous_variant	c.1344_1347delTCCGinsCCCA	p.450	PA2232	pslB	PslB
3098842_CGCT	NC_002516.2	3098842	complex	TGCG	CGCT	CGCT:9 TGCG:0	CDS	-	138/354	45/117	synonymous_variant	c.135_138delCGCAinsAGCG	p.47	PA2736		hypothetical protein
531088_A	NC_002516.2	531088	snp	G	A	A:14 G:0	CDS	-	1350/2409	450/802	synonymous_variant	c.1350C>T	p.Ala450Ala	PA0470	fiuA	Ferrichrome receptor FiuA
3503355_T	NC_002516.2	3503355	snp	C	T	T:76 C:0	CDS	-	1362/1425	454/474	synonymous_variant	c.1362G>A	p.Pro454Pro	PA3121	leuC	3-isopropylmalate dehydratase large subunit
4637662_T	NC_002516.2	4637662	snp	C	T	T:55 C:5	CDS	+	1365/1416	455/471	synonymous_variant	c.1365C>T	p.Arg455Arg	PA4144		probable outer membrane protein precursor
531073_A	NC_002516.2	531073	snp	G	A	A:14 G:0	CDS	-	1365/2409	455/802	synonymous_variant	c.1365C>T	p.Gly455Gly	PA0470	fiuA	Ferrichrome receptor FiuA
2673325_A	NC_002516.2	2673325	snp	G	A	A:11 G:0	CDS	-	13854/15450	4618/5149	synonymous_variant	c.13854C>T	p.Asp4618Asp	PA2402	pvdI	pyoverdine peptide synthetase
2009337_T	NC_002516.2	2009337	snp	C	T	T:64 C:0	CDS	-	141/1170	47/389	synonymous_variant	c.141G>A	p.Leu47Leu	PA1848		probable major facilitator superfamily (MFS) transporter
5423728_T	NC_002516.2	5423728	snp	C	T	T:83 C:0	CDS	-	141/798	47/265	synonymous_variant	c.141G>A	p.Leu47Leu	PA4832		probable short-chain dehydrogenase
5066316_C	NC_002516.2	5066316	snp	G	C	C:93 G:0	CDS	-	1431/2256	477/751	synonymous_variant	c.1431C>G	p.Gly477Gly	PA4523		hypothetical protein
5616453_CATCC	NC_002516.2	5616453	complex	TATCT	CATCC	CATCC:11 TATCT:0	CDS	+	144/1206	48/401	synonymous_variant	c.144_148delTATCTinsCATCC	p.51	PA4999	waaL	O-antigen ligase, WaaL
2663702_G	NC_002516.2	2663702	snp	C	G	G:27 C:0	CDS	-	1443/7347	481/2448	synonymous_variant	c.1443G>C	p.Ala481Ala	PA2399	pvdD	pyoverdine synthetase D
522608_T	NC_002516.2	522608	snp	C	T	T:76 C:0	CDS	+	144/705	48/234	synonymous_variant	c.144C>T	p.Asn48Asn	PA0462		hypothetical protein
5952678_A	NC_002516.2	5952678	snp	G	A	A:91 G:0	CDS	-	144/339	48/112	synonymous_variant	c.144C>T	p.Gly48Gly	PA5288	glnK	nitrogen regulatory protein P-II 2
2672548_A	NC_002516.2	2672548	snp	G	A	A:33 G:0	CDS	-	14631/15450	4877/5149	synonymous_variant	c.14631C>T	p.Gly4877Gly	PA2402	pvdI	pyoverdine peptide synthetase
80173_T	NC_002516.2	80173	snp	C	T	T:70 C:0	CDS	+	1464/2046	488/681	synonymous_variant	c.1464C>T	p.Ser488Ser	PA0067	prlC	oligopeptidase A
3956370_T	NC_002516.2	3956370	snp	G	T	T:29 G:1	CDS	+	1464/2988	488/995	synonymous_variant	c.1464G>T	p.Ser488Ser	PA3535		probable serine protease
290855_TAAG	NC_002516.2	290855	complex	CAAC	TAAG	TAAG:16 CAAC:0	CDS	-	150/1443	49/480	synonymous_variant	c.147_150delGTTGinsCTTA	p.51	PA0259	tla3	Type 6 lipase adaptor, Tla3
2672449_A	NC_002516.2	2672449	snp	G	A	A:16 G:0	CDS	-	14730/15450	4910/5149	synonymous_variant	c.14730C>T	p.Gly4910Gly	PA2402	pvdI	pyoverdine peptide synthetase
1634874_G	NC_002516.2	1634874	snp	A	G	G:56 A:0	CDS	+	147/996	49/331	synonymous_variant	c.147A>G	p.Glu49Glu	PA1505	moaA2	molybdopterin biosynthetic protein A2
4622958_A	NC_002516.2	4622958	snp	G	A	A:92 G:0	CDS	+	147/1428	49/475	synonymous_variant	c.147G>A	p.Leu49Leu	PA4133		cytochrome c oxidase subunit (cbb3-type)
5466317_T	NC_002516.2	5466317	snp	C	T	T:71 C:0	CDS	+	1497/1701	499/566	synonymous_variant	c.1497C>T	p.Gly499Gly	PA4868	ureC	urease alpha subunit
2452618_T	NC_002516.2	2452618	snp	C	T	T:47 C:0	CDS	+	150/672	50/223	synonymous_variant	c.150C>T	p.Asp50Asp	PA2230		hypothetical protein
5616462_TGCAGCC	NC_002516.2	5616462	complex	GGCTGCA	TGCAGCC	TGCAGCC:10 GGCTGCA:0	CDS	+	153/1206	51/401	synonymous_variant	c.153_159delGGCTGCAinsTGCAGCC	p.54	PA4999	waaL	O-antigen ligase, WaaL
1634880_T	NC_002516.2	1634880	snp	G	T	T:53 G:0	CDS	+	153/996	51/331	synonymous_variant	c.153G>T	p.Leu51Leu	PA1505	moaA2	molybdopterin biosynthetic protein A2
3098824_G	NC_002516.2	3098824	snp	A	G	G:12 A:0	CDS	-	156/354	52/117	synonymous_variant	c.156T>C	p.Asn52Asn	PA2736		hypothetical protein
5676272_A	NC_002516.2	5676272	snp	G	A	A:10 G:0	CDS	-	1587/2145	529/714	synonymous_variant	c.1587C>T	p.Thr529Thr	PA5040	pilQ	Type 4 fimbrial biogenesis outer membrane protein PilQ precursor
5676266_A	NC_002516.2	5676266	snp	C	A	A:12 C:0	CDS	-	1593/2145	531/714	synonymous_variant	c.1593G>T	p.Gly531Gly	PA5040	pilQ	Type 4 fimbrial biogenesis outer membrane protein PilQ precursor
5676257_AATA	NC_002516.2	5676257	complex	GATG	AATA	AATA:12 GATG:0	CDS	-	1602/2145	533/714	synonymous_variant	c.1599_1602delCATCinsTATT	p.535	PA5040	pilQ	Type 4 fimbrial biogenesis outer membrane protein PilQ precursor
3641391_A	NC_002516.2	3641391	snp	G	A	A:37 G:0	CDS	+	159/579	53/192	synonymous_variant	c.159G>A	p.Glu53Glu	PA3255		hypothetical protein
5676251_A	NC_002516.2	5676251	snp	G	A	A:13 G:0	CDS	-	1608/2145	536/714	synonymous_variant	c.1608C>T	p.Phe536Phe	PA5040	pilQ	Type 4 fimbrial biogenesis outer membrane protein PilQ precursor
5676242_A	NC_002516.2	5676242	snp	G	A	A:13 G:0	CDS	-	1617/2145	539/714	synonymous_variant	c.1617C>T	p.Asp539Asp	PA5040	pilQ	Type 4 fimbrial biogenesis outer membrane protein PilQ precursor
1861124_T	NC_002516.2	1861124	snp	C	T	T:53 C:0	CDS	+	1632/1803	544/600	synonymous_variant	c.1632C>T	p.Ala544Ala	PA1716	pscC	Type III secretion outer membrane protein PscC precursor
2663489_A	NC_002516.2	2663489	snp	G	A	A:11 G:0	CDS	-	1656/7347	552/2448	synonymous_variant	c.1656C>T	p.Asp552Asp	PA2399	pvdD	pyoverdine synthetase D
1935989_T	NC_002516.2	1935989	snp	C	T	T:72 C:0	CDS	-	1656/2610	552/869	synonymous_variant	c.1656G>A	p.Leu552Leu	PA1787	acnB	aconitate hydratase 2
3098812_C	NC_002516.2	3098812	snp	A	C	C:13 A:0	CDS	-	168/354	56/117	synonymous_variant	c.168T>G	p.Leu56Leu	PA2736		hypothetical protein
2663381_T	NC_002516.2	2663381	snp	C	T	T:11 C:0	CDS	-	1764/7347	588/2448	synonymous_variant	c.1764G>A	p.Glu588Glu	PA2399	pvdD	pyoverdine synthetase D
5967373_A	NC_002516.2	5967373	snp	G	A	A:65 G:0	CDS	-	1773/1860	591/619	synonymous_variant	c.1773C>T	p.Asp591Asp	PA5299		hypothetical protein
4571105_A	NC_002516.2	4571105	snp	G	A	A:46 G:0	CDS	+	177/1386	59/461	synonymous_variant	c.177G>A	p.Leu59Leu	PA4088		glutamate-1-semialdehyde aminomutase
2460091_T	NC_002516.2	2460091	snp	C	T	T:68 C:0	CDS	+	1797/1989	599/662	synonymous_variant	c.1797C>T	p.Ile599Ile	PA2235	pslE	PslE
2458477_C	NC_002516.2	2458477	snp	A	C	C:81 A:0	CDS	+	183/1989	61/662	synonymous_variant	c.183A>C	p.Ile61Ile	PA2235	pslE	PslE
4054707_A	NC_002516.2	4054707	snp	G	A	A:69 G:0	CDS	+	183/2568	61/855	synonymous_variant	c.183G>A	p.Lys61Lys	PA3620	mutS	DNA mismatch repair protein MutS
2374414_T	NC_002516.2	2374414	snp	C	T	T:66 C:0	CDS	-	192/996	64/331	synonymous_variant	c.192G>A	p.Gly64Gly	PA2154		conserved hypothetical protein
3098788_G	NC_002516.2	3098788	snp	A	G	G:10 A:0	CDS	-	192/354	64/117	synonymous_variant	c.192T>C	p.Pro64Pro	PA2736		hypothetical protein
2093948_C	NC_002516.2	2093948	snp	T	C	C:39 T:0	CDS	-	195/699	65/232	synonymous_variant	c.195A>G	p.Gln65Gln	PA1919	nrdG	class III (anaerobic) ribonucleoside-triphosphate reductase activating protein, 'activase', NrdG
2455297_T	NC_002516.2	2455297	snp	C	T	T:82 C:0	CDS	+	195/1467	65/488	synonymous_variant	c.195C>T	p.Asp65Asp	PA2232	pslB	PslB
4768810_A	NC_002516.2	4768810	snp	G	A	A:21 G:0	CDS	-	195/1194	65/397	synonymous_variant	c.195C>T	p.Thr65Thr	PA4265	tufA	elongation factor Tu
2393142_T	NC_002516.2	2393142	snp	C	T	T:58 C:0	CDS	+	198/453	66/150	synonymous_variant	c.198C>T	p.Gly66Gly	PA2169		hypothetical protein
5726151_A	NC_002516.2	5726151	snp	G	A	A:18 G:0	CDS	-	198/870	66/289	synonymous_variant	c.198C>T	p.Ser66Ser	PA5087	tli5b2	type VI secretion lipase immunity protein, Tli5b2
558164_T	NC_002516.2	558164	snp	C	T	T:125 C:0	CDS	-	198/1008	66/335	synonymous_variant	c.198G>A	p.Arg66Arg	PA0498		hypothetical protein
530437_A	NC_002516.2	530437	snp	G	A	A:12 G:0	CDS	-	2001/2409	667/802	synonymous_variant	c.2001C>T	p.Asn667Asn	PA0470	fiuA	Ferrichrome receptor FiuA
5675843_GGGT	NC_002516.2	5675843	complex	CGGC	GGGT	GGGT:10 CGGC:0	CDS	-	2016/2145	671/714	synonymous_variant	c.2013_2016delGCCGinsACCC	p.673	PA5040	pilQ	Type 4 fimbrial biogenesis outer membrane protein PilQ precursor
2453867_C	NC_002516.2	2453867	snp	T	C	C:102 T:0	CDS	+	201/1437	67/478	synonymous_variant	c.201T>C	p.Ile67Ile	PA2231	pslA	PslA
5675821_A	NC_002516.2	5675821	snp	G	A	A:12 G:0	CDS	-	2038/2145	680/714	synonymous_variant	c.2038C>T	p.Leu680Leu	PA5040	pilQ	Type 4 fimbrial biogenesis outer membrane protein PilQ precursor
5675812_AACGG	NC_002516.2	5675812	complex	GCCGC	AACGG	AACGG:12 GCCGC:0	CDS	-	2047/2145	681/714	synonymous_variant	c.2043_2047delGCGGCinsCCGTT	p.684	PA5040	pilQ	Type 4 fimbrial biogenesis outer membrane protein PilQ precursor
5675801_GCGG	NC_002516.2	5675801	complex	ACGC	GCGG	GCGG:12 ACGC:0	CDS	-	2058/2145	685/714	synonymous_variant	c.2055_2058delGCGTinsCCGC	p.687	PA5040	pilQ	Type 4 fimbrial biogenesis outer membrane protein PilQ precursor
2455309_T	NC_002516.2	2455309	snp	C	T	T:65 C:0	CDS	+	207/1467	69/488	synonymous_variant	c.207C>T	p.Arg69Arg	PA2232	pslB	PslB
136180_T	NC_002516.2	136180	snp	C	T	T:97 C:0	CDS	-	207/453	69/150	synonymous_variant	c.207G>A	p.Pro69Pro	PA0115		Acyl-CoA N-acyltransferase
5726142_A	NC_002516.2	5726142	snp	C	A	A:18 C:0	CDS	-	207/870	69/289	synonymous_variant	c.207G>T	p.Val69Val	PA5087	tli5b2	type VI secretion lipase immunity protein, Tli5b2
4453586_A	NC_002516.2	4453586	snp	G	A	A:54 G:0	CDS	-	2091/2388	697/795	synonymous_variant	c.2091C>T	p.Ala697Ala	PA3974	ladS	Lost Adherence Sensor, LadS
5887739_A	NC_002516.2	5887739	snp	G	A	A:66 G:1	CDS	-	2094/2751	698/916	synonymous_variant	c.2094C>T	p.Ala698Ala	PA5231		probable ATP-binding/permease fusion ABC transporter
2174121_T	NC_002516.2	2174121	snp	C	T	T:76 C:0	CDS	+	210/1146	70/381	synonymous_variant	c.210C>T	p.Gly70Gly	PA1989	pqqE	pyrroloquinoline quinone biosynthesis protein E
3113087_A	NC_002516.2	3113087	snp	G	A	A:93 G:0	CDS	+	210/900	70/299	synonymous_variant	c.210G>A	p.Ala70Ala	PA2751		conserved hypothetical protein
4176988_A	NC_002516.2	4176988	snp	G	A	A:36 G:0	CDS	-	2139/5241	713/1746	synonymous_variant	c.2139C>T	p.Asn713Asn	PA3728		hypothetical protein
3098767_G	NC_002516.2	3098767	snp	A	G	G:10 A:0	CDS	-	213/354	71/117	synonymous_variant	c.213T>C	p.Ala71Ala	PA2736		hypothetical protein
4440158_A	NC_002516.2	4440158	snp	G	A	A:68 G:0	CDS	-	2154/2517	718/838	synonymous_variant	c.2154C>T	p.Ala718Ala	PA3961		probable ATP-dependent helicase
1996591_T	NC_002516.2	1996591	snp	C	T	T:92 C:0	CDS	-	216/1659	72/552	synonymous_variant	c.216G>A	p.Ala72Ala	PA1838	cysI	sulfite reductase
3577058_A	NC_002516.2	3577058	snp	G	A	A:31 G:0	CDS	-	219/1365	73/454	synonymous_variant	c.219C>T	p.Asp73Asp	PA3186	oprB	Glucose/carbohydrate outer membrane porin OprB precursor
5731624_C	NC_002516.2	5731624	snp	G	C	C:74 G:0	CDS	-	222/2373	74/790	synonymous_variant	c.222C>G	p.Leu74Leu	PA5090	vgrG5	VgrG5
4642729_T	NC_002516.2	4642729	snp	C	T	T:37 C:0	CDS	+	222/1041	74/346	synonymous_variant	c.222C>T	p.Arg74Arg	PA4149		conserved hypothetical protein
3098758_A	NC_002516.2	3098758	snp	G	A	A:11 G:0	CDS	-	222/354	74/117	synonymous_variant	c.222C>T	p.Ser74Ser	PA2736		hypothetical protein
5276951_T	NC_002516.2	5276951	snp	C	T	T:42 C:0	CDS	-	222/330	74/109	synonymous_variant	c.222G>A	p.Ser74Ser	PA4698		hypothetical protein
2091607_C	NC_002516.2	2091607	snp	G	C	C:41 G:0	CDS	-	231/348	77/115	synonymous_variant	c.231C>G	p.Pro77Pro	PA1917		hypothetical protein
3098749_T	NC_002516.2	3098749	snp	C	T	T:10 C:0	CDS	-	231/354	77/117	synonymous_variant	c.231G>A	p.Lys77Lys	PA2736		hypothetical protein
854140_T	NC_002516.2	854140	snp	C	T	T:49 C:0	CDS	+	2358/3183	786/1060	synonymous_variant	c.2358C>T	p.Ala786Ala	PA0782	putA	proline dehydrogenase PutA
896060_T	NC_002516.2	896060	snp	C	T	T:10 C:0	CDS	+	237/294	79/97	synonymous_variant	c.237C>T	p.Arg79Arg	PA0819		hypothetical protein
5360823_T	NC_002516.2	5360823	snp	C	T	T:60 C:0	CDS	+	2382/2817	794/938	synonymous_variant	c.2382C>T	p.Cys794Cys	PA4772		probable ferredoxin
5898768_GTCC	NC_002516.2	5898768	complex	ATCT	GTCC	GTCC:12 ATCT:0	CDS	-	27/1989	8/662	synonymous_variant	c.24_27delAGATinsGGAC	p.10	PA5238		probable O-antigen acetylase
692788_C	NC_002516.2	692788	snp	T	C	C:53 T:0	CDS	+	240/342	80/113	synonymous_variant	c.240T>C	p.Thr80Thr	PA0637		conserved hypothetical protein
3577034_G	NC_002516.2	3577034	snp	T	G	G:24 T:0	CDS	-	243/1365	81/454	synonymous_variant	c.243A>C	p.Thr81Thr	PA3186	oprB	Glucose/carbohydrate outer membrane porin OprB precursor
4922649_T	NC_002516.2	4922649	snp	C	T	T:55 C:0	CDS	+	243/1785	81/594	synonymous_variant	c.243C>T	p.Val81Val	PA4393	ampG	AmpG
2290093_T	NC_002516.2	2290093	snp	C	T	T:51 C:0	CDS	-	243/1251	81/416	synonymous_variant	c.243G>A	p.Ala81Ala	PA2080	kynU	kynureninase KynU
837573_ACCA	NC_002516.2	837573	complex	GCCG	ACCA	ACCA:107 GCCG:0	CDS	+	246/855	82/284	synonymous_variant	c.246_249delGCCGinsACCA	p.84	PA0768	lepB	signal peptidase I
2451952_A	NC_002516.2	2451952	snp	G	A	A:76 G:0	CDS	+	246/720	82/239	synonymous_variant	c.246G>A	p.Leu82Leu	PA2229		conserved hypothetical protein
4762677_C	NC_002516.2	4762677	snp	T	C	C:115 T:0	CDS	-	249/267	83/88	synonymous_variant	c.249A>G	p.Glu83Glu	PA4254	rpsQ	30S ribosomal protein S17
3724906_A	NC_002516.2	3724906	snp	G	A	A:67 G:0	CDS	-	249/699	83/232	synonymous_variant	c.249C>T	p.Ser83Ser	PA3322		hypothetical protein
1215051_T	NC_002516.2	1215051	snp	C	T	T:82 C:0	CDS	-	24/573	8/190	synonymous_variant	c.24G>A	p.Gln8Gln	PA1121	yfiR	YfiR
2776276_GGCG	NC_002516.2	2776276	complex	AGCA	GGCG	GGCG:18 AGCA:0	CDS	-	2529/16884	842/5627	synonymous_variant	c.2526_2529delTGCTinsCGCC	p.844	PA2462		hypothetical protein
2096105_G	NC_002516.2	2096105	snp	A	G	G:62 A:0	CDS	-	252/2028	84/675	synonymous_variant	c.252T>C	p.Pro84Pro	PA1920	nrdD	class III (anaerobic) ribonucleoside-triphosphate reductase subunit, NrdD
5361033_A	NC_002516.2	5361033	snp	G	A	A:63 G:0	CDS	+	2592/2817	864/938	synonymous_variant	c.2592G>A	p.Pro864Pro	PA4772		probable ferredoxin
2506877_A	NC_002516.2	2506877	snp	G	A	A:52 G:0	CDS	+	264/351	88/116	synonymous_variant	c.264G>A	p.Arg88Arg	PA2277	arsR	ArsR protein
2452732_G	NC_002516.2	2452732	snp	T	G	G:45 T:0	CDS	+	264/672	88/223	synonymous_variant	c.264T>G	p.Ser88Ser	PA2230		hypothetical protein
2458561_A	NC_002516.2	2458561	snp	G	A	A:84 G:0	CDS	+	267/1989	89/662	synonymous_variant	c.267G>A	p.Arg89Arg	PA2235	pslE	PslE
3098701_CAGC	NC_002516.2	3098701	complex	TAGG	CAGC	CAGC:9 TAGG:0	CDS	-	279/354	92/117	synonymous_variant	c.276_279delCCTAinsGCTG	p.94	PA2736		hypothetical protein
2452744_C	NC_002516.2	2452744	snp	T	C	C:51 T:0	CDS	+	276/672	92/223	synonymous_variant	c.276T>C	p.His92His	PA2230		hypothetical protein
2458573_C	NC_002516.2	2458573	snp	T	C	C:89 T:0	CDS	+	279/1989	93/662	synonymous_variant	c.279T>C	p.Arg93Arg	PA2235	pslE	PslE
2460564_A	NC_002516.2	2460564	snp	G	A	A:56 G:0	CDS	+	282/1188	94/395	synonymous_variant	c.282G>A	p.Val94Val	PA2236	pslF	PslF
2453954_A	NC_002516.2	2453954	snp	G	A	A:87 G:0	CDS	+	288/1437	96/478	synonymous_variant	c.288G>A	p.Ala96Ala	PA2231	pslA	PslA
2573078_T	NC_002516.2	2573078	snp	C	T	T:58 C:0	CDS	-	288/561	96/186	synonymous_variant	c.288G>A	p.Glu96Glu	PA2331		hypothetical protein
3269123_A	NC_002516.2	3269123	snp	G	A	A:38 G:0	CDS	+	297/972	99/323	synonymous_variant	c.297G>A	p.Thr99Thr	PA2913		hypothetical protein
2086402_C	NC_002516.2	2086402	snp	G	C	C:110 G:1	CDS	-	300/681	100/226	synonymous_variant	c.300C>G	p.Leu100Leu	PA1913		hypothetical protein
6233417_A	NC_002516.2	6233417	snp	G	A	A:52 G:0	CDS	+	300/1338	100/445	synonymous_variant	c.300G>A	p.Leu100Leu	PA5541	pyrQ	dihydroorotase
3098677_C	NC_002516.2	3098677	snp	T	C	C:10 T:0	CDS	-	303/354	101/117	synonymous_variant	c.303A>G	p.Arg101Arg	PA2736		hypothetical protein
2461765_G	NC_002516.2	2461765	snp	A	G	G:73 A:0	CDS	+	306/1329	102/442	synonymous_variant	c.306A>G	p.Lys102Lys	PA2237	pslG	PslG
2149159_G	NC_002516.2	2149159	snp	A	G	G:10 A:0	CDS	+	306/336	102/111	synonymous_variant	c.306A>G	p.Lys102Lys	PA1965		hypothetical protein
753079_T	NC_002516.2	753079	snp	C	T	T:70 C:0	CDS	+	3123/12543	1041/4180	synonymous_variant	c.3123C>T	p.Ala1041Ala	PA0690	pdtA	phosphate depletion regulated TPS partner A, PdtA
2166907_A	NC_002516.2	2166907	snp	G	A	A:35 G:0	CDS	-	321/648	107/215	synonymous_variant	c.321C>T	p.Ala107Ala	PA1981		hypothetical protein
3098650_C	NC_002516.2	3098650	snp	A	C	C:10 A:0	CDS	-	330/354	110/117	synonymous_variant	c.330T>G	p.Thr110Thr	PA2736		hypothetical protein
2231024_TGAG	NC_002516.2	2231024	complex	CGAA	TGAG	TGAG:11 CGAA:0	CDS	+	336/1377	112/458	synonymous_variant	c.336_339delCGAAinsTGAG	p.114	PA2040	pauA4	Glutamylpolyamine synthetase
5189486_GCCG	NC_002516.2	5189486	complex	TCCA	GCCG	GCCG:10 TCCA:1	CDS	-	3390/6465	1129/2154	synonymous_variant	c.3387_3390delTGGAinsCGGC	p.1131	PA4625	cdrA	cyclic diguanylate-regulated TPS partner A, CdrA
3083275_A	NC_002516.2	3083275	snp	G	A	A:49 G:0	CDS	+	3426/3633	1142/1210	synonymous_variant	c.3426G>A	p.Arg1142Arg	PA2727		hypothetical protein
4997706_T	NC_002516.2	4997706	snp	C	T	T:69 C:0	CDS	-	345/612	115/203	synonymous_variant	c.345G>A	p.Lys115Lys	PA4468	sodM	superoxide dismutase
698549_C	NC_002516.2	698549	snp	A	C	C:12 A:0	CDS	+	3468/3615	1156/1204	synonymous_variant	c.3468A>C	p.Ile1156Ile	PA0641		probable bacteriophage protein
980704_A	NC_002516.2	980704	snp	C	A	A:59 C:0	CDS	+	348/1023	116/340	synonymous_variant	c.348C>A	p.Gly116Gly	PA0897	aruG	subunit II of arginine N2-succinyltransferase = ornithine N2-succinyltransferase
2188806_T	NC_002516.2	2188806	snp	C	T	T:46 C:0	CDS	+	348/1425	116/474	synonymous_variant	c.348C>T	p.Leu116Leu	PA2002		conserved hypothetical protein
2452057_G	NC_002516.2	2452057	snp	A	G	G:72 A:0	CDS	+	351/720	117/239	synonymous_variant	c.351A>G	p.Glu117Glu	PA2229		conserved hypothetical protein
2087675_C	NC_002516.2	2087675	snp	T	C	C:68 T:0	CDS	-	360/1227	120/408	synonymous_variant	c.360A>G	p.Gln120Gln	PA1914		conserved hypothetical protein
5831283_C	NC_002516.2	5831283	snp	T	C	C:82 T:0	CDS	+	360/882	120/293	synonymous_variant	c.360T>C	p.Arg120Arg	PA5179		probable transcriptional regulator
5898759_A	NC_002516.2	5898759	snp	T	A	A:13 T:0	CDS	-	36/1989	12/662	synonymous_variant	c.36A>T	p.Gly12Gly	PA5238		probable O-antigen acetylase
2775034_A	NC_002516.2	2775034	snp	G	A	A:26 G:2	CDS	-	3771/16884	1257/5627	synonymous_variant	c.3771C>T	p.Gly1257Gly	PA2462		hypothetical protein
2535243_T	NC_002516.2	2535243	snp	C	T	T:24 C:0	CDS	-	3801/6375	1267/2124	synonymous_variant	c.3801G>A	p.Val1267Val	PA2302	ambE	AmbE
6223572_A	NC_002516.2	6223572	snp	G	A	A:85 G:0	CDS	+	399/1308	133/435	synonymous_variant	c.399G>A	p.Gln133Gln	PA5530		C5-dicarboxylate transporter
1124563_C	NC_002516.2	1124563	snp	T	C	C:55 T:0	CDS	+	399/561	133/186	synonymous_variant	c.399T>C	p.Ala133Ala	PA1036		hypothetical protein
3470026_A	NC_002516.2	3470026	snp	G	A	A:37 G:0	CDS	-	402/1440	134/479	synonymous_variant	c.402C>T	p.Asp134Asp	PA3091		hypothetical protein
2460693_A	NC_002516.2	2460693	snp	G	A	A:35 G:0	CDS	+	411/1188	137/395	synonymous_variant	c.411G>A	p.Glu137Glu	PA2236	pslF	PslF
3800615_A	NC_002516.2	3800615	snp	G	A	A:36 G:0	CDS	+	417/915	139/304	synonymous_variant	c.417G>A	p.Leu139Leu	PA3394	nosF	NosF protein
5898749_ACGCT	NC_002516.2	5898749	complex	GTGCG	ACGCT	ACGCT:13 GTGCG:0	CDS	-	46/1989	14/662	synonymous_variant	c.42_46delCGCACinsAGCGT	p.17	PA5238		probable O-antigen acetylase
2752219_A	NC_002516.2	2752219	snp	G	A	A:49 G:0	CDS	-	444/918	148/305	synonymous_variant	c.444C>T	p.Asp148Asp	PA2450		hypothetical protein
5188415_A	NC_002516.2	5188415	snp	G	A	A:11 G:0	CDS	-	4461/6465	1487/2154	synonymous_variant	c.4461C>T	p.Tyr1487Tyr	PA4625	cdrA	cyclic diguanylate-regulated TPS partner A, CdrA
694873_TCGA	NC_002516.2	694873	complex	CCGC	TCGA	TCGA:67 CCGC:0	CDS	+	453/603	151/200	synonymous_variant	c.453_456delCCGCinsTCGA	p.153	PA0640		probable bacteriophage protein
2454122_C	NC_002516.2	2454122	snp	G	C	C:85 G:0	CDS	+	456/1437	152/478	synonymous_variant	c.456G>C	p.Arg152Arg	PA2231	pslA	PslA
4275506_A	NC_002516.2	4275506	snp	G	A	A:60 G:0	CDS	-	465/549	155/182	synonymous_variant	c.465C>T	p.Ile155Ile	PA3819		conserved hypothetical protein
5188193_G	NC_002516.2	5188193	snp	A	G	G:6 A:0	CDS	-	4683/6465	1561/2154	synonymous_variant	c.4683T>C	p.Ala1561Ala	PA4625	cdrA	cyclic diguanylate-regulated TPS partner A, CdrA
5012964_A	NC_002516.2	5012964	snp	G	A	A:37 G:0	CDS	-	468/1038	156/345	synonymous_variant	c.468C>T	p.Ala156Ala	PA4481	mreB	rod shape-determining protein MreB
2457977_T	NC_002516.2	2457977	snp	C	T	T:93 C:0	CDS	+	468/771	156/256	synonymous_variant	c.468C>T	p.Asn156Asn	PA2234	pslD	PslD
2452936_A	NC_002516.2	2452936	snp	G	A	A:61 G:0	CDS	+	468/672	156/223	synonymous_variant	c.468G>A	p.Gln156Gln	PA2230		hypothetical protein
2095880_A	NC_002516.2	2095880	snp	G	A	A:62 G:0	CDS	-	477/2028	159/675	synonymous_variant	c.477C>T	p.Ile159Ile	PA1920	nrdD	class III (anaerobic) ribonucleoside-triphosphate reductase subunit, NrdD
114548_G	NC_002516.2	114548	snp	A	G	G:52 A:0	CDS	-	48/1293	16/430	synonymous_variant	c.48T>C	p.Gly16Gly	PA0093	tse6	Tse6
1310886_T	NC_002516.2	1310886	snp	C	T	T:56 C:0	CDS	-	501/699	167/232	synonymous_variant	c.501G>A	p.Ala167Ala	PA1210		conserved hypothetical protein
47935_T	NC_002516.2	47935	snp	C	T	T:24 C:0	CDS	+	5022/10608	1674/3535	synonymous_variant	c.5022C>T	p.Gly1674Gly	PA0041		probable hemagglutinin
992037_A	NC_002516.2	992037	snp	G	A	A:93 G:0	CDS	-	507/714	169/237	synonymous_variant	c.507C>T	p.Ser169Ser	PA0906	alpR	lysis phenotype repressor, AlpR
2821812_A	NC_002516.2	2821812	snp	G	A	A:22 G:0	CDS	-	511/618	171/205	synonymous_variant	c.511C>T	p.Leu171Leu	PA2504		TUDOR-like domain containing protein
2471590_T	NC_002516.2	2471590	snp	C	T	T:56 C:0	CDS	+	516/1002	172/333	synonymous_variant	c.516C>T	p.Asp172Asp	PA2244	pslN	hypothetical protein
828294_A	NC_002516.2	828294	snp	G	A	A:62 G:0	CDS	-	51/945	17/314	synonymous_variant	c.51C>T	p.Ala17Ala	PA0759		conserved hypothetical protein
5776037_A	NC_002516.2	5776037	snp	G	A	A:75 G:0	CDS	-	51/468	17/155	synonymous_variant	c.51C>T	p.Asp17Asp	PA5126		hypothetical protein
2041672_T	NC_002516.2	2041672	snp	C	T	T:30 C:2	CDS	+	5232/7407	1744/2468	synonymous_variant	c.5232C>T	p.Asn1744Asn	PA1874		hypothetical protein
2455633_A	NC_002516.2	2455633	snp	G	A	A:90 G:0	CDS	+	531/1467	177/488	synonymous_variant	c.531G>A	p.Ala177Ala	PA2232	pslB	PslB
2041822_C	NC_002516.2	2041822	snp	T	C	C:34 T:2	CDS	+	5382/7407	1794/2468	synonymous_variant	c.5382T>C	p.Asn1794Asn	PA1874		hypothetical protein
5187485_C	NC_002516.2	5187485	snp	T	C	C:16 T:0	CDS	-	5391/6465	1797/2154	synonymous_variant	c.5391A>G	p.Ala1797Ala	PA4625	cdrA	cyclic diguanylate-regulated TPS partner A, CdrA
5187410_A	NC_002516.2	5187410	snp	G	A	A:22 G:0	CDS	-	5466/6465	1822/2154	synonymous_variant	c.5466C>T	p.Ser1822Ser	PA4625	cdrA	cyclic diguanylate-regulated TPS partner A, CdrA
3688597_G	NC_002516.2	3688597	snp	A	G	G:13 A:0	CDS	-	54/2067	18/688	synonymous_variant	c.54T>C	p.Arg18Arg	PA3294	vgrG4a	VgrG4a
368011_G	NC_002516.2	368011	snp	A	G	G:77 A:0	CDS	+	555/966	185/321	synonymous_variant	c.555A>G	p.Leu185Leu	PA0327	carP	calcium-regulated beta-propeller protein CarP
1585349_A	NC_002516.2	1585349	snp	G	A	A:88 G:0	CDS	+	555/744	185/247	synonymous_variant	c.555G>A	p.Ala185Ala	PA1455	fliA	sigma factor FliA
48505_T	NC_002516.2	48505	snp	C	T	T:19 C:0	CDS	+	5592/10608	1864/3535	synonymous_variant	c.5592C>T	p.Asn1864Asn	PA0041		probable hemagglutinin
716571_A	NC_002516.2	716571	snp	G	A	A:58 G:0	CDS	+	561/720	187/239	synonymous_variant	c.561G>A	p.Leu187Leu	PA0663		hypothetical protein
2090879_T	NC_002516.2	2090879	snp	C	T	T:46 C:0	CDS	-	567/1233	189/410	synonymous_variant	c.567G>A	p.Gln189Gln	PA1916		probable amino acid permease
1941876_G	NC_002516.2	1941876	snp	A	G	G:77 A:0	CDS	-	567/723	189/240	synonymous_variant	c.567T>C	p.Arg189Arg	PA1792		conserved hypothetical protein
290945_TACA	NC_002516.2	290945	complex	CACG	TACA	TACA:19 CACG:0	CDS	-	60/1443	19/480	synonymous_variant	c.57_60delCGTGinsTGTA	p.21	PA0259	tla3	Type 6 lipase adaptor, Tla3
24964_ATGGCTA	NC_002516.2	24964	complex	GTGGCTG	ATGGCTA	ATGGCTA:27 GTGGCTG:0	CDS	-	582/978	192/325	synonymous_variant	c.576_582delCAGCCACinsTAGCCAT	p.195	PA0023	qor	quinone oxidoreductase
2452283_T	NC_002516.2	2452283	snp	C	T	T:52 C:0	CDS	+	577/720	193/239	synonymous_variant	c.577C>T	p.Leu193Leu	PA2229		conserved hypothetical protein
5364127_A	NC_002516.2	5364127	snp	G	A	A:83 G:0	CDS	+	57/666	19/221	synonymous_variant	c.57G>A	p.Gly19Gly	PA4776	pmrA	PmrA: two-component regulator system response regulator PmrA
5070347_G	NC_002516.2	5070347	snp	C	G	G:10 C:0	CDS	+	585/1701	195/566	synonymous_variant	c.585C>G	p.Ala195Ala	PA4526	pilB	type 4 fimbrial biogenesis protein PilB
2064961_A	NC_002516.2	2064961	snp	G	A	A:83 G:0	CDS	-	585/693	195/230	synonymous_variant	c.585C>T	p.Ile195Ile	PA1894		hypothetical protein
1954656_T	NC_002516.2	1954656	snp	C	T	T:106 C:0	CDS	+	588/642	196/213	synonymous_variant	c.588C>T	p.Ala196Ala	PA1801	clpP	ClpP
4818761_A	NC_002516.2	4818761	snp	G	A	A:58 G:0	CDS	-	588/2769	196/922	synonymous_variant	c.588C>T	p.Phe196Phe	PA4293	pprA	two-component sensor PprA
5465411_T	NC_002516.2	5465411	snp	C	T	T:35 C:0	CDS	+	591/1701	197/566	synonymous_variant	c.591C>T	p.Asn197Asn	PA4868	ureC	urease alpha subunit
2753846_A	NC_002516.2	2753846	snp	G	A	A:32 G:0	CDS	-	600/927	200/308	synonymous_variant	c.600C>T	p.Ala200Ala	PA2452		hypothetical protein
2548859_T	NC_002516.2	2548859	snp	C	T	T:78 C:0	CDS	-	600/888	200/295	synonymous_variant	c.600G>A	p.Val200Val	PA2310		hypothetical protein
2132443_ACTGGAGGAA	NC_002516.2	2132443	complex	CCTGGAAGAG	ACTGGAGGAA	ACTGGAGGAA:37 CCTGGAAGAG:0	CDS	+	609/1533	203/510	synonymous_variant	c.609_618delCCTGGAAGAGinsACTGGAGGAA	p.207	PA1947	rbsA	ribose transport protein RbsA
3233643_C	NC_002516.2	3233643	snp	T	C	C:72 T:0	CDS	-	612/912	204/303	synonymous_variant	c.612A>G	p.Lys204Lys	PA2881		probable two-component response regulator
2089535_T	NC_002516.2	2089535	snp	C	T	T:57 C:0	CDS	-	615/1548	205/515	synonymous_variant	c.615G>A	p.Pro205Pro	PA1915		hypothetical protein
2458127_A	NC_002516.2	2458127	snp	G	A	A:94 G:0	CDS	+	618/771	206/256	synonymous_variant	c.618G>A	p.Lys206Lys	PA2234	pslD	PslD
4477345_T	NC_002516.2	4477345	snp	C	T	T:52 C:0	CDS	-	633/984	211/327	synonymous_variant	c.633G>A	p.Ser211Ser	PA3996	lis	lipoate synthase
4472136_C	NC_002516.2	4472136	snp	T	C	C:59 T:0	CDS	+	63/528	21/175	synonymous_variant	c.63A>G	p.Leu21Leu	PA3992	sltB3	SltB3
4938528_A	NC_002516.2	4938528	snp	G	A	A:94 G:0	CDS	-	660/912	220/303	synonymous_variant	c.660C>T	p.Asn220Asn	PA4406	lpxC	UDP-3-O-acyl-N-acetylglucosamine deacetylase
2389822_T	NC_002516.2	2389822	snp	C	T	T:87 C:0	CDS	-	66/1542	22/513	synonymous_variant	c.66G>A	p.Leu22Leu	PA2165		probable glycogen synthase
4078007_A	NC_002516.2	4078007	snp	G	A	A:38 G:0	CDS	-	672/3522	224/1173	synonymous_variant	c.672C>T	p.Leu224Leu	PA3640	dnaE	DNA polymerase III, alpha chain
6144314_A	NC_002516.2	6144314	snp	G	A	A:132 G:0	CDS	-	678/915	226/304	synonymous_variant	c.678C>T	p.Asn226Asn	PA5454	rmd	oxidoreductase Rmd
5915409_A	NC_002516.2	5915409	snp	C	A	A:14 C:1	CDS	-	693/1059	231/352	synonymous_variant	c.693G>T	p.Ala231Ala	PA5253	algP	alginate regulatory protein AlgP
1583226_T	NC_002516.2	1583226	snp	C	T	T:53 C:0	CDS	+	699/1290	233/429	synonymous_variant	c.699C>T	p.Tyr233Tyr	PA1453	flhF	flagellar biosynthesis protein FlhF
2092552_G	NC_002516.2	2092552	snp	A	G	G:47 A:0	CDS	-	699/1401	233/466	synonymous_variant	c.699T>C	p.Val233Val	PA1918		hypothetical protein
3523455_A	NC_002516.2	3523455	snp	G	A	A:75 G:0	CDS	+	708/1197	236/398	synonymous_variant	c.708G>A	p.Ser236Ser	PA3139		probable amino acid aminotransferase
5898717_AAGGTGG	NC_002516.2	5898717	complex	CAAGTGA	AAGGTGG	AAGGTGG:11 CAAGTGA:0	CDS	-	78/1989	24/662	synonymous_variant	c.72_78delTCACTTGinsCCACCTT	p.27	PA5238		probable O-antigen acetylase
5915376_C	NC_002516.2	5915376	snp	G	C	C:14 G:0	CDS	-	726/1059	242/352	synonymous_variant	c.726C>G	p.Val242Val	PA5253	algP	alginate regulatory protein AlgP
3263490_A	NC_002516.2	3263490	snp	G	A	A:46 G:0	CDS	+	729/1101	243/366	synonymous_variant	c.729G>A	p.Ala243Ala	PA2908	cbiD	cobalamin biosynthetic protein CbiD
2548459_T	NC_002516.2	2548459	snp	C	T	T:79 C:0	CDS	-	72/1023	24/340	synonymous_variant	c.72G>A	p.Leu24Leu	PA2309		hypothetical protein
2096586_G	NC_002516.2	2096586	snp	A	G	G:60 A:0	CDS	-	738/810	246/269	synonymous_variant	c.738T>C	p.Gly246Gly	PA1921		hypothetical protein
2453741_G	NC_002516.2	2453741	snp	A	G	G:99 A:0	CDS	+	75/1437	25/478	synonymous_variant	c.75A>G	p.Lys25Lys	PA2231	pslA	PslA
2458271_C	NC_002516.2	2458271	snp	T	C	C:86 T:0	CDS	+	762/771	254/256	synonymous_variant	c.762T>C	p.Asn254Asn	PA2234	pslD	PslD
2087267_G	NC_002516.2	2087267	snp	A	G	G:99 A:0	CDS	-	768/1227	256/408	synonymous_variant	c.768T>C	p.Tyr256Tyr	PA1914		conserved hypothetical protein
6094794_C	NC_002516.2	6094794	snp	T	C	C:11 T:0	CDS	+	771/1254	257/417	synonymous_variant	c.771T>C	p.Phe257Phe	PA5415	glyA1	serine hydroxymethyltransferase
2136242_A	NC_002516.2	2136242	snp	C	A	A:36 C:0	CDS	+	783/927	261/308	synonymous_variant	c.783C>A	p.Ala261Ala	PA1950	rbsK	ribokinase
5032273_T	NC_002516.2	5032273	snp	C	T	T:88 C:0	CDS	+	786/1614	262/537	synonymous_variant	c.786C>T	p.Gly262Gly	PA4496	dppA1	probable binding protein component of ABC transporter
290927_A	NC_002516.2	290927	snp	G	A	A:17 G:0	CDS	-	78/1443	26/480	synonymous_variant	c.78C>T	p.Ser26Ser	PA0259	tla3	Type 6 lipase adaptor, Tla3
5925390_T	NC_002516.2	5925390	snp	C	T	T:62 C:0	CDS	+	795/1395	265/464	synonymous_variant	c.795C>T	p.Thr265Thr	PA5263	argH	argininosuccinate lyase
2607429_C	NC_002516.2	2607429	snp	T	C	C:33 T:0	CDS	-	804/1101	268/366	synonymous_variant	c.804A>G	p.Glu268Glu	PA2360	hsiA3	hypothetical protein
2459105_T	NC_002516.2	2459105	snp	C	T	T:88 C:0	CDS	+	811/1989	271/662	synonymous_variant	c.811C>T	p.Leu271Leu	PA2235	pslE	PslE
5262569_A	NC_002516.2	5262569	snp	G	A	A:123 G:0	CDS	-	81/2307	27/768	synonymous_variant	c.81C>T	p.Ala27Ala	PA4689		hypothetical protein
484035_T	NC_002516.2	484035	snp	C	T	T:57 C:0	CDS	-	81/1410	27/469	synonymous_variant	c.81G>A	p.Glu27Glu	PA0432	sahH	S-adenosyl-L-homocysteine hydrolase
3009680_A	NC_002516.2	3009680	snp	G	A	A:36 G:0	CDS	+	834/1083	278/360	synonymous_variant	c.834G>A	p.Leu278Leu	PA2660		hypothetical protein
5620184_G	NC_002516.2	5620184	snp	A	G	G:32 A:0	CDS	-	843/1419	281/472	synonymous_variant	c.843T>C	p.Arg281Arg	PA5002	dnpA	de-N-acetylase involved in persistence, DnpA
2089304_C	NC_002516.2	2089304	snp	T	C	C:86 T:0	CDS	-	846/1548	282/515	synonymous_variant	c.846A>G	p.Arg282Arg	PA1915		hypothetical protein
2454524_C	NC_002516.2	2454524	snp	T	C	C:90 T:0	CDS	+	858/1437	286/478	synonymous_variant	c.858T>C	p.Cys286Cys	PA2231	pslA	PslA
5262563_C	NC_002516.2	5262563	snp	A	C	C:129 A:0	CDS	-	87/2307	29/768	synonymous_variant	c.87T>G	p.Gly29Gly	PA4689		hypothetical protein
2866609_G	NC_002516.2	2866609	snp	A	G	G:41 A:0	CDS	-	898/1314	300/437	synonymous_variant	c.898T>C	p.Leu300Leu	PA2539		conserved hypothetical protein
2089250_A	NC_002516.2	2089250	snp	G	A	A:83 G:0	CDS	-	900/1548	300/515	synonymous_variant	c.900C>T	p.Asp300Asp	PA1915		hypothetical protein
3154499_T	NC_002516.2	3154499	snp	C	T	T:60 C:0	CDS	+	918/924	306/307	synonymous_variant	c.918C>T	p.Arg306Arg	PA2796	tal	transaldolase
2454617_T	NC_002516.2	2454617	snp	G	T	T:85 G:1	CDS	+	951/1437	317/478	synonymous_variant	c.951G>T	p.Pro317Pro	PA2231	pslA	PslA
2459257_T	NC_002516.2	2459257	snp	C	T	T:78 C:0	CDS	+	963/1989	321/662	synonymous_variant	c.963C>T	p.Asp321Asp	PA2235	pslE	PslE
2567322_A	NC_002516.2	2567322	snp	G	A	A:45 G:0	CDS	-	963/1410	321/469	synonymous_variant	c.963C>T	p.Gly321Gly	PA2326		hypothetical protein
2008512_T	NC_002516.2	2008512	snp	C	T	T:39 C:2	CDS	-	966/1170	322/389	synonymous_variant	c.966G>A	p.Glu322Glu	PA1848		probable major facilitator superfamily (MFS) transporter
1738504_T	NC_002516.2	1738504	snp	C	T	T:99 C:0	CDS	+	969/1905	323/634	synonymous_variant	c.969C>T	p.Tyr323Tyr	PA1596	htpG	heat shock protein HtpG
2087054_A	NC_002516.2	2087054	snp	G	A	A:112 G:0	CDS	-	981/1227	327/408	synonymous_variant	c.981C>T	p.Thr327Thr	PA1914		conserved hypothetical protein
5566482_G	NC_002516.2	5566482	snp	A	G	G:76 A:0	CDS	+	990/2076	330/691	synonymous_variant	c.990A>G	p.Gly330Gly	PA4959	fimX	FimX
1688347_A	NC_002516.2	1688347	snp	G	A	A:119 G:0	CDS	-	993/1416	331/471	synonymous_variant	c.993C>T	p.Thr331Thr	PA1551		probable ferredoxin
3206786_T	NC_002516.2	3206786	del	TA	T	T:82 TA:0	ncRNA	+			intragenic_variant	n.3206787delA		PA2852.2	P14	P14
5284299_T	NC_002516.2	5284299	snp	C	T	T:97 C:0	ncRNA	+			intragenic_variant	n.5284299C>T		PA4704.2	prrF2	regulatory RNA PrrF2
5859616_GC	NC_002516.2	5859616	ins	G	GC	GC:80 G:0	ncRNA	+			intragenic_variant	n.5859616_5859617insC		PA5204.1	phrY	PhrY
883320_A	NC_002516.2	883320	snp	G	A	A:87 G:0	ncRNA	-			non_coding_transcript_variant			PA0805.1		sRNA PA0805.1
5210434_C	NC_002516.2	5210434	snp	T	C	C:39 T:0	pseudo	-			intragenic_variant	n.5210434T>C		PA4641	still frameshift hypothetical protein
5262786_G	NC_002516.2	5262786	snp	C	G	G:153 C:0	pseudo	-			intragenic_variant	n.5262786C>G		PA4690	still frameshift hypothetical protein
5262813_A	NC_002516.2	5262813	snp	G	A	A:150 G:0	pseudo	-			intragenic_variant	n.5262813G>A		PA4690	still frameshift hypothetical protein
3475513_C	NC_002516.2	3475513	snp	T	C	C:35 T:0	tRNA	-			non_coding_transcript_variant			PA3094.1		tRNA-Asp
54338_A	NC_002516.2	54338	snp	G	A	A:165 G:0
264613_A	NC_002516.2	264613	snp	G	A	A:29 G:0
264628_A	NC_002516.2	264628	snp	G	A	A:28 G:0
264638_T	NC_002516.2	264638	snp	G	T	T:27 G:0
264655_T	NC_002516.2	264655	snp	G	T	T:22 G:0
264683_T	NC_002516.2	264683	snp	C	T	T:10 C:0
264830_A	NC_002516.2	264830	snp	G	A	A:15 G:0
264840_T	NC_002516.2	264840	snp	A	T	T:19 A:0
264857_T	NC_002516.2	264857	snp	G	T	T:30 G:0
264862_T	NC_002516.2	264862	snp	C	T	T:34 C:0
264885_T	NC_002516.2	264885	snp	C	T	T:35 C:0
398026_A	NC_002516.2	398026	snp	G	A	A:59 G:0
477806_C	NC_002516.2	477806	snp	T	C	C:32 T:0
571023_C	NC_002516.2	571023	snp	G	C	C:38 G:3
606040_A	NC_002516.2	606040	snp	G	A	A:66 G:0
944531_T	NC_002516.2	944531	snp	C	T	T:75 C:0
1027244_T	NC_002516.2	1027244	snp	C	T	T:51 C:0
1404005_A	NC_002516.2	1404005	snp	G	A	A:67 G:0
1824744_G	NC_002516.2	1824744	snp	A	G	G:93 A:0
1889214_T	NC_002516.2	1889214	snp	C	T	T:75 C:0
1941637_T	NC_002516.2	1941637	snp	C	T	T:76 C:0
2086786_T	NC_002516.2	2086786	snp	G	T	T:98 G:0
2088169_C	NC_002516.2	2088169	snp	T	C	C:68 T:0
2088183_G	NC_002516.2	2088183	snp	C	G	G:54 C:0
2088259_T	NC_002516.2	2088259	snp	C	T	T:66 C:0
2088285_A	NC_002516.2	2088285	snp	G	A	A:66 G:0
2088341_G	NC_002516.2	2088341	snp	C	G	G:55 C:0
2096404_G	NC_002516.2	2096404	snp	T	G	G:62 T:0
2096423_A	NC_002516.2	2096423	snp	G	A	A:55 G:0
2096454_A	NC_002516.2	2096454	snp	G	A	A:57 G:0
2097408_C	NC_002516.2	2097408	snp	T	C	C:64 T:0
2097465_A	NC_002516.2	2097465	snp	G	A	A:58 G:0
2097470_C	NC_002516.2	2097470	snp	T	C	C:58 T:0
2453172_A	NC_002516.2	2453172	snp	C	A	A:73 C:0
2453276_G	NC_002516.2	2453276	snp	C	G	G:81 C:0
2453307_T	NC_002516.2	2453307	snp	G	T	T:78 G:0
2453322_A	NC_002516.2	2453322	snp	G	A	A:77 G:0
2453331_A	NC_002516.2	2453331	snp	G	A	A:80 G:0
2453356_A	NC_002516.2	2453356	snp	G	A	A:72 G:0
2453362_T	NC_002516.2	2453362	snp	C	T	T:77 C:0
2627382_T	NC_002516.2	2627382	snp	C	T	T:65 C:0
2805888_T	NC_002516.2	2805888	snp	C	T	T:62 C:0
3057649_T	NC_002516.2	3057649	snp	C	T	T:39 C:0
3087947_C	NC_002516.2	3087947	snp	T	C	C:10 T:0
3256612_A	NC_002516.2	3256612	snp	G	A	A:64 G:0
3273365_A	NC_002516.2	3273365	snp	G	A	A:72 G:0
3357506_C	NC_002516.2	3357506	snp	T	C	C:92 T:0
3575753_A	NC_002516.2	3575753	snp	G	A	A:79 G:0
3585435_G	NC_002516.2	3585435	snp	A	G	G:39 A:0
3628413_T	NC_002516.2	3628413	snp	C	T	T:56 C:1
3821160_C	NC_002516.2	3821160	snp	T	C	C:41 T:0
4003667_G	NC_002516.2	4003667	snp	A	G	G:67 A:0
4376851_T	NC_002516.2	4376851	snp	C	T	T:12 C:0
4463733_T	NC_002516.2	4463733	snp	C	T	T:54 C:1
4593968_A	NC_002516.2	4593968	snp	G	A	A:66 G:0
4794103_A	NC_002516.2	4794103	snp	G	A	A:27 G:0
5176160_A	NC_002516.2	5176160	snp	G	A	A:49 G:0
5293126_C	NC_002516.2	5293126	snp	T	C	C:58 T:0
5355272_T	NC_002516.2	5355272	snp	C	T	T:71 C:0
5366740_C	NC_002516.2	5366740	snp	T	C	C:62 T:0
5456059_T	NC_002516.2	5456059	snp	C	T	T:82 C:0
5503008_A	NC_002516.2	5503008	snp	G	A	A:75 G:0
5775069_A	NC_002516.2	5775069	snp	C	A	A:13 C:0
291007_C	NC_002516.2	291007	snp	T	C	C:18 T:0
291056_G	NC_002516.2	291056	snp	A	G	G:14 A:0
3769548_T	NC_002516.2	3769548	snp	C	T	T:33 C:0
5053614_T	NC_002516.2	5053614	snp	A	T	T:10 A:0
6224714_A	NC_002516.2	6224714	snp	G	A	A:66 G:0
3088043_T	NC_002516.2	3088043	snp	A	T	T:10 A:0
3088061_A	NC_002516.2	3088061	snp	G	A	A:10 G:0
54684_G	NC_002516.2	54684	snp	A	G	G:135 A:0
255473_T	NC_002516.2	255473	snp	C	T	T:77 C:0
798899_A	NC_002516.2	798899	snp	G	A	A:67 G:0
1481137_T	NC_002516.2	1481137	snp	G	T	T:10 G:0
2423904_A	NC_002516.2	2423904	snp	G	A	A:104 G:0
3087893_T	NC_002516.2	3087893	snp	C	T	T:11 C:0
3087935_C	NC_002516.2	3087935	snp	G	C	C:11 G:0
3088110_C	NC_002516.2	3088110	snp	T	C	C:11 T:0
3974257_T	NC_002516.2	3974257	snp	C	T	T:84 C:0
5091819_C	NC_002516.2	5091819	snp	T	C	C:87 T:0
5774979_G	NC_002516.2	5774979	snp	A	G	G:10 A:0
2097440_GA	NC_002516.2	2097440	mnp	AG	GA	GA:62 AG:0
5269671_TA	NC_002516.2	5269671	mnp	GG	TA	TA:70 GG:0
5269614_GC	NC_002516.2	5269614	mnp	AT	GC	GC:38 AT:0
5595110_TA	NC_002516.2	5595110	mnp	CG	TA	TA:91 CG:0
251662_TC	NC_002516.2	251662	ins	T	TC	TC:25 T:0
439981_AGG	NC_002516.2	439981	ins	A	AGG	AGG:59 A:0
1654469_CG	NC_002516.2	1654469	ins	C	CG	CG:46 C:2
2453192_AACGGAC	NC_002516.2	2453192	ins	A	AACGGAC	AACGGAC:58 A:0
2568874_AC	NC_002516.2	2568874	ins	A	AC	AC:20 A:0
2632751_GC	NC_002516.2	2632751	ins	G	GC	GC:52 G:0
3195877_GCC	NC_002516.2	3195877	ins	G	GCC	GCC:46 G:0
4245764_AG	NC_002516.2	4245764	ins	A	AG	AG:54 A:0
4327068_ATCCCGTTGCCCGAGTT	NC_002516.2	4327068	ins	A	ATCCCGTTGCCCGAGTT	ATCCCGTTGCCCGAGTT:67 A:5
5569035_CG	NC_002516.2	5569035	ins	C	CG	CG:55 C:0
1689358_TG	NC_002516.2	1689358	ins	T	TG	TG:75 T:0
1481127_GGGGA	NC_002516.2	1481127	ins	G	GGGGA	GGGGA:10 G:0
1654469_CGG	NC_002516.2	1654469	ins	C	CGG	CGG:37 C:0
2238420_TG	NC_002516.2	2238420	ins	T	TG	TG:43 T:0
4015343_GC	NC_002516.2	4015343	ins	G	GC	GC:72 G:0
4156152_GC	NC_002516.2	4156152	ins	G	GC	GC:53 G:0
480019_T	NC_002516.2	480019	del	TG	T	T:56 TG:0
818760_G	NC_002516.2	818760	del	GA	G	G:40 GA:0
1263226_A	NC_002516.2	1263226	del	AC	A	A:58 AC:0
2452439_G	NC_002516.2	2452439	del	GC	G	G:55 GC:0
3947041_G	NC_002516.2	3947041	del	GC	G	G:26 GC:0
4127711_G	NC_002516.2	4127711	del	GC	G	G:26 GC:0
4510895_G	NC_002516.2	4510895	del	GC	G	G:72 GC:0
5148930_C	NC_002516.2	5148930	del	CA	C	C:74 CA:0
5718429_G	NC_002516.2	5718429	del	GC	G	G:52 GC:0
5780900_G	NC_002516.2	5780900	del	GT	G	G:46 GT:0
6183529_C	NC_002516.2	6183529	del	CA	C	C:65 CA:0
1489739_C	NC_002516.2	1489739	del	CTGGTGGGGCA	C	C:10 CTGGTGGGGCA:0
851426_A	NC_002516.2	851426	del	AT	A	A:51 AT:0
1922242_A	NC_002516.2	1922242	del	AGGAAAAACCCGGCCCAGGCCGGGTTTTTCTTTGCCT	A	A:62 AGGAAAAACCCGGCCCAGGCCGGGTTTTTCTTTGCCT:0
923918_A	NC_002516.2	923918	del	AG	A	A:45 AG:0
1036138_A	NC_002516.2	1036138	del	AG	A	A:92 AG:0
4036190_C	NC_002516.2	4036190	del	CG	C	C:147 CG:0
4330230_G	NC_002516.2	4330230	del	GC	G	G:122 GC:0
4989105_G	NC_002516.2	4989105	del	GA	G	G:114 GA:0
6162207_A	NC_002516.2	6162207	del	AG	A	A:75 AG:0
3088022_A	NC_002516.2	3088022	del	AGTG	A	A:16 AGTG:0
264660_TTGGA	NC_002516.2	264660	complex	CTGGG	TTGGA	TTGGA:20 CTGGG:0
1247921_ATGTGG	NC_002516.2	1247921	complex	GTATGA	ATGTGG	ATGTGG:16 GTATGA:0
1689358_CG	NC_002516.2	1689358	complex	T	CG	CG:84 T:0
2010752_AGCATG	NC_002516.2	2010752	complex	GGCACA	AGCATG	AGCATG:72 GGCACA:0
2097333_A	NC_002516.2	2097333	complex	TG	A	A:57 TG:0
3618515_AA	NC_002516.2	3618515	complex	G	AA	AA:42 G:0
4116176_CC	NC_002516.2	4116176	complex	T	CC	CC:61 T:0
4678174_CCG	NC_002516.2	4678174	complex	GCGC	CCG	CCG:55 GCGC:0
4794158_CCCTC	NC_002516.2	4794158	complex	TCCTG	CCCTC	CCCTC:65 TCCTG:0
5917544_CC	NC_002516.2	5917544	complex	G	CC	CC:78 G:0
291040_GCGCC	NC_002516.2	291040	complex	ACGTG	GCGCC	GCGCC:15 ACGTG:0
3088088_TCTG	NC_002516.2	3088088	complex	GCTA	TCTG	TCTG:10 GCTA:0
4358154_ATGCCTCTTT	NC_002516.2	4358154	complex	CTGCCCCTTC	ATGCCTCTTT	ATGCCTCTTT:31 CTGCCCCTTC:0
6188151_GCGTTTTTCAAGT	NC_002516.2	6188151	complex	CCGTTTTGAACGG	GCGTTTTTCAAGT	GCGTTTTTCAAGT:33 CCGTTTTGAACGG:0
1481113_CT	NC_002516.2	1481113	complex	TG	CT	CT:14 TG:0
2153369_GTATGA	NC_002516.2	2153369	complex	ATGC	GTATGA	GTATGA:56 ATGC:0
4448855_GCGCCGA	NC_002516.2	4448855	complex	CGGCCGC	GCGCCGA	GCGCCGA:38 CGGCCGC:0

## Sheet: CFP2_822
SNP_ID	CHROM	POS	TYPE	REF	ALT	EVIDENCE	FTYPE	STRAND	NT_POS	AA_POS	EFFECT	EFFECT_DNA	EFFECT_AA	LOCUS_TAG	GENE	PRODUCT
6167223_G	NC_002516.2	6167223	del	GCAT	G	G:53 GCAT:0	CDS	-	186/1290	62/429	conservative_inframe_deletion	c.184_186delATG	p.Met62del	PA5476	citA	citrate transporter
1645927_C	NC_002516.2	1645927	del	CGTTGCCGACCAT	C	C:40 CGTTGCCGACCAT:0	CDS	-	561/1278	184/425	conservative_inframe_deletion	c.550_561delATGGTCGGCAAC	p.Met184_Asn187del	PA1513		hypothetical protein
1578686_G	NC_002516.2	1578686	complex	TGGT	G	G:44 TGGT:0	CDS	+	1140/1260	380/419	conservative_inframe_deletion&synonymous_variant	c.1140_1143delTGGTinsG	p.Gly381del	PA1450		conserved hypothetical protein
3501522_GCCC	NC_002516.2	3501522	ins	G	GCCC	GCCC:43 G:0	CDS	-	228/1083	76/360	conservative_inframe_insertion	c.226_228dupGGG	p.Gly76dup	PA3118	leuB	3-isopropylmalate dehydrogenase
795008_A	NC_002516.2	795008	del	AAAC	A	A:146 AAAC:0	CDS	+	509/1293	170/430	disruptive_inframe_deletion	c.509_511delAAC	p.Lys170_Pro171delinsThr	PA0727		Pf replication initiator protein
3985879_C	NC_002516.2	3985879	del	CCTGGTGCAG	C	C:26 CCTGGTGCAG:0	CDS	+	992/1650	331/549	disruptive_inframe_deletion	c.992_1000delTGGTGCAGC	p.Leu331_Gln333del	PA3556	arnT	inner membrane L-Ara4N transferase ArnT
417866_GCCGAGCCCGAGCCCGAGCCCGAGC	NC_002516.2	417866	ins	G	GCCGAGCCCGAGCCCGAGCCCGAGC	GCCGAGCCCGAGCCCGAGCCCGAGC:13 G:1	CDS	+	392/1368	131/455	disruptive_inframe_insertion	c.368_391dupAGCCCGAGCCCGAGCCCGAGCCCG	p.Glu123_Pro130dup	PA0373	ftsY	signal recognition particle receptor FtsY
5246415_AG	NC_002516.2	5246415	ins	A	AG	AG:43 A:0	CDS	-	1008/1239	336/412	frameshift_variant	c.1008dupC	p.Trp337fs	PA4677		hypothetical protein
3395700_C	NC_002516.2	3395700	del	CG	C	C:43 CG:0	CDS	-	1028/1404	343/467	frameshift_variant	c.1028delC	p.Pro343fs	PA3032	snr1	cytochrome c Snr1
5026296_GC	NC_002516.2	5026296	ins	G	GC	GC:44 G:0	CDS	-	1087/1770	363/589	frameshift_variant	c.1087dupG	p.Ala363fs	PA4491	magB	MagB
5809534_GCCCC	NC_002516.2	5809534	ins	G	GCCCC	GCCCC:43 G:0	CDS	+	1174/1530	392/509	frameshift_variant	c.1170_1173dupCCCC	p.Asp392fs	PA5160		drug efflux transporter
3740071_G	NC_002516.2	3740071	del	GC	G	G:42 GC:0	CDS	+	1303/1329	435/442	frameshift_variant	c.1303delC	p.Gln435fs	PA3329		hypothetical protein
4697706_TGGGG	NC_002516.2	4697706	ins	T	TGGGG	TGGGG:51 T:0	CDS	+	1433/1623	478/540	frameshift_variant	c.1429_1432dupGGGG	p.Glu478fs	PA4198		probable AMP-binding enzyme
1631171_CG	NC_002516.2	1631171	ins	C	CG	CG:47 C:0	CDS	-	1506/1776	502/591	frameshift_variant	c.1506dupC	p.Glu503fs	PA1502	gcl	glyoxylate carboligase
77936_C	NC_002516.2	77936	del	CG	C	C:75 CG:0	CDS	-	161/666	54/221	frameshift_variant	c.161delC	p.Pro54fs	PA0065		haloacid dehalogenase (HAD) family hydrolase
2938354_A	NC_002516.2	2938354	del	AG	A	A:49 AG:0	CDS	-	187/957	63/318	frameshift_variant	c.187delC	p.Leu63fs	PA2595		conserved hypothetical protein
4611191_A	NC_002516.2	4611191	del	AGC	A	A:58 AGC:0	CDS	+	188/1461	63/486	frameshift_variant	c.188_189delGC	p.Arg63fs	PA4123	hpcC	5-carboxy-2-hydroxymuconate semialdehyde dehydrogenase
732464_G	NC_002516.2	732464	del	GT	G	G:66 GT:0	CDS	-	189/552	63/183	frameshift_variant	c.189delA	p.Tyr65fs	PA0671		hypothetical protein
1003766_CG	NC_002516.2	1003766	ins	C	CG	CG:51 C:0	CDS	-	198/1284	66/427	frameshift_variant	c.198dupC	p.Glu67fs	PA0919		alanyl-phosphatidylglycerol hydrolase
5916417_TC	NC_002516.2	5916417	ins	T	TC	TC:60 T:0	CDS	+	199/630	67/209	frameshift_variant	c.198dupC	p.Glu67fs	PA5254		probable peptidyl-prolyl cis-trans isomerase, FkbP-type
4589257_AG	NC_002516.2	4589257	ins	A	AG	AG:45 A:0	CDS	-	241/756	81/251	frameshift_variant	c.241dupC	p.Leu81fs	PA4105		hypothetical protein
4549264_G	NC_002516.2	4549264	del	GC	G	G:61 GC:0	CDS	-	246/579	82/192	frameshift_variant	c.246delG	p.Pro83fs	PA4071		hypothetical protein
74465_GC	NC_002516.2	74465	ins	G	GC	GC:63 G:4	CDS	-	251/438	84/145	frameshift_variant	c.251dupG	p.Gly85fs	PA0061		hypothetical protein
2346439_C	NC_002516.2	2346439	del	CG	C	C:53 CG:0	CDS	+	2581/2619	861/872	frameshift_variant	c.2581delG	p.Ala861fs	PA2130	cupA3	usher CupA3
1923066_CG	NC_002516.2	1923066	ins	C	CG	CG:42 C:0	CDS	-	2704/2727	902/908	frameshift_variant	c.2704dupC	p.Arg902fs	PA1779		assimilatory nitrate reductase
577747_A	NC_002516.2	577747	del	AG	A	A:28 AG:0	CDS	-	285/360	95/119	frameshift_variant	c.285delC	p.Trp96fs	PA0517	nirC	probable c-type cytochrome precursor
1826741_C	NC_002516.2	1826741	del	CT	C	C:43 CT:0	CDS	-	311/321	104/106	frameshift_variant	c.311delA	p.Lys104fs	PA1676		hypothetical protein
2138952_C	NC_002516.2	2138952	del	CCG	C	C:78 CCG:0	CDS	-	340/681	113/226	frameshift_variant	c.339_340delCG	p.Gly114fs	PA1953	fapD	FapD
2945601_CG	NC_002516.2	2945601	ins	C	CG	CG:57 C:3	CDS	+	346/606	116/201	frameshift_variant	c.345dupG	p.Arg116fs	PA2602		3-mercaptopropionate dioxygenase
713848_C	NC_002516.2	713848	del	CT	C	C:62 CT:0	CDS	-	399/969	133/322	frameshift_variant	c.399delA	p.Ala134fs	PA0660		NAD(P)H:quinone reductase
5917359_A	NC_002516.2	5917359	del	AC	A	A:92 AC:0	CDS	-	41/483	14/160	frameshift_variant	c.41delG	p.Gly14fs	PA5255	algQ	Alginate regulatory protein AlgQ
1998096_TGCCC	NC_002516.2	1998096	ins	T	TGCCC	TGCCC:35 T:0	CDS	-	453/1041	151/346	frameshift_variant	c.450_453dupGGGC	p.Met152fs	PA1839		hypothetical protein
1941540_A	NC_002516.2	1941540	del	AG	A	A:62 AG:0	CDS	-	46/1332	16/443	frameshift_variant	c.46delC	p.Leu16fs	PA1791		hypothetical protein
5594579_G	NC_002516.2	5594579	del	GC	G	G:77 GC:0	CDS	-	516/1413	172/470	frameshift_variant	c.516delG	p.Leu173fs	PA4981	lysP	lysine-specific permease
2864574_G	NC_002516.2	2864574	del	GC	G	G:77 GC:0	CDS	-	531/936	177/311	frameshift_variant	c.531delG	p.Arg178fs	PA2536		probable phosphatidate cytidylyltransferase
1885963_CGGGG	NC_002516.2	1885963	ins	C	CGGGG	CGGGG:36 C:0	CDS	-	70/372	24/123	frameshift_variant	c.67_70dupCCCC	p.Arg24fs	PA1741		hypothetical protein
1647038_A	NC_002516.2	1647038	del	AGT	A	A:75 AGT:0	CDS	-	8/510	3/169	frameshift_variant	c.7_8delAC	p.Thr3fs	PA1514		ureidoglycolate hydrolaseYbbT
2738620_GCC	NC_002516.2	2738620	ins	G	GCC	GCC:56 G:0	CDS	+	746/963	249/320	frameshift_variant	c.744_745dupCC	p.Leu249fs	PA2440		hypothetical protein
4129634_GCC	NC_002516.2	4129634	ins	G	GCC	GCC:39 G:0	CDS	-	758/2637	253/878	frameshift_variant	c.757_758dupGG	p.Asp254fs	PA3687	ppc	phosphoenolpyruvate carboxylase
2084185_G	NC_002516.2	2084185	del	GCCGC	G	G:29 GCCGC:0	CDS	-	82/2415	27/804	frameshift_variant	c.79_82delGCGG	p.Ala27fs	PA1910	femA	ferric-mycobactin receptor, FemA
2169548_ACC	NC_002516.2	2169548	ins	A	ACC	ACC:38 A:0	CDS	+	92/438	31/145	frameshift_variant	c.90_91dupCC	p.Gln31fs	PA1983	exaB	cytochrome c550
4695044_T	NC_002516.2	4695044	del	TCG	T	T:36 TCG:0	CDS	-	991/2277	330/758	frameshift_variant	c.990_991delCG	p.Glu331fs	PA4197	bfiS	BfiS
9662_AGC	NC_002516.2	9662	ins	A	AGC	AGC:40 A:0	CDS	+	995/1707	332/568	frameshift_variant	c.993_994dupGC	p.His332fs	PA0007		hypothetical protein
1474729_GC	NC_002516.2	1474729	ins	G	GC	GC:55 G:0	CDS	+	10/741	4/246	frameshift_variant	c.9dupC	p.Gly4fs	PA1363		ECF sigma factor
4841221_CGGC	NC_002516.2	4841221	complex	GGT	CGGC	CGGC:41 GGT:0	CDS	+	517/762	173/253	frameshift_variant&missense_variant	c.517_519delGGTinsCGGC	p.Gly173fs	PA4312		conserved hypothetical protein
3706663_CCC	NC_002516.2	3706663	complex	G	CCC	CCC:51 G:0	CDS	-	192/309	64/102	frameshift_variant&synonymous_variant	c.192delCinsGGG	p.Gly65fs	PA3307		hypothetical protein
3364919_CCC	NC_002516.2	3364919	complex	T	CCC	CCC:58 T:0	CDS	+	588/630	196/209	frameshift_variant&synonymous_variant	c.588delTinsCCC	p.Pro197fs	PA3003		hypothetical protein
3729977_C	NC_002516.2	3729977	snp	T	C	C:63 T:0	CDS	-	100/606	34/201	missense_variant	c.100A>G	p.Thr34Ala	PA3326	clpP2	ClpP2
1111977_TATG	NC_002516.2	1111977	complex	CATT	TATG	TATG:83 CATT:0	CDS	+	1031/1251	344/416	missense_variant	c.1031_1034delCATTinsTATG	p.ThrPhe344IleCys	PA1025		probable porin
1193440_G	NC_002516.2	1193440	snp	A	G	G:41 A:0	CDS	+	1036/1797	346/598	missense_variant	c.1036A>G	p.Thr346Ala	PA1101	fliF	Flagella M-ring outer membrane protein precursor
5881957_T	NC_002516.2	5881957	snp	C	T	T:59 C:0	CDS	-	1057/1335	353/444	missense_variant	c.1057G>A	p.Gly353Ser	PA5224	pepP	aminopeptidase P
668168_G	NC_002516.2	668168	snp	A	G	G:89 A:0	CDS	+	1061/1248	354/415	missense_variant	c.1061A>G	p.Tyr354Cys	PA0605	agtC	AgtC
6018669_A	NC_002516.2	6018669	snp	G	A	A:56 G:0	CDS	-	110/1155	37/384	missense_variant	c.110C>T	p.Ala37Val	PA5349	rubB	rubredoxin reductase
1105137_A	NC_002516.2	1105137	snp	G	A	A:64 G:0	CDS	+	1129/1356	377/451	missense_variant	c.1129G>A	p.Ala377Thr	PA1019	mucK	cis,cis-muconate transporter MucK
844184_G	NC_002516.2	844184	snp	A	G	G:75 A:0	CDS	-	112/573	38/190	missense_variant	c.112T>C	p.Tyr38His	PA0776		hypothetical protein
2613011_A	NC_002516.2	2613011	snp	G	A	A:25 G:0	CDS	-	1138/1332	380/443	missense_variant	c.1138C>T	p.Pro380Ser	PA2363	hsiJ3	HsiJ3
2272072_A	NC_002516.2	2272072	snp	G	A	A:45 G:0	CDS	-	113/2643	38/880	missense_variant	c.113C>T	p.Pro38Leu	PA2070		hypothetical protein
3245497_A	NC_002516.2	3245497	snp	G	A	A:40 G:0	CDS	+	1153/1986	385/661	missense_variant	c.1153G>A	p.Asp385Asn	PA2891	atuF	geranyl-CoA carboxylase, alpha-subunit (biotin-containing)
1870645_A	NC_002516.2	1870645	snp	G	A	A:50 G:0	CDS	-	119/2058	40/685	missense_variant	c.119C>T	p.Ala40Val	PA1727	mucR	MucR
1900080_C	NC_002516.2	1900080	snp	T	C	C:50 T:0	CDS	+	1265/2706	422/901	missense_variant	c.1265T>C	p.Val422Ala	PA1759		probable transcriptional regulator
4191853_A	NC_002516.2	4191853	snp	G	A	A:71 G:0	CDS	+	127/1836	43/611	missense_variant	c.127G>A	p.Gly43Ser	PA3739		probable sodium/hydrogen antiporter
4014966_A	NC_002516.2	4014966	snp	G	A	A:73 G:0	CDS	+	1282/1518	428/505	missense_variant	c.1282G>A	p.Asp428Asn	PA3582	glpK	glycerol kinase
4405078_A	NC_002516.2	4405078	snp	T	A	A:69 T:0	CDS	-	1291/1467	431/488	missense_variant	c.1291A>T	p.Met431Leu	PA3930	cioA	cyanide insensitive terminal oxidase
2954850_A	NC_002516.2	2954850	snp	G	A	A:53 G:0	CDS	-	1294/1326	432/441	missense_variant	c.1294C>T	p.Arg432Cys	PA2613		conserved hypothetical protein
60122_G	NC_002516.2	60122	snp	A	G	G:67 A:0	CDS	+	1337/1374	446/457	missense_variant	c.1337A>G	p.Asp446Gly	PA0044	exoT	exoenzyme T
5527020_A	NC_002516.2	5527020	snp	G	A	A:33 G:0	CDS	-	1378/2493	460/830	missense_variant	c.1378C>T	p.Arg460Cys	PA4927		conserved hypothetical protein
5827530_A	NC_002516.2	5827530	snp	G	A	A:57 G:0	CDS	+	1396/1905	466/634	missense_variant	c.1396G>A	p.Val466Met	PA5174	fabY	beta-acetoacetyl-acyl carrier protein synthase FabY
1415317_T	NC_002516.2	1415317	snp	C	T	T:54 C:0	CDS	-	1498/2052	500/683	missense_variant	c.1498G>A	p.Gly500Ser	PA1304		probable oligopeptidase
5342937_C	NC_002516.2	5342937	snp	T	C	C:76 T:0	CDS	-	149/3222	50/1073	missense_variant	c.149A>G	p.Asn50Ser	PA4756	carB	carbamoylphosphate synthetase large subunit
4503781_A	NC_002516.2	4503781	snp	G	A	A:34 G:0	CDS	+	1511/1521	504/506	missense_variant	c.1511G>A	p.Gly504Asp	PA4022	hdhA	hydrazone dehydrogenase, HdhA
5872994_A	NC_002516.2	5872994	snp	G	A	A:75 G:0	CDS	-	1526/1620	509/539	missense_variant	c.1526C>T	p.Ala509Val	PA5216		probable permease of ABC iron transporter
6262031_C	NC_002516.2	6262031	snp	T	C	C:114 T:0	CDS	-	1534/1737	512/578	missense_variant	c.1534A>G	p.Met512Val	PA5568		conserved hypothetical protein
788644_ATAGCTG	NC_002516.2	788644	complex	GTAATTA	ATAGCTG	ATAGCTG:36 GTAATTA:0	CDS	-	165/264	53/87	missense_variant	c.159_165delTAATTACinsCAGCTAT	p.Asn54Ser	PA0716.1	pf4r	Pf4 repressor C
3708703_C	NC_002516.2	3708703	snp	A	C	C:64 A:0	CDS	+	1614/2853	538/950	missense_variant	c.1614A>C	p.Glu538Asp	PA3308	hepA	RNA helicase HepA
4340428_A	NC_002516.2	4340428	snp	G	A	A:57 G:0	CDS	-	1619/3786	540/1261	missense_variant	c.1619C>T	p.Ala540Val	PA3875	narG	respiratory nitrate reductase alpha chain
5362318_A	NC_002516.2	5362318	snp	G	A	A:73 G:0	CDS	+	173/1050	58/349	missense_variant	c.173G>A	p.Arg58His	PA4774	speE2	SpeE2
3827552_C	NC_002516.2	3827552	snp	G	C	C:56 G:0	CDS	-	1770/2484	590/827	missense_variant	c.1770C>G	p.Asp590Glu	PA3420		probable transcriptional regulator
3864103_C	NC_002516.2	3864103	snp	T	C	C:25 T:0	CDS	+	1795/1965	599/654	missense_variant	c.1795T>C	p.Tyr599His	PA3456		hypothetical protein
6246131_T	NC_002516.2	6246131	snp	C	T	T:80 C:0	CDS	-	182/510	61/169	missense_variant	c.182G>A	p.Gly61Asp	PA5551		hypothetical protein
3703327_T	NC_002516.2	3703327	snp	C	T	T:41 C:0	CDS	-	1835/1995	612/664	missense_variant	c.1835G>A	p.Ser612Asn	PA3305		hypothetical protein
2876226_C	NC_002516.2	2876226	snp	T	C	C:52 T:0	CDS	-	185/714	62/237	missense_variant	c.185A>G	p.Tyr62Cys	PA2544		hypothetical protein
3374702_G	NC_002516.2	3374702	snp	A	G	G:62 A:0	CDS	-	1906/2148	636/715	missense_variant	c.1906T>C	p.Cys636Arg	PA3014	faoA	fatty-acid oxidation complex alpha-subunit
1556945_T	NC_002516.2	1556945	snp	C	T	T:43 C:0	CDS	+	1934/2709	645/902	missense_variant	c.1934C>T	p.Ala645Val	PA1429		probable cation-transporting P-type ATPase
788607_TTTCCGGA	NC_002516.2	788607	complex	CTTCTGGG	TTTCCGGA	TTTCCGGA:28 CTTCTGGG:0	CDS	-	202/264	65/87	missense_variant	c.195_202delCCCAGAAGinsTCCGGAAA	p.Val68Ile	PA0716.1	pf4r	Pf4 repressor C
4247920_C	NC_002516.2	4247920	snp	T	C	C:53 T:0	CDS	-	1955/2172	652/723	missense_variant	c.1955A>G	p.Asp652Gly	PA3790	oprC	Putative copper transport outer membrane porin OprC precursor
2575794_A	NC_002516.2	2575794	snp	G	A	A:77 G:0	CDS	-	199/1617	67/538	missense_variant	c.199C>T	p.Arg67Cys	PA2333		probable sulfatase
788946_A	NC_002516.2	788946	snp	G	A	A:47 G:0	CDS	+	20/213	1970-07-01	missense_variant	c.20G>A	p.Ser7Asn	PA0716.2	xisF4	Pf4 prophage excisionase, XisF4
903906_T	NC_002516.2	903906	snp	C	T	T:60 C:0	CDS	+	215/942	72/313	missense_variant	c.215C>T	p.Ser72Leu	PA0829		probable hydrolase
4212488_A	NC_002516.2	4212488	snp	G	A	A:40 G:0	CDS	+	2194/2529	732/842	missense_variant	c.2194G>A	p.Ala732Thr	PA3760		N-Acetyl-D-Glucosamine phosphotransferase system transporter
5669924_C	NC_002516.2	5669924	snp	T	C	C:65 T:0	CDS	-	2218/4446	740/1481	missense_variant	c.2218A>G	p.Thr740Ala	PA5036	gltB	glutamate synthase large chain precursor
2013041_G	NC_002516.2	2013041	snp	A	G	G:36 A:0	CDS	+	227/864	76/287	missense_variant	c.227A>G	p.Asp76Gly	PA1853		probable transcriptional regulator
788570_GAATTAGCCTCA	NC_002516.2	788570	complex	CGATTGGCTTCG	GAATTAGCCTCA	GAATTAGCCTCA:21 CGATTGGCTTCG:0	CDS	-	239/264	76/87	missense_variant	c.228_239delCGAAGCCAATCGinsTGAGGCTAATTC	p.Arg80Ser	PA0716.1	pf4r	Pf4 repressor C
5399403_C	NC_002516.2	5399403	snp	T	C	C:58 T:0	CDS	-	2306/3081	769/1026	missense_variant	c.2306A>G	p.Gln769Arg	PA4812	fdnG	formate dehydrogenase-O, major subunit
2397807_G	NC_002516.2	2397807	snp	C	G	G:64 C:0	CDS	+	239/2100	80/699	missense_variant	c.239C>G	p.Thr80Ser	PA2177		probable sensor/response regulator hybrid
788558_C	NC_002516.2	788558	snp	T	C	C:21 T:0	CDS	-	251/264	84/87	missense_variant	c.251A>G	p.Asn84Ser	PA0716.1	pf4r	Pf4 repressor C
1977361_A	NC_002516.2	1977361	snp	G	A	A:49 G:0	CDS	+	262/1356	88/451	missense_variant	c.262G>A	p.Gly88Ser	PA1819		probable amino acid permease
1296204_G	NC_002516.2	1296204	snp	A	G	G:26 A:0	CDS	-	26/1419	9/472	missense_variant	c.26T>C	p.Leu9Pro	PA1194		probable amino acid permease
3745171_C	NC_002516.2	3745171	snp	T	C	C:50 T:0	CDS	+	271/1167	91/388	missense_variant	c.271T>C	p.Tyr91His	PA3336		probable major facilitator superfamily (MFS) transporter
3820581_A	NC_002516.2	3820581	snp	G	A	A:45 G:0	CDS	+	274/585	92/194	missense_variant	c.274G>A	p.Asp92Asn	PA3414		hypothetical protein
2483322_A	NC_002516.2	2483322	snp	G	A	A:73 G:0	CDS	+	274/876	92/291	missense_variant	c.274G>A	p.Val92Met	PA2255	pvcB	paerucumarin biosynthesis protein PvcB
1036286_T	NC_002516.2	1036286	snp	C	T	T:74 C:0	CDS	-	292/420	98/139	missense_variant	c.292G>A	p.Ala98Thr	PA0948		hypothetical protein
4554063_T	NC_002516.2	4554063	snp	C	T	T:49 C:0	CDS	-	298/837	100/278	missense_variant	c.298G>A	p.Gly100Ser	PA4075		hypothetical protein
3150122_A	NC_002516.2	3150122	snp	G	A	A:65 G:0	CDS	-	313/1035	105/344	missense_variant	c.313C>T	p.Pro105Ser	PA2793		hypothetical protein
3111949_A	NC_002516.2	3111949	snp	G	A	A:35 G:0	CDS	+	317/519	106/172	missense_variant	c.317G>A	p.Cys106Tyr	PA2750		hypothetical protein
2617851_G	NC_002516.2	2617851	snp	A	G	G:40 A:0	CDS	+	323/426	108/141	missense_variant	c.323A>G	p.Gln108Arg	PA2368	hsiF3	HsiF3
1331059_T	NC_002516.2	1331059	snp	C	T	T:49 C:0	CDS	-	325/807	109/268	missense_variant	c.325G>A	p.Ala109Thr	PA1229		probable transcriptional regulator
2560469_C	NC_002516.2	2560469	snp	T	C	C:34 T:0	CDS	+	326/522	109/173	missense_variant	c.326T>C	p.Leu109Pro	PA2321	gntK	GntK
5758073_A	NC_002516.2	5758073	snp	G	A	A:32 G:0	CDS	-	3271/3606	1091/1201	missense_variant	c.3271C>T	p.Arg1091Cys	PA5114		hypothetical protein
2942512_C	NC_002516.2	2942512	snp	T	C	C:74 T:0	CDS	-	327/945	109/314	missense_variant	c.327A>G	p.Ile109Met	PA2599		putative periplasmic aliphatic sulfonate-binding protein
2827048_A	NC_002516.2	2827048	snp	G	A	A:47 G:0	CDS	-	32/1122	11/373	missense_variant	c.32C>T	p.Ser11Leu	PA2509	catB	muconate cycloisomerase I
5459481_A	NC_002516.2	5459481	snp	G	A	A:46 G:0	CDS	+	32/1080	11/359	missense_variant	c.32G>A	p.Arg11His	PA4860		probable permease of ABC transporter
1377108_TC	NC_002516.2	1377108	complex	CG	TC	TC:10 CG:0	CDS	-	335/1116	112/371	missense_variant	c.334_335delCGinsGA	p.Arg112Glu	PA1267	lhpB	D-hydroxyproline dehydrogenase beta-subunit, LphB
3031061_A	NC_002516.2	3031061	snp	G	A	A:52 G:0	CDS	-	338/963	113/320	missense_variant	c.338C>T	p.Thr113Ile	PA2683		probable serine/threonine dehydratase, degradative
789995_CCT	NC_002516.2	789995	complex	GCC	CCT	CCT:98 GCC:0	CDS	+	342/378	114/125	missense_variant	c.342_344delGCCinsCCT	p.Pro115Leu	PA0719		hypothetical protein of bacteriophage Pf1
1377099_TCG	NC_002516.2	1377099	complex	CCA	TCG	TCG:10 CCA:0	CDS	-	344/1116	114/371	missense_variant	c.342_344delTGGinsCGA	p.Gly115Asp	PA1267	lhpB	D-hydroxyproline dehydrogenase beta-subunit, LphB
4936267_C	NC_002516.2	4936267	snp	T	C	C:71 T:2	CDS	-	350/2751	117/916	missense_variant	c.350A>G	p.Tyr117Cys	PA4403	secA	secretion protein SecA
2032342_A	NC_002516.2	2032342	snp	G	A	A:34 G:0	CDS	+	355/426	119/141	missense_variant	c.355G>A	p.Gly119Ser	PA1870		hypothetical protein
5021231_A	NC_002516.2	5021231	snp	G	A	A:31 G:0	CDS	-	3722/4551	1241/1516	missense_variant	c.3722C>T	p.Ala1241Val	PA4489	magD	MagD
5395476_A	NC_002516.2	5395476	snp	G	A	A:42 G:0	CDS	-	376/1407	126/468	missense_variant	c.376C>T	p.Arg126Cys	PA4808	selA	L-seryl-tRNA(ser) selenium transferase
4837766_A	NC_002516.2	4837766	snp	G	A	A:72 G:0	CDS	+	377/1890	126/629	missense_variant	c.377G>A	p.Arg126His	PA4310	pctB	chemotactic transducer PctB
5760959_A	NC_002516.2	5760959	snp	G	A	A:51 G:0	CDS	-	385/3606	129/1201	missense_variant	c.385C>T	p.Pro129Ser	PA5114		hypothetical protein
794888_ATTGAC	NC_002516.2	794888	complex	CTCGAT	ATTGAC	ATTGAC:154 CTCGAT:0	CDS	+	388/1293	130/430	missense_variant	c.388_393delCTCGATinsATTGAC	p.Leu130Ile	PA0727		Pf replication initiator protein
5991070_C	NC_002516.2	5991070	snp	T	C	C:51 T:0	CDS	+	395/456	132/151	missense_variant	c.395T>C	p.Val132Ala	PA5321	dut	deoxyuridine 5'-triphosphate nucleotidohydrolase
5078166_A	NC_002516.2	5078166	snp	G	A	A:33 G:0	CDS	+	397/1308	133/435	missense_variant	c.397G>A	p.Glu133Lys	PA4538	ndh	NADH dehydrogenase
4432130_T	NC_002516.2	4432130	snp	C	T	T:65 C:0	CDS	-	400/504	134/167	missense_variant	c.400G>A	p.Val134Ile	PA3951		conserved hypothetical protein
3696799_C	NC_002516.2	3696799	snp	T	C	C:62 T:0	CDS	-	401/1689	134/562	missense_variant	c.401A>G	p.His134Arg	PA3299	fadD1	long-chain-fatty-acid--CoA ligase
1377040_T	NC_002516.2	1377040	snp	C	T	T:12 C:0	CDS	-	403/1116	135/371	missense_variant	c.403G>A	p.Glu135Lys	PA1267	lhpB	D-hydroxyproline dehydrogenase beta-subunit, LphB
4663079_C	NC_002516.2	4663079	snp	T	C	C:105 T:0	CDS	-	433/819	145/272	missense_variant	c.433A>G	p.Ile145Val	PA4167		probable oxidoreductase
73115_G	NC_002516.2	73115	snp	T	G	G:51 T:0	CDS	+	436/705	146/234	missense_variant	c.436T>G	p.Phe146Val	PA0058	dsbM	DsbM
442444_T	NC_002516.2	442444	snp	C	T	T:47 C:0	CDS	+	437/1185	146/394	missense_variant	c.437C>T	p.Pro146Leu	PA0400		probable cystathionine gamma-lyase
1081290_CAG	NC_002516.2	1081290	complex	TAA	CAG	CAG:65 TAA:0	CDS	+	438/1047	146/348	missense_variant	c.438_440delTAAinsCAG	p.Lys147Arg	PA0998	pqsC	PqsC
5109344_G	NC_002516.2	5109344	snp	A	G	G:76 A:0	CDS	-	439/2832	147/943	missense_variant	c.439T>C	p.Trp147Arg	PA4560	ileS	isoleucyl-tRNA synthetase
713797_T	NC_002516.2	713797	snp	C	T	T:74 C:0	CDS	-	451/969	151/322	missense_variant	c.451G>A	p.Gly151Arg	PA0660		NAD(P)H:quinone reductase
6081846_A	NC_002516.2	6081846	snp	G	A	A:30 G:0	CDS	+	455/774	152/257	missense_variant	c.455G>A	p.Arg152His	PA5401		hypothetical protein
5755781_T	NC_002516.2	5755781	snp	C	T	T:72 C:0	CDS	-	458/1941	153/646	missense_variant	c.458G>A	p.Arg153His	PA5112	estA	esterase EstA
2635512_A	NC_002516.2	2635512	snp	G	A	A:31 G:0	CDS	-	460/921	154/306	missense_variant	c.460C>T	p.His154Tyr	PA2383		probable transcriptional regulator
4711081_G	NC_002516.2	4711081	snp	A	G	G:33 A:0	CDS	+	461/1464	154/487	missense_variant	c.461A>G	p.Asp154Gly	PA4208	opmD	probable outer membrane protein precursor
4081719_A	NC_002516.2	4081719	snp	G	A	A:57 G:0	CDS	-	463/1137	155/378	missense_variant	c.463C>T	p.His155Tyr	PA3643	lpxB	lipid A-disaccharide synthase
597010_GCCG	NC_002516.2	597010	complex	ACCA	GCCG	GCCG:58 ACCA:0	CDS	-	470/510	156/169	missense_variant	c.467_470delTGGTinsCGGC	p.LeuVal156ProAla	PA0538	dsbB	disulfide bond formation protein
1760167_G	NC_002516.2	1760167	snp	A	G	G:48 A:0	CDS	+	46/465	16/154	missense_variant	c.46A>G	p.Ser16Gly	PA1616		conserved hypothetical protein
2336678_A	NC_002516.2	2336678	snp	G	A	A:38 G:0	CDS	+	470/1638	157/545	missense_variant	c.470G>A	p.Gly157Asp	PA2124		probable dehydrogenase
2898097_C	NC_002516.2	2898097	snp	T	C	C:65 T:0	CDS	+	488/1488	163/495	missense_variant	c.488T>C	p.Leu163Pro	PA2563		probable sulfate transporter
4685579_C	NC_002516.2	4685579	snp	A	C	C:48 A:0	CDS	+	490/912	164/303	missense_variant	c.490A>C	p.Ser164Arg	PA4188		conserved hypothetical protein
5784919_A	NC_002516.2	5784919	snp	G	A	A:57 G:0	CDS	+	490/1482	164/493	missense_variant	c.490G>A	p.Gly164Ser	PA5136		hypothetical protein
2634452_C	NC_002516.2	2634452	snp	T	C	C:65 T:0	CDS	-	503/1152	168/383	missense_variant	c.503A>G	p.Asp168Gly	PA2382	lldA	L-lactate dehydrogenase
1431740_A	NC_002516.2	1431740	snp	G	A	A:77 G:0	CDS	+	50/336	17/111	missense_variant	c.50G>A	p.Gly17Asp	PA1320	cyoD	cytochrome o ubiquinol oxidase subunit IV
2964794_G	NC_002516.2	2964794	snp	A	G	G:105 A:0	CDS	-	50/237	17/78	missense_variant	c.50T>C	p.Val17Ala	PA2621	clpS	ClpS
1872653_G	NC_002516.2	1872653	snp	T	G	G:48 T:0	CDS	+	52/1413	18/470	missense_variant	c.52T>G	p.Ser18Ala	PA1730		conserved hypothetical protein
6111716_T	NC_002516.2	6111716	snp	C	T	T:21 C:0	CDS	-	547/1215	183/404	missense_variant	c.547G>A	p.Gly183Ser	PA5430		hypothetical protein
4311315_C	NC_002516.2	4311315	snp	T	C	C:47 T:0	CDS	-	548/912	183/303	missense_variant	c.548A>G	p.Tyr183Cys	PA3850		hypothetical protein
3247916_T	NC_002516.2	3247916	snp	C	T	T:81 C:0	CDS	+	548/1827	183/608	missense_variant	c.548C>T	p.Pro183Leu	PA2893	atuH	putative very-long chain acyl-CoA synthetase
6069275_T	NC_002516.2	6069275	snp	C	T	T:33 C:0	CDS	-	556/675	186/224	missense_variant	c.556G>A	p.Asp186Asn	PA5391		hypothetical protein
4625741_A	NC_002516.2	4625741	snp	G	A	A:47 G:0	CDS	-	557/1209	186/402	missense_variant	c.557C>T	p.Ala186Val	PA4136		probable major facilitator superfamily (MFS) transporter
5377410_C	NC_002516.2	5377410	snp	T	C	C:23 T:0	CDS	+	559/858	187/285	missense_variant	c.559T>C	p.Tyr187His	PA4788		hypothetical protein
3742319_A	NC_002516.2	3742319	snp	G	A	A:55 G:0	CDS	+	55/426	19/141	missense_variant	c.55G>A	p.Ala19Thr	PA3332		conserved hypothetical protein
4050572_A	NC_002516.2	4050572	snp	G	A	A:69 G:0	CDS	+	568/1071	190/356	missense_variant	c.568G>A	p.Gly190Ser	PA3615		hypothetical protein
3076399_A	NC_002516.2	3076399	snp	G	A	A:80 G:0	CDS	+	56/279	19/92	missense_variant	c.56G>A	p.Arg19His	PA2723		hypothetical protein
4942096_C	NC_002516.2	4942096	snp	T	C	C:73 T:0	CDS	-	578/864	193/287	missense_variant	c.578A>G	p.Gln193Arg	PA4409	ftsQ	cell division protein FtsQ
3728820_A	NC_002516.2	3728820	snp	G	A	A:48 G:0	CDS	+	581/888	194/295	missense_variant	c.581G>A	p.Gly194Asp	PA3325		conserved hypothetical protein
401713_T	NC_002516.2	401713	snp	C	T	T:64 C:0	CDS	+	583/813	195/270	missense_variant	c.583C>T	p.Arg195Cys	PA0357	mutM	formamidopyrimidine-DNA glycosylase
4967839_T	NC_002516.2	4967839	snp	C	T	T:84 C:0	CDS	-	620/1146	207/381	missense_variant	c.620G>A	p.Gly207Glu	PA4435		probable acyl-CoA dehydrogenase
859629_TGCT	NC_002516.2	859629	complex	CACC	TGCT	TGCT:41 CACC:0	CDS	+	623/1164	208/387	missense_variant	c.623_626delCACCinsTGCT	p.AlaPro208ValLeu	PA0787		hypothetical protein
710327_G	NC_002516.2	710327	snp	A	G	G:63 A:0	CDS	+	629/1482	210/493	missense_variant	c.629A>G	p.Asp210Gly	PA0657		probable ATPase
4895096_G	NC_002516.2	4895096	snp	A	G	G:52 A:0	CDS	+	638/2064	213/687	missense_variant	c.638A>G	p.His213Arg	PA4367	bifA	BifA
4311225_A	NC_002516.2	4311225	snp	G	A	A:59 G:0	CDS	-	638/912	213/303	missense_variant	c.638C>T	p.Ala213Val	PA3850		hypothetical protein
5744107_A	NC_002516.2	5744107	snp	G	A	A:60 G:0	CDS	-	647/1680	216/559	missense_variant	c.647C>T	p.Ala216Val	PA5100	hutU	urocanase
1775254_T	NC_002516.2	1775254	snp	C	T	T:71 C:0	CDS	+	652/1155	218/384	missense_variant	c.652C>T	p.Arg218Trp	PA1631		probable acyl-CoA dehydrogenase
408781_T	NC_002516.2	408781	snp	C	T	T:58 C:0	CDS	-	65/1596	22/531	missense_variant	c.65G>A	p.Arg22His	PA0364	laoA	LaoA
1404537_C	NC_002516.2	1404537	snp	T	C	C:79 T:0	CDS	-	661/1062	221/353	missense_variant	c.661A>G	p.Thr221Ala	PA1293		hypothetical protein
2163887_T	NC_002516.2	2163887	snp	C	T	T:52 C:0	CDS	-	662/666	221/221	missense_variant	c.662G>A	p.Arg221His	PA1978	erbR	response regulator ErbR
1255711_G	NC_002516.2	1255711	snp	A	G	G:60 A:0	CDS	+	670/711	224/236	missense_variant	c.670A>G	p.Thr224Ala	PA1157		probable two-component response regulator
5303585_A	NC_002516.2	5303585	snp	G	A	A:49 G:0	CDS	+	686/882	229/293	missense_variant	c.686G>A	p.Gly229Asp	PA4724		probable aminoacyl-transfer RNA synthetase (class I)
5106389_C	NC_002516.2	5106389	snp	T	C	C:66 T:0	CDS	-	68/441	23/146	missense_variant	c.68A>G	p.Asp23Gly	PA4558		probable peptidyl-prolyl cis-trans isomerase, FkbP-type
1046844_G	NC_002516.2	1046844	snp	A	G	G:50 A:0	CDS	-	68/192	23/63	missense_variant	c.68T>C	p.Val23Ala	PA0961		probable cold-shock protein
2639556_A	NC_002516.2	2639556	snp	G	A	A:10 G:0	CDS	-	704/1332	235/443	missense_variant	c.704C>T	p.Ala235Val	PA2386	pvdA	L-ornithine N5-oxygenase
796496_C	NC_002516.2	796496	snp	G	C	C:80 G:0	CDS	+	704/984	235/327	missense_variant	c.704G>C	p.Gly235Ala	PA0728		probable bacteriophage integrase
796504_A	NC_002516.2	796504	snp	C	A	A:78 C:0	CDS	+	712/984	238/327	missense_variant	c.712C>A	p.Leu238Ile	PA0728		probable bacteriophage integrase
2454379_A	NC_002516.2	2454379	snp	G	A	A:52 G:0	CDS	+	713/1437	238/478	missense_variant	c.713G>A	p.Arg238Gln	PA2231	pslA	PslA
5344185_C	NC_002516.2	5344185	snp	T	C	C:65 T:0	CDS	-	719/1137	240/378	missense_variant	c.719A>G	p.Asn240Ser	PA4758	carA	carbamoyl-phosphate synthase small chain
6121326_C	NC_002516.2	6121326	snp	T	C	C:52 T:0	CDS	-	728/882	243/293	missense_variant	c.728A>G	p.His243Arg	PA5438		probable transcriptional regulator
1620616_A	NC_002516.2	1620616	snp	G	A	A:56 G:1	CDS	-	728/999	243/332	missense_variant	c.728C>T	p.Pro243Leu	PA1493	cysP	sulfate-binding protein of ABC transporter
3482653_T	NC_002516.2	3482653	snp	C	T	T:71 C:0	CDS	-	770/1509	257/502	missense_variant	c.770G>A	p.Gly257Asp	PA3103	xcpR	general secretion pathway protein E
1101702_G	NC_002516.2	1101702	snp	A	G	G:65 A:0	CDS	+	773/2148	258/715	missense_variant	c.773A>G	p.His258Arg	PA1017	pauA	pimeloyl-CoA synthetase
1166659_T	NC_002516.2	1166659	snp	C	T	T:64 C:0	CDS	+	778/1389	260/462	missense_variant	c.778C>T	p.Pro260Ser	PA1080	flgE	flagellar hook protein FlgE
433039_T	NC_002516.2	433039	snp	C	T	T:65 C:0	CDS	-	787/1968	263/655	missense_variant	c.787G>A	p.Gly263Ser	PA0391		hypothetical protein
795296_A	NC_002516.2	795296	snp	C	A	A:168 C:0	CDS	+	796/1293	266/430	missense_variant	c.796C>A	p.Leu266Ile	PA0727		Pf replication initiator protein
1020787_T	NC_002516.2	1020787	snp	C	T	T:87 C:0	CDS	+	80/900	27/299	missense_variant	c.80C>T	p.Thr27Ile	PA0932	cysM	cysteine synthase B
2785147_G	NC_002516.2	2785147	snp	A	G	G:39 A:0	CDS	-	80/2463	27/820	missense_variant	c.80T>C	p.Val27Ala	PA2466	foxA	Ferrioxamine receptor FoxA
5913687_A	NC_002516.2	5913687	snp	G	A	A:59 G:0	CDS	-	835/1917	279/638	missense_variant	c.835C>T	p.Arg279Trp	PA5252		probable ATP-binding component of ABC transporter
4537201_C	NC_002516.2	4537201	snp	T	C	C:46 T:0	CDS	-	842/1122	281/373	missense_variant	c.842A>G	p.His281Arg	PA4056	ribD	riboflavin-specific deaminase/reductase
2984816_C	NC_002516.2	2984816	snp	T	C	C:81 T:0	CDS	+	854/1782	285/593	missense_variant	c.854T>C	p.Val285Ala	PA2639	nuoD	NADH dehydrogenase I chain C,D
5484236_C	NC_002516.2	5484236	snp	T	C	C:71 T:0	CDS	-	865/1113	289/370	missense_variant	c.865A>G	p.Asn289Asp	PA4888	desB	acyl-CoA delta-9-desaturase, DesB
2882086_A	NC_002516.2	2882086	snp	G	A	A:78 G:0	CDS	-	898/1230	300/409	missense_variant	c.898C>T	p.His300Tyr	PA2550		probable acyl-CoA dehydrogenase
576727_G	NC_002516.2	576727	snp	A	G	G:55 A:0	CDS	-	950/1179	317/392	missense_variant	c.950T>C	p.Val317Ala	PA0516	nirF	heme d1 biosynthesis protein NirF
2940906_A	NC_002516.2	2940906	snp	G	A	A:55 G:0	CDS	-	979/1083	327/360	missense_variant	c.979C>T	p.Arg327Cys	PA2598		hypothetical protein
4316728_G	NC_002516.2	4316728	snp	A	G	G:91 A:0	CDS	-	98/717	33/238	missense_variant	c.98T>C	p.Leu33Pro	PA3857	pcs	phosphatidylcholine synthase
1209312_T	NC_002516.2	1209312	snp	C	T	T:73 C:0	CDS	-	992/2325	331/774	missense_variant	c.992G>A	p.Gly331Asp	PA1115		hypothetical protein
2790857_A	NC_002516.2	2790857	snp	G	A	A:41 G:0	CDS	+	997/1347	333/448	missense_variant	c.997G>A	p.Val333Ile	PA2472		probable major facilitator superfamily (MFS) transporter
795018_CGGCT	NC_002516.2	795018	complex	GC	CGGCT	CGGCT:147 GC:0	CDS	+	518/1293	173/430	missense_variant&conservative_inframe_insertion	c.518_519delGCinsCGGCT	p.Arg173delinsProAla	PA0727		Pf replication initiator protein
2840303_A	NC_002516.2	2840303	snp	G	A	A:47 G:0	CDS	-	187/3156	63/1051	stop_gained	c.187C>T	p.Gln63*	PA2520	czcA	Resistance-Nodulation-Cell Division (RND) divalent metal cation efflux transporter CzcA
4201833_A	NC_002516.2	4201833	snp	G	A	A:53 G:0	CDS	+	582/1314	194/437	stop_gained	c.582G>A	p.Trp194*	PA3749		probable major facilitator superfamily (MFS) transporter
3182348_AC	NC_002516.2	3182348	ins	A	AC	AC:62 A:0	CDS	+			intragenic_variant	n.3182348_3182349insC		PA2828		probable aminotransferase
790267_G	NC_002516.2	790267	snp	A	G	G:136 A:0	CDS	+	102/435	34/144	synonymous_variant	c.102A>G	p.Gln34Gln	PA0720		helix destabilizing protein of bacteriophage Pf1
2538014_G	NC_002516.2	2538014	snp	A	G	G:31 A:0	CDS	-	1030/6375	344/2124	synonymous_variant	c.1030T>C	p.Leu344Leu	PA2302	ambE	AmbE
5009063_A	NC_002516.2	5009063	snp	G	A	A:68 G:0	CDS	-	1038/1458	346/485	synonymous_variant	c.1038C>T	p.Asp346Asp	PA4477	cafA	cytoplasmic axial filament protein
1571545_T	NC_002516.2	1571545	snp	C	T	T:35 C:0	CDS	+	1050/1284	350/427	synonymous_variant	c.1050C>T	p.His350His	PA1441		putative flagellar hook-length control protein FliK
789031_C	NC_002516.2	789031	snp	T	C	C:26 T:0	CDS	+	105/213	35/70	synonymous_variant	c.105T>C	p.Ala35Ala	PA0716.2	xisF4	Pf4 prophage excisionase, XisF4
3571496_A	NC_002516.2	3571496	snp	G	A	A:51 G:0	CDS	-	108/663	36/220	synonymous_variant	c.108C>T	p.Ala36Ala	PA3181		2-keto-3-deoxy-6-phosphogluconate aldolase
789470_G	NC_002516.2	789470	snp	A	G	G:80 A:0	CDS	+	111/291	37/96	synonymous_variant	c.111A>G	p.Pro37Pro	PA0718		hypothetical protein of bacteriophage Pf1
794611_T	NC_002516.2	794611	snp	C	T	T:102 C:5	CDS	+	111/1293	37/430	synonymous_variant	c.111C>T	p.Asp37Asp	PA0727		Pf replication initiator protein
930695_T	NC_002516.2	930695	snp	C	T	T:56 C:0	CDS	-	1128/1170	376/389	synonymous_variant	c.1128G>A	p.Pro376Pro	PA0852	cbpD	chitin-binding protein CbpD precursor
4437503_C	NC_002516.2	4437503	snp	T	C	C:58 T:0	CDS	+	114/1140	38/379	synonymous_variant	c.114T>C	p.Gly38Gly	PA3958		hypothetical protein
767717_A	NC_002516.2	767717	snp	G	A	A:41 G:0	CDS	+	117/747	39/248	synonymous_variant	c.117G>A	p.Ala39Ala	PA0695		hypothetical protein
789476_C	NC_002516.2	789476	snp	T	C	C:80 T:0	CDS	+	117/291	39/96	synonymous_variant	c.117T>C	p.Cys39Cys	PA0718		hypothetical protein of bacteriophage Pf1
4410114_A	NC_002516.2	4410114	snp	G	A	A:69 G:0	CDS	+	1191/1962	397/653	synonymous_variant	c.1191G>A	p.Val397Val	PA3933	betT3	BetT3
5873326_A	NC_002516.2	5873326	snp	G	A	A:76 G:0	CDS	-	1194/1620	398/539	synonymous_variant	c.1194C>T	p.Gly398Gly	PA5216		probable permease of ABC iron transporter
3703965_A	NC_002516.2	3703965	snp	G	A	A:83 G:0	CDS	-	1197/1995	399/664	synonymous_variant	c.1197C>T	p.Ala399Ala	PA3305		hypothetical protein
789052_C	NC_002516.2	789052	snp	T	C	C:19 T:0	CDS	+	126/213	42/70	synonymous_variant	c.126T>C	p.Gly42Gly	PA0716.2	xisF4	Pf4 prophage excisionase, XisF4
790291_C	NC_002516.2	790291	snp	T	C	C:131 T:0	CDS	+	126/435	42/144	synonymous_variant	c.126T>C	p.Gly42Gly	PA0720		helix destabilizing protein of bacteriophage Pf1
5180958_A	NC_002516.2	5180958	snp	G	A	A:46 G:0	CDS	-	1311/2832	437/943	synonymous_variant	c.1311C>T	p.Thr437Thr	PA4621		probable oxidoreductase
789064_C	NC_002516.2	789064	snp	G	C	C:17 G:0	CDS	+	138/213	46/70	synonymous_variant	c.138G>C	p.Ser46Ser	PA0716.2	xisF4	Pf4 prophage excisionase, XisF4
4027133_A	NC_002516.2	4027133	snp	G	A	A:56 G:0	CDS	-	1407/1728	469/575	synonymous_variant	c.1407C>T	p.Ala469Ala	PA3593		probable acyl-CoA dehydrogenase
1701628_TTCCACC	NC_002516.2	1701628	complex	CTCCACT	TTCCACC	TTCCACC:34 CTCCACT:0	CDS	-	1425/2733	473/910	synonymous_variant	c.1419_1425delAGTGGAGinsGGTGGAA	p.476	PA1562	acnA	aconitate hydratase 1
2082840_A	NC_002516.2	2082840	snp	G	A	A:56 G:0	CDS	-	1428/2415	476/804	synonymous_variant	c.1428C>T	p.Arg476Arg	PA1910	femA	ferric-mycobactin receptor, FemA
788667_A	NC_002516.2	788667	snp	G	A	A:42 G:0	CDS	-	142/264	48/87	synonymous_variant	c.142C>T	p.Leu48Leu	PA0716.1	pf4r	Pf4 repressor C
1924331_TGCTTCC	NC_002516.2	1924331	complex	CGCTTCA	TGCTTCC	TGCTTCC:65 CGCTTCA:0	CDS	-	1440/2727	478/908	synonymous_variant	c.1434_1440delTGAAGCGinsGGAAGCA	p.481	PA1779		assimilatory nitrate reductase
766754_T	NC_002516.2	766754	snp	C	T	T:43 C:0	CDS	+	1440/1848	480/615	synonymous_variant	c.1440C>T	p.Ile480Ile	PA0693	exbB2	transport protein ExbB2
789073_CGGA	NC_002516.2	789073	complex	GGGG	CGGA	CGGA:16 GGGG:0	CDS	+	147/213	49/70	synonymous_variant	c.147_150delGGGGinsCGGA	p.51	PA0716.2	xisF4	Pf4 prophage excisionase, XisF4
4854343_C	NC_002516.2	4854343	snp	T	C	C:71 T:0	CDS	-	150/423	50/140	synonymous_variant	c.150A>G	p.Glu50Glu	PA4325		hypothetical protein
5697350_T	NC_002516.2	5697350	snp	C	T	T:52 C:0	CDS	+	153/858	51/285	synonymous_variant	c.153C>T	p.Leu51Leu	PA5057	phaD	poly(3-hydroxyalkanoic acid) depolymerase
3843953_A	NC_002516.2	3843953	snp	G	A	A:47 G:0	CDS	-	153/453	51/150	synonymous_variant	c.153C>T	p.Phe51Phe	PA3435		conserved hypothetical protein
647006_A	NC_002516.2	647006	snp	G	A	A:74 G:0	CDS	-	1647/1923	549/640	synonymous_variant	c.1647C>T	p.Arg549Arg	PA0588		conserved hypothetical protein
585596_T	NC_002516.2	585596	snp	C	T	T:56 C:0	CDS	+	1740/1839	580/612	synonymous_variant	c.1740C>T	p.Tyr580Tyr	PA0525		probable dinitrification protein NorD
5532715_A	NC_002516.2	5532715	snp	G	A	A:31 G:0	CDS	+	1743/2043	581/680	synonymous_variant	c.1743G>A	p.Val581Val	PA4929		hypothetical protein
1173938_CGTC	NC_002516.2	1173938	complex	GGTG	CGTC	CGTC:14 GGTG:0	CDS	+	1776/2052	592/683	synonymous_variant	c.1776_1779delGGTGinsCGTC	p.594	PA1086	flgK	flagellar hook-associated protein 1 FlgK
1948535_C	NC_002516.2	1948535	snp	T	C	C:58 T:0	CDS	-	1800/1833	600/610	synonymous_variant	c.1800A>G	p.Ala600Ala	PA1797		hypothetical protein
2591480_C	NC_002516.2	2591480	snp	T	C	C:44 T:0	CDS	-	186/1236	62/411	synonymous_variant	c.186A>G	p.Ala62Ala	PA2345		conserved hypothetical protein
3547776_A	NC_002516.2	3547776	snp	G	A	A:26 G:0	CDS	-	198/285	66/94	synonymous_variant	c.198C>T	p.Thr66Thr	PA3161	himD	integration host factor beta subunit
1053603_A	NC_002516.2	1053603	snp	G	A	A:87 G:0	CDS	+	204/447	68/148	synonymous_variant	c.204G>A	p.Ala68Ala	PA0968		conserved hypothetical protein
794707_G	NC_002516.2	794707	snp	C	G	G:164 C:0	CDS	+	207/1293	69/430	synonymous_variant	c.207C>G	p.Leu69Leu	PA0727		Pf replication initiator protein
2685007_A	NC_002516.2	2685007	snp	C	A	A:57 C:3	CDS	-	2172/15450	724/5149	synonymous_variant	c.2172G>T	p.Val724Val	PA2402	pvdI	pyoverdine peptide synthetase
788590_A	NC_002516.2	788590	snp	G	A	A:26 G:0	CDS	-	219/264	73/87	synonymous_variant	c.219C>T	p.Pro73Pro	PA0716.1	pf4r	Pf4 repressor C
221373_T	NC_002516.2	221373	snp	C	T	T:63 C:0	CDS	+	2202/2373	734/790	synonymous_variant	c.2202C>T	p.Ala734Ala	PA0192		probable TonB-dependent receptor
796015_C	NC_002516.2	796015	snp	T	C	C:84 T:0	CDS	+	223/984	75/327	synonymous_variant	c.223T>C	p.Leu75Leu	PA0728		probable bacteriophage integrase
789602_A	NC_002516.2	789602	snp	G	A	A:158 G:0	CDS	+	243/291	81/96	synonymous_variant	c.243G>A	p.Lys81Lys	PA0718		hypothetical protein of bacteriophage Pf1
4313385_A	NC_002516.2	4313385	snp	G	A	A:60 G:0	CDS	-	258/936	86/311	synonymous_variant	c.258C>T	p.Gly86Gly	PA3852		hypothetical protein
2506877_A	NC_002516.2	2506877	snp	G	A	A:56 G:0	CDS	+	264/351	88/116	synonymous_variant	c.264G>A	p.Arg88Arg	PA2277	arsR	ArsR protein
794770_T	NC_002516.2	794770	snp	C	T	T:178 C:0	CDS	+	270/1293	90/430	synonymous_variant	c.270C>T	p.Ser90Ser	PA0727		Pf replication initiator protein
4581665_A	NC_002516.2	4581665	snp	G	A	A:59 G:0	CDS	+	273/1305	91/434	synonymous_variant	c.273G>A	p.Leu91Leu	PA4099		hypothetical protein
788953_C	NC_002516.2	788953	snp	T	C	C:47 T:0	CDS	+	27/213	1970-09-01	synonymous_variant	c.27T>C	p.Ser9Ser	PA0716.2	xisF4	Pf4 prophage excisionase, XisF4
796098_C	NC_002516.2	796098	snp	T	C	C:83 T:0	CDS	+	306/984	102/327	synonymous_variant	c.306T>C	p.Pro102Pro	PA0728		probable bacteriophage integrase
3479407_GAGA	NC_002516.2	3479407	complex	AAGG	GAGA	GAGA:52 AAGG:0	CDS	-	318/390	105/129	synonymous_variant	c.315_318delCCTTinsTCTC	p.107	PA3099	xcpV	general secretion pathway protein I
794827_C	NC_002516.2	794827	snp	T	C	C:171 T:0	CDS	+	327/1293	109/430	synonymous_variant	c.327T>C	p.Asn109Asn	PA0727		Pf replication initiator protein
796125_G	NC_002516.2	796125	snp	A	G	G:85 A:0	CDS	+	333/984	111/327	synonymous_variant	c.333A>G	p.Arg111Arg	PA0728		probable bacteriophage integrase
2545312_T	NC_002516.2	2545312	snp	C	T	T:73 C:0	CDS	-	348/618	116/205	synonymous_variant	c.348G>A	p.Ala116Ala	PA2306	ambA	AmbA
4568664_C	NC_002516.2	4568664	snp	T	C	C:70 T:0	CDS	-	360/747	120/248	synonymous_variant	c.360A>G	p.Glu120Glu	PA4085	cupB2	chaperone CupB2
1364111_T	NC_002516.2	1364111	snp	C	T	T:51 C:0	CDS	-	363/1035	121/344	synonymous_variant	c.363G>A	p.Pro121Pro	PA1255	lhpK	D-hydroxyproline epimerase, LhpK
796161_T	NC_002516.2	796161	snp	C	T	T:84 C:0	CDS	+	369/984	123/327	synonymous_variant	c.369C>T	p.Asn123Asn	PA0728		probable bacteriophage integrase
343291_T	NC_002516.2	343291	snp	C	T	T:104 C:0	CDS	+	36/870	12/289	synonymous_variant	c.36C>T	p.Ile12Ile	PA0304	spuH	polyamine transport protein PotI
1377059_T	NC_002516.2	1377059	snp	C	T	T:10 C:0	CDS	-	384/1116	128/371	synonymous_variant	c.384G>A	p.Pro128Pro	PA1267	lhpB	D-hydroxyproline dehydrogenase beta-subunit, LphB
1377053_G	NC_002516.2	1377053	snp	C	G	G:11 C:0	CDS	-	390/1116	130/371	synonymous_variant	c.390G>C	p.Leu130Leu	PA1267	lhpB	D-hydroxyproline dehydrogenase beta-subunit, LphB
796203_T	NC_002516.2	796203	snp	C	T	T:94 C:0	CDS	+	411/984	137/327	synonymous_variant	c.411C>T	p.Arg137Arg	PA0728		probable bacteriophage integrase
268078_T	NC_002516.2	268078	snp	C	T	T:46 C:0	CDS	+	441/1044	147/347	synonymous_variant	c.441C>T	p.Thr147Thr	PA0237		probable oxidoreductase
5078213_TCGCCAACTG	NC_002516.2	5078213	complex	CCGACAACTA	TCGCCAACTG	TCGCCAACTG:32 CCGACAACTA:0	CDS	+	444/1308	148/435	synonymous_variant	c.444_453delCCGACAACTAinsTCGCCAACTG	p.152	PA4538	ndh	NADH dehydrogenase
3113324_A	NC_002516.2	3113324	snp	G	A	A:70 G:0	CDS	+	447/900	149/299	synonymous_variant	c.447G>A	p.Leu149Leu	PA2751		conserved hypothetical protein
3426982_T	NC_002516.2	3426982	snp	C	T	T:20 C:0	CDS	-	465/519	155/172	synonymous_variant	c.465G>A	p.Ala155Ala	PA3062	pelC	PelC
794974_AGCC	NC_002516.2	794974	complex	CGCT	AGCC	AGCC:178 CGCT:0	CDS	+	474/1293	158/430	synonymous_variant	c.474_477delCGCTinsAGCC	p.160	PA0727		Pf replication initiator protein
796273_C	NC_002516.2	796273	snp	T	C	C:89 T:0	CDS	+	481/984	161/327	synonymous_variant	c.481T>C	p.Leu161Leu	PA0728		probable bacteriophage integrase
1052155_G	NC_002516.2	1052155	snp	A	G	G:69 A:0	CDS	+	483/606	161/201	synonymous_variant	c.483A>G	p.Ala161Ala	PA0966	ruvA	Holliday junction DNA helicase RuvA
794989_GC	NC_002516.2	794989	mnp	CT	GC	GC:163 CT:0	CDS	+	489/1293	163/430	synonymous_variant	c.489_490delCTinsGC	p.165	PA0727		Pf replication initiator protein
794995_T	NC_002516.2	794995	snp	C	T	T:159 C:0	CDS	+	495/1293	165/430	synonymous_variant	c.495C>T	p.Asp165Asp	PA0727		Pf replication initiator protein
324126_AGGGCCATC	NC_002516.2	324126	complex	CGAGCCATA	AGGGCCATC	AGGGCCATC:52 CGAGCCATA:0	CDS	+	511/957	171/318	synonymous_variant	c.511_519delCGAGCCATAinsAGGGCCATC	p.174	PA0288	gpuA	3-guanidinopropionase
795025_CGTT	NC_002516.2	795025	complex	GGTG	CGTT	CGTT:149 GGTG:0	CDS	+	525/1293	175/430	synonymous_variant	c.525_528delGGTGinsCGTT	p.177	PA0727		Pf replication initiator protein
976158_T	NC_002516.2	976158	snp	C	T	T:62 C:0	CDS	+	546/765	182/254	synonymous_variant	c.546C>T	p.Pro182Pro	PA0892	aotP	arginine/ornithine transport protein AotP
3481861_A	NC_002516.2	3481861	snp	G	A	A:41 G:0	CDS	-	54/1218	18/405	synonymous_variant	c.54C>T	p.Gly18Gly	PA3102	xcpS	general secretion pathway protein F
795061_G	NC_002516.2	795061	snp	A	G	G:169 A:0	CDS	+	561/1293	187/430	synonymous_variant	c.561A>G	p.Arg187Arg	PA0727		Pf replication initiator protein
1018790_T	NC_002516.2	1018790	snp	C	T	T:56 C:0	CDS	+	561/2229	187/742	synonymous_variant	c.561C>T	p.Thr187Thr	PA0931	pirA	ferric enterobactin receptor PirA
2715007_T	NC_002516.2	2715007	snp	C	T	T:59 C:0	CDS	-	5688/13029	1896/4342	synonymous_variant	c.5688G>A	p.Pro1896Pro	PA2424	pvdL	PvdL
4698617_T	NC_002516.2	4698617	snp	C	T	T:63 C:0	CDS	+	597/1782	199/593	synonymous_variant	c.597C>T	p.Ile199Ile	PA4199		probable acyl-CoA dehydrogenase
3324219_T	NC_002516.2	3324219	snp	C	T	T:61 C:0	CDS	-	600/1245	200/414	synonymous_variant	c.600G>A	p.Leu200Leu	PA2965	fabF1	beta-ketoacyl-acyl carrier protein synthase II
4979658_A	NC_002516.2	4979658	snp	G	A	A:86 G:0	CDS	-	60/759	20/252	synonymous_variant	c.60C>T	p.Arg20Arg	PA4445		conserved hypothetical protein
4857598_C	NC_002516.2	4857598	snp	T	C	C:59 T:0	CDS	+	639/1452	213/483	synonymous_variant	c.639T>C	p.Gly213Gly	PA4329	pykA	pyruvate kinase II
796443_CGCT	NC_002516.2	796443	complex	TGCC	CGCT	CGCT:79 TGCC:0	CDS	+	651/984	217/327	synonymous_variant	c.651_654delTGCCinsCGCT	p.219	PA0728		probable bacteriophage integrase
3234721_A	NC_002516.2	3234721	snp	G	A	A:51 G:0	CDS	-	651/1116	217/371	synonymous_variant	c.651C>T	p.Ser217Ser	PA2882		probable two-component sensor
5954221_A	NC_002516.2	5954221	snp	G	A	A:29 G:0	CDS	+	660/1494	220/497	synonymous_variant	c.660G>A	p.Pro220Pro	PA5290		conserved hypothetical protein
796452_C	NC_002516.2	796452	snp	T	C	C:83 T:0	CDS	+	660/984	220/327	synonymous_variant	c.660T>C	p.Thr220Thr	PA0728		probable bacteriophage integrase
3309945_A	NC_002516.2	3309945	snp	G	A	A:66 G:0	CDS	-	663/1197	221/398	synonymous_variant	c.663C>T	p.Thr221Thr	PA2950	fabV	FabV
5277235_TCGC	NC_002516.2	5277235	complex	CCGA	TCGC	TCGC:62 CCGA:0	CDS	-	717/780	238/259	synonymous_variant	c.714_717delTCGGinsGCGA	p.240	PA4699		hypothetical protein
3230384_A	NC_002516.2	3230384	snp	G	A	A:73 G:0	CDS	-	789/894	263/297	synonymous_variant	c.789C>T	p.Ala263Ala	PA2877		probable transcriptional regulator
789004_A	NC_002516.2	789004	snp	G	A	A:31 G:0	CDS	+	78/213	26/70	synonymous_variant	c.78G>A	p.Glu26Glu	PA0716.2	xisF4	Pf4 prophage excisionase, XisF4
795301_GTTT	NC_002516.2	795301	complex	ATTC	GTTT	GTTT:164 ATTC:0	CDS	+	801/1293	267/430	synonymous_variant	c.801_804delATTCinsGTTT	p.269	PA0727		Pf replication initiator protein
1389042_T	NC_002516.2	1389042	snp	C	T	T:31 C:0	CDS	+	801/1473	267/490	synonymous_variant	c.801C>T	p.Thr267Thr	PA1277	cobQ	cobyric acid synthase
796623_T	NC_002516.2	796623	snp	C	T	T:42 C:0	CDS	+	831/984	277/327	synonymous_variant	c.831C>T	p.His277His	PA0728		probable bacteriophage integrase
4729480_G	NC_002516.2	4729480	snp	A	G	G:46 A:0	CDS	-	847/1713	283/570	synonymous_variant	c.847T>C	p.Leu283Leu	PA4223		probable ATP-binding component of ABC transporter
4729475_G	NC_002516.2	4729475	snp	A	G	G:47 A:0	CDS	-	852/1713	284/570	synonymous_variant	c.852T>C	p.Ala284Ala	PA4223		probable ATP-binding component of ABC transporter
3756293_A	NC_002516.2	3756293	snp	G	A	A:63 G:0	CDS	-	867/2139	289/712	synonymous_variant	c.867C>T	p.Gly289Gly	PA3344	recQ	ATP-dependent DNA helicase RecQ
796668_GTTG	NC_002516.2	796668	complex	CCTA	GTTG	GTTG:25 CCTA:0	CDS	+	876/984	292/327	synonymous_variant	c.876_879delCCTAinsGTTG	p.294	PA0728		probable bacteriophage integrase
796698_A	NC_002516.2	796698	snp	G	A	A:11 G:0	CDS	+	906/984	302/327	synonymous_variant	c.906G>A	p.Leu302Leu	PA0728		probable bacteriophage integrase
789016_T	NC_002516.2	789016	snp	C	T	T:29 C:0	CDS	+	90/213	30/70	synonymous_variant	c.90C>T	p.Ile30Ile	PA0716.2	xisF4	Pf4 prophage excisionase, XisF4
3155318_A	NC_002516.2	3155318	snp	G	A	A:87 G:0	CDS	-	939/1185	313/394	synonymous_variant	c.939C>T	p.Phe313Phe	PA2798		probable two-component response regulator
2847687_T	NC_002516.2	2847687	snp	C	T	T:56 C:0	CDS	-	93/1497	31/498	synonymous_variant	c.93G>A	p.Ala31Ala	PA2525	opmB	OpmB
2863891_T	NC_002516.2	2863891	snp	C	T	T:70 C:0	CDS	+	948/996	316/331	synonymous_variant	c.948C>T	p.Val316Val	PA2535		probable oxidoreductase
2189424_A	NC_002516.2	2189424	snp	G	A	A:59 G:0	CDS	+	966/1425	322/474	synonymous_variant	c.966G>A	p.Val322Val	PA2002		conserved hypothetical protein
789022_T	NC_002516.2	789022	snp	C	T	T:28 C:0	CDS	+	96/213	32/70	synonymous_variant	c.96C>T	p.Tyr32Tyr	PA0716.2	xisF4	Pf4 prophage excisionase, XisF4
1205869_AC	NC_002516.2	1205869	complex	GT	AC	AC:67 GT:0	CDS	+	99/1767	33/588	synonymous_variant	c.99_100delGTinsAC	p.35	PA1113		probable ATP-binding/permease fusion ABC transporter
795496_T	NC_002516.2	795496	snp	C	T	T:148 C:0	CDS	+	996/1293	332/430	synonymous_variant	c.996C>T	p.Asp332Asp	PA0727		Pf replication initiator protein
3129625_A	NC_002516.2	3129625	del	AT	A	A:47 AT:0	ncRNA	+			intragenic_variant	n.3129626delT		PA2770.1	IGR2780	IGR2780
545658_G	NC_002516.2	545658	snp	A	G	G:81 A:0
588903_G	NC_002516.2	588903	snp	A	G	G:85 A:0
600213_T	NC_002516.2	600213	snp	C	T	T:41 C:0
788841_A	NC_002516.2	788841	snp	G	A	A:63 G:0
788871_A	NC_002516.2	788871	snp	G	A	A:63 G:0
788922_C	NC_002516.2	788922	snp	T	C	C:55 T:0
797720_C	NC_002516.2	797720	snp	T	C	C:28 T:0
821857_G	NC_002516.2	821857	snp	A	G	G:44 A:0
878741_A	NC_002516.2	878741	snp	G	A	A:59 G:0
1141095_T	NC_002516.2	1141095	snp	C	T	T:39 C:0
1294136_T	NC_002516.2	1294136	snp	C	T	T:56 C:0
1825440_G	NC_002516.2	1825440	snp	A	G	G:84 A:0
1948412_T	NC_002516.2	1948412	snp	C	T	T:55 C:0
2341963_A	NC_002516.2	2341963	snp	G	A	A:94 G:0
2355875_G	NC_002516.2	2355875	snp	A	G	G:49 A:0
2412443_A	NC_002516.2	2412443	snp	G	A	A:58 G:0
2564233_A	NC_002516.2	2564233	snp	G	A	A:44 G:0
3064721_C	NC_002516.2	3064721	snp	T	C	C:46 T:0
3655961_A	NC_002516.2	3655961	snp	G	A	A:53 G:0
4173124_A	NC_002516.2	4173124	snp	G	A	A:59 G:0
4269610_T	NC_002516.2	4269610	snp	C	T	T:67 C:0
4555097_G	NC_002516.2	4555097	snp	A	G	G:45 A:0
4606869_G	NC_002516.2	4606869	snp	A	G	G:74 A:0
4776534_A	NC_002516.2	4776534	snp	G	A	A:74 G:0
4794086_G	NC_002516.2	4794086	snp	A	G	G:23 A:0
4794129_A	NC_002516.2	4794129	snp	G	A	A:41 G:0
5210588_A	NC_002516.2	5210588	snp	T	A	A:12 T:0
5357120_A	NC_002516.2	5357120	snp	G	A	A:69 G:0
6025289_A	NC_002516.2	6025289	snp	G	A	A:55 G:0
6087063_A	NC_002516.2	6087063	snp	G	A	A:58 G:0
6093926_C	NC_002516.2	6093926	snp	T	C	C:51 T:0
35564_AC	NC_002516.2	35564	ins	A	AC	AC:59 A:1
578357_AG	NC_002516.2	578357	ins	A	AG	AG:30 A:0
1161688_CCGGCGCG	NC_002516.2	1161688	ins	C	CCGGCGCG	CCGGCGCG:47 C:3
1324586_CG	NC_002516.2	1324586	ins	C	CG	CG:39 C:0
1444616_TGG	NC_002516.2	1444616	ins	T	TGG	TGG:39 T:0
1474069_GC	NC_002516.2	1474069	ins	G	GC	GC:41 G:0
1986853_TG	NC_002516.2	1986853	ins	T	TG	TG:30 T:0
2171704_AG	NC_002516.2	2171704	ins	A	AG	AG:45 A:0
2841986_CGG	NC_002516.2	2841986	ins	C	CGG	CGG:36 C:0
3979489_GC	NC_002516.2	3979489	ins	G	GC	GC:69 G:1
5121309_TCC	NC_002516.2	5121309	ins	T	TCC	TCC:42 T:0
5563598_AC	NC_002516.2	5563598	ins	A	AC	AC:17 A:1
648705_C	NC_002516.2	648705	del	CG	C	C:66 CG:0
818760_G	NC_002516.2	818760	del	GA	G	G:45 GA:0
1493088_A	NC_002516.2	1493088	del	AC	A	A:13 AC:0
1654469_C	NC_002516.2	1654469	del	CG	C	C:29 CG:0
1799199_T	NC_002516.2	1799199	del	TG	T	T:65 TG:0
2389999_G	NC_002516.2	2389999	del	GT	G	G:57 GT:0
2905136_T	NC_002516.2	2905136	del	TA	T	T:88 TA:0
3116495_T	NC_002516.2	3116495	del	TC	T	T:52 TC:0
3200243_G	NC_002516.2	3200243	del	GC	G	G:31 GC:0
3505803_C	NC_002516.2	3505803	del	CCT	C	C:59 CCT:0
3649412_G	NC_002516.2	3649412	del	GC	G	G:60 GC:0
4388937_G	NC_002516.2	4388937	del	GT	G	G:35 GT:0
4445621_G	NC_002516.2	4445621	del	GC	G	G:93 GC:4
5125561_T	NC_002516.2	5125561	del	TC	T	T:41 TC:0
5718429_G	NC_002516.2	5718429	del	GC	G	G:56 GC:0
6077974_C	NC_002516.2	6077974	del	CT	C	C:66 CT:0
788527_TTTCTTTGGTA	NC_002516.2	788527	complex	CTTTTCTAGTG	TTTCTTTGGTA	TTTCTTTGGTA:13 CTTTTCTAGTG:0
884766_GG	NC_002516.2	884766	complex	A	GG	GG:65 A:0
3772838_CCCC	NC_002516.2	3772838	complex	ACA	CCCC	CCCC:73 ACA:0
4794103_AT	NC_002516.2	4794103	complex	GC	AT	AT:25 GC:0
5867187_CCGATA	NC_002516.2	5867187	complex	TCGATG	CCGATA	CCGATA:48 TCGATG:0
6254910_AGCCC	NC_002516.2	6254910	complex	GAGT	AGCCC	AGCCC:64 GAGT:0

## Sheet: CFP3_801
SNP_ID2	CHROM	POS	TYPE	REF	ALT	EVIDENCE	FTYPE	STRAND	NT_POS	AA_POS	EFFECT	EFFECT_DNA	EFFECT_AA	LOCUS_TAG	GENE	PRODUCT
5528764_GGGGGGG	NC_002516.2	5528764	complex	TGGC	GGGGGGG	GGGGGGG:29 TGGC:0	CDS	-	2139/2244	712/747	disruptive_inframe_insertion&synonymous_variant	c.2136_2139delGCCAinsCCCCCCC	p.Pro713_Arg714insPro	PA4928		conserved hypothetical protein
1977104_C	NC_002516.2	1977104	del	CG	C	C:55 CG:0	CDS	+	11/1356	4/451	frameshift_variant	c.11delG	p.Gly4fs	PA1819		probable amino acid permease
2099586_C	NC_002516.2	2099586	del	CGA	C	C:51 CGA:0	CDS	+	137/3846	46/1281	frameshift_variant	c.137_138delAG	p.Glu46fs	PA1923		hypothetical protein
173195_G	NC_002516.2	173195	del	GGC	G	G:65 GGC:1	CDS	+	2156/2388	719/795	frameshift_variant	c.2156_2157delGC	p.Arg719fs	PA0151		probable TonB-dependent receptor
3298896_AG	NC_002516.2	3298896	ins	A	AG	AG:31 A:0	CDS	-	25/1017	9/338	frameshift_variant	c.25dupC	p.Leu9fs	PA2942		probable magnesium chelatase
3647759_G	NC_002516.2	3647759	del	GC	G	G:47 GC:0	CDS	-	307/312	103/103	frameshift_variant	c.307delG	p.Ala103fs	PA3260		probable transcriptional regulator
5377301_C	NC_002516.2	5377301	del	CT	C	C:56 CT:0	CDS	+	451/858	151/285	frameshift_variant	c.451delT	p.Cys151fs	PA4788		hypothetical protein
2571123_C	NC_002516.2	2571123	del	CCG	C	C:36 CCG:1	CDS	-	568/837	189/278	frameshift_variant	c.567_568delCG	p.Gly190fs	PA2329		probable ATP-binding component of ABC transporter
1235493_C	NC_002516.2	1235493	del	CG	C	C:73 CG:0	CDS	-	657/1335	219/444	frameshift_variant	c.657delC	p.Ala220fs	PA1144		probable major facilitator superfamily (MFS) transporter
2232897_A	NC_002516.2	2232897	del	AC	A	A:86 AC:0	CDS	+	679/1371	227/456	frameshift_variant	c.679delC	p.Arg227fs	PA2041		Amino acid permease
3595467_G	NC_002516.2	3595467	del	GC	G	G:47 GC:0	CDS	+	89/441	30/146	frameshift_variant	c.89delC	p.Pro30fs	PA3205		hypothetical protein
1497951_G	NC_002516.2	1497951	del	GA	G	G:79 GA:0	CDS	+	941/966	314/321	frameshift_variant	c.941delA	p.Glu314fs	PA1380		probable transcriptional regulator
1221691_CATGCTC	NC_002516.2	1221691	complex	ATGCTT	CATGCTC	CATGCTC:50 ATGCTT:0	CDS	+	1/408	1/135	frameshift_variant&start_lost	c.1_6delATGCTTinsCATGCTC	p.Met1fs	PA1129	fosA	fosfomycin resistance protein, FosA
4838402_ATG	NC_002516.2	4838402	complex	TTT	ATG	ATG:13 TTT:0	CDS	+	1013/1890	338/629	missense_variant	c.1013_1015delTTTinsATG	p.IleSer338AsnAla	PA4310	pctB	chemotactic transducer PctB
5838057_T	NC_002516.2	5838057	snp	C	T	T:77 C:0	CDS	-	1022/1164	341/387	missense_variant	c.1022G>A	p.Ser341Asn	PA5186		probable iron-containing alcohol dehydrogenase
1517_T	NC_002516.2	1517	snp	A	T	T:125 A:0	CDS	+	1035/1545	345/514	missense_variant	c.1035A>T	p.Glu345Asp	PA0001	dnaA	chromosomal replication initiator protein DnaA
5615439_T	NC_002516.2	5615439	snp	C	T	T:133 C:0	CDS	-	106/1812	36/603	missense_variant	c.106G>A	p.Gly36Ser	PA4997	msbA	transport protein MsbA
898312_TCACT	NC_002516.2	898312	complex	GCACA	TCACT	TCACT:156 GCACA:0	CDS	-	112/1089	36/362	missense_variant	c.108_112delTGTGCinsAGTGA	p.Leu38Ile	PA0821		hypothetical protein
4749839_G	NC_002516.2	4749839	snp	A	G	G:61 A:0	CDS	+	1084/2838	362/945	missense_variant	c.1084A>G	p.Asn362Asp	PA4234	uvrA	excinuclease ABC subunit A
2647303_T	NC_002516.2	2647303	snp	G	T	T:14 G:0	CDS	-	1108/1635	370/544	missense_variant	c.1108C>A	p.Leu370Met	PA2392	pvdP	PvdP
210906_T	NC_002516.2	210906	snp	C	T	T:55 C:0	CDS	-	1168/1617	390/538	missense_variant	c.1168G>A	p.Ala390Thr	PA0185		probable permease of ABC transporter
5570320_C	NC_002516.2	5570320	snp	G	C	C:88 G:0	CDS	+	1231/1539	411/512	missense_variant	c.1231G>C	p.Val411Leu	PA4961		hypothetical protein
2649869_T	NC_002516.2	2649869	snp	C	T	T:11 C:0	CDS	+	1244/1347	415/448	missense_variant	c.1244C>T	p.Thr415Ile	PA2393		putative dipeptidase
1898528_T	NC_002516.2	1898528	snp	G	T	T:99 G:1	CDS	-	124/1362	42/453	missense_variant	c.124C>A	p.Arg42Ser	PA1758	pabB	para-aminobenzoate synthase component I
5452275_CCCCCCCAGCGT	NC_002516.2	5452275	complex	TACTCCCAGCGC	CCCCCCCAGCGT	CCCCCCCAGCGT:67 TACTCCCAGCGC:0	CDS	+	126/2829	42/942	missense_variant	c.126_137delTACTCCCAGCGCinsCCCCCCCAGCGT	p.ThrProSerAla43ProProSerVal	PA4856	retS	RetS (Regulator of Exopolysaccharide and Type III Secretion)
2364440_A	NC_002516.2	2364440	snp	G	A	A:83 G:0	CDS	+	130/492	44/163	missense_variant	c.130G>A	p.Glu44Lys	PA2148		conserved hypothetical protein
4620646_A	NC_002516.2	4620646	snp	G	A	A:76 G:0	CDS	+	1333/1722	445/573	missense_variant	c.1333G>A	p.Ala445Thr	PA4131		probable iron-sulfur protein
5083811_TCG	NC_002516.2	5083811	complex	GCC	TCG	TCG:14 GCC:0	CDS	+	1369/4254	457/1417	missense_variant	c.1369_1371delGCCinsTCG	p.Ala457Ser	PA4541	lepA	Pseudomonas aeruginosa-derived large extracellular protease, LepA
3028213_T	NC_002516.2	3028213	snp	C	T	T:52 C:0	CDS	+	139/930	47/309	missense_variant	c.139C>T	p.Arg47Cys	PA2681		probable transcriptional regulator
1500223_T	NC_002516.2	1500223	snp	G	T	T:82 G:0	CDS	+	1411/2280	471/759	missense_variant	c.1411G>T	p.Ala471Ser	PA1382		probable type II secretion system protein
2263559_T	NC_002516.2	2263559	snp	C	T	T:86 C:0	CDS	-	1419/1899	473/632	missense_variant	c.1419G>A	p.Met473Ile	PA2065	pcoA	copper resistance protein A precursor
2932028_GGAATTCT	NC_002516.2	2932028	complex	CGAATTCC	GGAATTCT	GGAATTCT:50 CGAATTCC:0	CDS	-	1435/2655	476/884	missense_variant	c.1428_1435delGGAATTCGinsAGAATTCC	p.Glu479Gln	PA2590		hypothetical protein
3820449_G	NC_002516.2	3820449	snp	A	G	G:42 A:2	CDS	+	142/585	48/194	missense_variant	c.142A>G	p.Thr48Ala	PA3414		hypothetical protein
2388395_T	NC_002516.2	2388395	snp	C	T	T:100 C:0	CDS	-	1493/1542	498/513	missense_variant	c.1493G>A	p.Arg498Gln	PA2165		probable glycogen synthase
2762916_T	NC_002516.2	2762916	snp	C	T	T:103 C:4	CDS	-	15889/16884	5297/5627	missense_variant	c.15889G>A	p.Val5297Met	PA2462		hypothetical protein
5686106_G	NC_002516.2	5686106	snp	T	G	G:102 T:0	CDS	-	176/1440	59/479	missense_variant	c.176A>C	p.Glu59Ala	PA5047		hypothetical protein
611466_AG	NC_002516.2	611466	mnp	TC	AG	AG:75 TC:0	CDS	+	186/1164	62/387	missense_variant	c.186_187delTCinsAG	p.Pro63Ala	PA0552	pgk	phosphoglycerate kinase
1508935_A	NC_002516.2	1508935	snp	G	A	A:117 G:0	CDS	+	199/729	67/242	missense_variant	c.199G>A	p.Val67Ile	PA1388		hypothetical protein
1655681_T	NC_002516.2	1655681	snp	C	T	T:99 C:0	CDS	-	2065/2400	689/799	missense_variant	c.2065G>A	p.Ala689Thr	PA1523	xdhB	xanthine dehydrogenase
4724709_A	NC_002516.2	4724709	snp	G	A	A:361 G:1	CDS	-	2093/2163	698/720	missense_variant	c.2093C>T	p.Ser698Phe	PA4221	fptA	Fe(III)-pyochelin outer membrane receptor precursor
4085312_GA	NC_002516.2	4085312	mnp	AC	GA	GA:103 AC:0	CDS	-	2144/2394	715/797	missense_variant	c.2143_2144delGTinsTC	p.Val715Ser	PA3648	opr86	outer membrane protein Opr86
1172428_GTA	NC_002516.2	1172428	mnp	TGG	GTA	GTA:11 TGG:0	CDS	+	266/2052	89/683	missense_variant	c.266_268delTGGinsGTA	p.LeuGly89ArgSer	PA1086	flgK	flagellar hook-associated protein 1 FlgK
2272159_A	NC_002516.2	2272159	snp	G	A	A:61 G:0	CDS	-	26/2643	9/880	missense_variant	c.26C>T	p.Ala9Val	PA2070		hypothetical protein
4633147_T	NC_002516.2	4633147	snp	G	T	T:62 G:0	CDS	+	275/1257	92/418	missense_variant	c.275G>T	p.Arg92Leu	PA4142		probable secretion protein
697854_A	NC_002516.2	697854	snp	G	A	A:11 G:0	CDS	+	2773/3615	925/1204	missense_variant	c.2773G>A	p.Ala925Thr	PA0641		probable bacteriophage protein
1172441_G	NC_002516.2	1172441	snp	C	G	G:11 C:0	CDS	+	279/2052	93/683	missense_variant	c.279C>G	p.Asp93Glu	PA1086	flgK	flagellar hook-associated protein 1 FlgK
2039256_G	NC_002516.2	2039256	snp	C	G	G:15 C:1	CDS	+	2816/7407	939/2468	missense_variant	c.2816C>G	p.Thr939Ser	PA1874		hypothetical protein
2722458_A	NC_002516.2	2722458	snp	G	A	A:96 G:0	CDS	+	284/564	95/187	missense_variant	c.284G>A	p.Gly95Asp	PA2426	pvdS	sigma factor PvdS
1172448_GACGGCCTGTTGTCCAACAC	NC_002516.2	1172448	complex	AACTCGCTGCTGGCGGATAA	GACGGCCTGTTGTCCAACAC	GACGGCCTGTTGTCCAACAC:8 AACTCGCTGCTGGCGGATAA:0	CDS	+	286/2052	96/683	missense_variant	c.286_305delAACTCGCTGCTGGCGGATAAinsGACGGCCTGTTGTCCAACAC	p.AsnSerLeuLeuAlaAspAsn96AspGlyLeuLeuSerAsnThr	PA1086	flgK	flagellar hook-associated protein 1 FlgK
2878284_T	NC_002516.2	2878284	snp	G	T	T:74 G:0	CDS	+	286/918	96/305	missense_variant	c.286G>T	p.Gly96Cys	PA2547		probable transcriptional regulator
240363_T	NC_002516.2	240363	snp	A	T	T:59 A:1	CDS	+	293/864	98/287	missense_variant	c.293A>T	p.Glu98Val	PA0211	mdcD	malonate decarboxylase beta subunit
3451802_T	NC_002516.2	3451802	snp	G	T	T:71 G:0	CDS	+	297/1296	99/431	missense_variant	c.297G>T	p.Met99Ile	PA3078	cprS	CprS
370738_C	NC_002516.2	370738	snp	T	C	C:12 T:0	CDS	-	301/333	101/110	missense_variant	c.301A>G	p.Thr101Ala	PA0329		conserved hypothetical protein
2442074_A	NC_002516.2	2442074	snp	G	A	A:130 G:0	CDS	+	304/921	102/306	missense_variant	c.304G>A	p.Asp102Asn	PA2220		probable transcriptional regulator
688911_ATTGGTGT	NC_002516.2	688911	complex	TTTGGCAC	ATTGGTGT	ATTGGTGT:25 TTTGGCAC:0	CDS	+	307/363	103/120	missense_variant	c.307_314delTTTGGCACinsATTGGTGT	p.PheGlyThr103IleGlyVal	PA0630		hypothetical protein
3409647_A	NC_002516.2	3409647	snp	C	A	A:95 C:0	CDS	-	307/345	103/114	missense_variant	c.307G>T	p.Ala103Ser	PA3046		conserved hypothetical protein
3253650_A	NC_002516.2	3253650	snp	C	A	A:75 C:0	CDS	-	31/369	11/122	missense_variant	c.31G>T	p.Val11Phe	PA2898		hypothetical protein
5726896_TCTTCAG	NC_002516.2	5726896	complex	CCTTCAA	TCTTCAG	TCTTCAG:25 CCTTCAA:0	CDS	-	343/882	113/293	missense_variant	c.337_343delTTGAAGGinsCTGAAGA	p.Val115Ile	PA5088	tli5b3	type VI secretion lipase immunity protein, Tli5b3
1172504_CG	NC_002516.2	1172504	mnp	TT	CG	CG:11 TT:0	CDS	+	342/2052	114/683	missense_variant	c.342_343delTTinsCG	p.Ser115Ala	PA1086	flgK	flagellar hook-associated protein 1 FlgK
1172517_G	NC_002516.2	1172517	snp	A	G	G:10 A:0	CDS	+	355/2052	119/683	missense_variant	c.355A>G	p.Thr119Ala	PA1086	flgK	flagellar hook-associated protein 1 FlgK
1172522_CGCCAACAATCCC	NC_002516.2	1172522	complex	TGCGCAGAACCCG	CGCCAACAATCCC	CGCCAACAATCCC:11 TGCGCAGAACCCG:0	CDS	+	360/2052	120/683	missense_variant	c.360_372delTGCGCAGAACCCGinsCGCCAACAATCCC	p.Gln122Asn	PA1086	flgK	flagellar hook-associated protein 1 FlgK
210093_A	NC_002516.2	210093	snp	G	A	A:58 G:0	CDS	-	368/840	123/279	missense_variant	c.368C>T	p.Ala123Val	PA0184		probable ATP-binding component of ABC transporter
3762333_A	NC_002516.2	3762333	snp	G	A	A:91 G:0	CDS	+	373/699	125/232	missense_variant	c.373G>A	p.Ala125Thr	PA3350		hypothetical protein
2133865_A	NC_002516.2	2133865	snp	G	A	A:118 G:0	CDS	+	475/999	159/332	missense_variant	c.475G>A	p.Ala159Thr	PA1948	rbsC	membrane protein component of ABC ribose transporter
1363998_T	NC_002516.2	1363998	snp	C	T	T:41 C:0	CDS	-	476/1035	159/344	missense_variant	c.476G>A	p.Gly159Asp	PA1255	lhpK	D-hydroxyproline epimerase, LhpK
4728135_GGCAAC	NC_002516.2	4728135	complex	AGCAAG	GGCAAC	GGCAAC:23 AGCAAG:0	CDS	-	483/1725	160/574	missense_variant	c.478_483delCTTGCTinsGTTGCC	p.Leu160Val	PA4222		probable ATP-binding component of ABC transporter
1719918_G	NC_002516.2	1719918	snp	C	G	G:140 C:0	CDS	-	478/1287	160/428	missense_variant	c.478G>C	p.Val160Leu	PA1580	gltA	citrate synthase
5646125_G	NC_002516.2	5646125	snp	C	G	G:80 C:0	CDS	+	533/1803	178/600	missense_variant	c.533C>G	p.Thr178Ser	PA5020		probable acyl-CoA dehydrogenase
4952042_A	NC_002516.2	4952042	snp	G	A	A:69 G:0	CDS	-	563/1464	188/487	missense_variant	c.563C>T	p.Ala188Val	PA4417	murE	UDP-N-acetylmuramoylalanyl-D-glutamate-2, 6-diaminopimelate ligase
3083542_ACGCCAGGG	NC_002516.2	3083542	complex	GCACCAGGA	ACGCCAGGG	ACGCCAGGG:25 GCACCAGGA:0	CDS	+	58/2661	20/886	missense_variant	c.58_66delGCACCAGGAinsACGCCAGGG	p.Ala20Thr	PA2728		hypothetical protein
3970558_C	NC_002516.2	3970558	snp	G	C	C:81 G:0	CDS	+	617/1632	206/543	missense_variant	c.617G>C	p.Gly206Ala	PA3545	algG	alginate-c5-mannuronan-epimerase AlgG
2866874_ATAGCG	NC_002516.2	2866874	complex	GTAGCA	ATAGCG	ATAGCG:28 GTAGCA:0	CDS	-	633/1314	210/437	missense_variant	c.628_633delTGCTACinsCGCTAT	p.Cys210Arg	PA2539		conserved hypothetical protein
1882870_TTTTCGCA	NC_002516.2	1882870	complex	CTTTCGTG	TTTTCGCA	TTTTCGCA:34 CTTTCGTG:0	CDS	-	640/915	211/304	missense_variant	c.633_640delCACGAAAGinsTGCGAAAA	p.ThrLysAla212AlaLysThr	PA1738		probable transcriptional regulator
1264856_A	NC_002516.2	1264856	snp	G	A	A:63 G:0	CDS	-	64/729	22/242	missense_variant	c.64C>T	p.Pro22Ser	PA1165	pcpS	PcpS
2647724_CAGTT	NC_002516.2	2647724	complex	AAGCC	CAGTT	CAGTT:10 AAGCC:0	CDS	-	687/1635	228/544	missense_variant	c.683_687delGGCTTinsAACTG	p.Arg228Gln	PA2392	pvdP	PvdP
2573546_A	NC_002516.2	2573546	snp	G	A	A:65 G:0	CDS	+	77/906	26/301	missense_variant	c.77G>A	p.Arg26His	PA2332		probable transcriptional regulator
1920648_G	NC_002516.2	1920648	snp	C	G	G:122 C:0	CDS	+	81/498	27/165	missense_variant	c.81C>G	p.Asp27Glu	PA1776	sigX	ECF sigma factor SigX
1315_T	NC_002516.2	1315	snp	C	T	T:135 C:0	CDS	+	833/1545	278/514	missense_variant	c.833C>T	p.Ala278Val	PA0001	dnaA	chromosomal replication initiator protein DnaA
2553001_TTTCCAA	NC_002516.2	2553001	complex	CCTCCAG	TTTCCAA	TTTCCAA:19 CCTCCAG:0	CDS	-	850/1176	282/391	missense_variant	c.844_850delCTGGAGGinsTTGGAAA	p.Val284Ile	PA2315		hypothetical protein
4990169_A	NC_002516.2	4990169	snp	G	A	A:78 G:0	CDS	+	865/981	289/326	missense_variant	c.865G>A	p.Glu289Lys	PA4457		arabinose-5-phosphate isomerase KdsD
5597405_C	NC_002516.2	5597405	snp	T	C	C:67 T:0	CDS	-	871/2997	291/998	missense_variant	c.871A>G	p.Ile291Val	PA4982		probable two-component sensor
4644447_ATCGAGGCG	NC_002516.2	4644447	complex	GTCGAGGCA	ATCGAGGCG	ATCGAGGCG:37 GTCGAGGCA:0	CDS	+	877/975	293/324	missense_variant	c.877_885delGTCGAGGCAinsATCGAGGCG	p.Val293Ile	PA4150		probable dehydrogenase E1 component
1547140_G	NC_002516.2	1547140	snp	A	G	G:86 A:0	CDS	-	91/960	31/319	missense_variant	c.91T>C	p.Ser31Pro	PA1421	gbuA	guanidinobutyrase
3628675_T	NC_002516.2	3628675	snp	C	T	T:69 C:0	CDS	-	925/1170	309/389	missense_variant	c.925G>A	p.Val309Met	PA3241		hypothetical protein
5558074_T	NC_002516.2	5558074	snp	C	T	T:69 C:0	CDS	-	928/1044	310/347	missense_variant	c.928G>A	p.Ala310Thr	PA4953	motB	chemotaxis protein MotB
1434100_T	NC_002516.2	1434100	snp	A	T	T:99 A:0	CDS	+	935/2199	312/732	missense_variant	c.935A>T	p.Asp312Val	PA1322		probable TonB-dependent receptor
1280782_A	NC_002516.2	1280782	snp	G	A	A:91 G:0	CDS	+	973/3363	325/1120	missense_variant	c.973G>A	p.Val325Ile	PA1181		conserved hypothetical protein
4032653_G	NC_002516.2	4032653	snp	A	G	G:78 A:0	CDS	-	998/1323	333/440	missense_variant	c.998T>C	p.Val333Ala	PA3597		probable amino acid permease
4579641_G	NC_002516.2	4579641	snp	C	G	G:63 C:0	CDS	+	132/1059	44/352	stop_gained	c.132C>G	p.Tyr44*	PA4097		probable alcohol dehydrogenase (Zn-dependent)
1614490_A	NC_002516.2	1614490	snp	G	A	A:59 G:0	CDS	-	160/1416	54/471	stop_gained	c.160C>T	p.Gln54*	PA1487		probable carbohydrate kinase
2099629_T	NC_002516.2	2099629	snp	G	T	T:56 G:0	CDS	+	178/3846	60/1281	stop_gained	c.178G>T	p.Glu60*	PA1923		hypothetical protein
3268904_A	NC_002516.2	3268904	snp	C	A	A:48 C:0	CDS	+	78/972	26/323	stop_gained	c.78C>A	p.Tyr26*	PA2913		hypothetical protein
6230507_A	NC_002516.2	6230507	snp	G	A	A:89 G:0	CDS	-	1056/1194	352/397	synonymous_variant	c.1056C>T	p.Gly352Gly	PA5538	amiA	N-acetylmuramoyl-L-alanine amidase
1659485_T	NC_002516.2	1659485	snp	C	T	T:95 C:0	CDS	-	1062/1134	354/377	synonymous_variant	c.1062G>A	p.Ala354Ala	PA1525	alkB2	alkane-1-monooxygenase 2
3450758_A	NC_002516.2	3450758	snp	G	A	A:12 G:0	CDS	+	1062/1080	354/359	synonymous_variant	c.1062G>A	p.Pro354Pro	PA3076		hypothetical protein
2647298_C	NC_002516.2	2647298	snp	T	C	C:12 T:0	CDS	-	1113/1635	371/544	synonymous_variant	c.1113A>G	p.Glu371Glu	PA2392	pvdP	PvdP
2647292_A	NC_002516.2	2647292	snp	G	A	A:11 G:0	CDS	-	1119/1635	373/544	synonymous_variant	c.1119C>T	p.Gly373Gly	PA2392	pvdP	PvdP
2647279_ACCAATCG	NC_002516.2	2647279	complex	GCCAGTCA	ACCAATCG	ACCAATCG:10 GCCAGTCA:0	CDS	-	1132/1635	375/544	synonymous_variant	c.1125_1132delTGACTGGCinsCGATTGGT	p.379	PA2392	pvdP	PvdP
2952229_A	NC_002516.2	2952229	snp	G	A	A:82 G:0	CDS	-	1186/1398	396/465	synonymous_variant	c.1186C>T	p.Leu396Leu	PA2611	cysG	siroheme synthase
3267077_T	NC_002516.2	3267077	snp	G	T	T:71 G:0	CDS	+	1230/2157	410/718	synonymous_variant	c.1230G>T	p.Ala410Ala	PA2911		probable TonB-dependent receptor
2377492_A	NC_002516.2	2377492	snp	G	A	A:56 G:0	CDS	-	1236/1248	412/415	synonymous_variant	c.1236C>T	p.Gly412Gly	PA2158		probable alcohol dehydrogenase (Zn-dependent)
2649876_C	NC_002516.2	2649876	snp	T	C	C:12 T:0	CDS	+	1251/1347	417/448	synonymous_variant	c.1251T>C	p.Gly417Gly	PA2393		putative dipeptidase
2647148_CGAG	NC_002516.2	2647148	complex	GGAA	CGAG	CGAG:11 GGAA:0	CDS	-	1263/1635	420/544	synonymous_variant	c.1260_1263delTTCCinsCTCG	p.422	PA2392	pvdP	PvdP
2649885_C	NC_002516.2	2649885	snp	T	C	C:14 T:0	CDS	+	1260/1347	420/448	synonymous_variant	c.1260T>C	p.Asp420Asp	PA2393		putative dipeptidase
4549710_A	NC_002516.2	4549710	snp	C	A	A:119 C:0	CDS	-	1266/1491	422/496	synonymous_variant	c.1266G>T	p.Gly422Gly	PA4072		probable amino acid permease
2649903_A	NC_002516.2	2649903	snp	C	A	A:11 C:0	CDS	+	1278/1347	426/448	synonymous_variant	c.1278C>A	p.Leu426Leu	PA2393		putative dipeptidase
2647133_G	NC_002516.2	2647133	snp	C	G	G:13 C:0	CDS	-	1278/1635	426/544	synonymous_variant	c.1278G>C	p.Pro426Pro	PA2392	pvdP	PvdP
2649912_T	NC_002516.2	2649912	snp	C	T	T:11 C:0	CDS	+	1287/1347	429/448	synonymous_variant	c.1287C>T	p.Gly429Gly	PA2393		putative dipeptidase
2046403_T	NC_002516.2	2046403	snp	C	T	T:87 C:0	CDS	+	1290/2172	430/723	synonymous_variant	c.1290C>T	p.Leu430Leu	PA1876		probable ATP-binding/permease fusion ABC transporter
680134_T	NC_002516.2	680134	snp	C	T	T:15 C:0	CDS	+	1314/2076	438/691	synonymous_variant	c.1314C>T	p.Arg438Arg	PA0620		probable bacteriophage protein
1383150_G	NC_002516.2	1383150	snp	A	G	G:14 A:0	CDS	+	1347/1851	449/616	synonymous_variant	c.1347A>G	p.Val449Val	PA1271		probable tonB-dependent receptor
2874136_ACCGCCG	NC_002516.2	2874136	complex	GCCGCCA	ACCGCCG	ACCGCCG:36 GCCGCCA:0	CDS	-	1428/1740	474/579	synonymous_variant	c.1422_1428delTGGCGGCinsCGGCGGT	p.477	PA2543		conserved hypothetical protein
5488547_T	NC_002516.2	5488547	snp	C	T	T:50 C:0	CDS	+	151/615	51/204	synonymous_variant	c.151C>T	p.Leu51Leu	PA4893	ureG	urease accessory protein UreG
5727059_C	NC_002516.2	5727059	snp	A	C	C:11 A:0	CDS	-	180/882	60/293	synonymous_variant	c.180T>G	p.Arg60Arg	PA5088	tli5b3	type VI secretion lipase immunity protein, Tli5b3
619989_A	NC_002516.2	619989	snp	G	A	A:83 G:0	CDS	-	18/675	6/224	synonymous_variant	c.18C>T	p.Asp6Asp	PA0562		probable hydrolase
5341103_A	NC_002516.2	5341103	snp	G	A	A:100 G:0	CDS	-	1983/3222	661/1073	synonymous_variant	c.1983C>T	p.Ile661Ile	PA4756	carB	carbamoylphosphate synthetase large subunit
5042274_CGTG	NC_002516.2	5042274	complex	TGTC	CGTG	CGTG:17 TGTC:0	CDS	+	207/1011	69/336	synonymous_variant	c.207_210delTGTCinsCGTG	p.71	PA4503	dppB	dipeptide ABC transporter permease DppB
2791435_TCTCGAT	NC_002516.2	2791435	complex	CCTCGAC	TCTCGAT	TCTCGAT:37 CCTCGAC:0	CDS	+	216/645	72/214	synonymous_variant	c.216_222delCCTCGACinsTCTCGAT	p.75	PA2473		maleylpyruvate isomerase
1362249_GACGTAA	NC_002516.2	1362249	complex	AACGTAG	GACGTAA	GACGTAA:31 AACGTAG:0	CDS	-	30/1581	8/526	synonymous_variant	c.24_30delCTACGTTinsTTACGTC	p.11	PA1253	lhpG	alpha-ketoglutaric semialdehyde dehydrogenase, LhpG
1275885_A	NC_002516.2	1275885	snp	G	A	A:79 G:0	CDS	-	240/330	80/109	synonymous_variant	c.240C>T	p.His80His	PA1175	napD	NapD protein of periplasmic nitrate reductase
2407259_A	NC_002516.2	2407259	snp	G	A	A:13 G:0	CDS	+	24/426	8/141	synonymous_variant	c.24G>A	p.Gln8Gln	PA2187		hypothetical protein
5887124_T	NC_002516.2	5887124	snp	C	T	T:110 C:0	CDS	-	2709/2751	903/916	synonymous_variant	c.2709G>A	p.Leu903Leu	PA5231		probable ATP-binding/permease fusion ABC transporter
45724_A	NC_002516.2	45724	snp	C	A	A:14 C:0	CDS	+	2811/10608	937/3535	synonymous_variant	c.2811C>A	p.Gly937Gly	PA0041		probable hemagglutinin
5598758_T	NC_002516.2	5598758	snp	G	T	T:51 G:0	CDS	-	285/735	95/244	synonymous_variant	c.285C>A	p.Arg95Arg	PA4983		probable two-component response regulator
2039344_T	NC_002516.2	2039344	snp	C	T	T:32 C:0	CDS	+	2904/7407	968/2468	synonymous_variant	c.2904C>T	p.Ala968Ala	PA1874		hypothetical protein
6092793_T	NC_002516.2	6092793	snp	C	T	T:80 C:0	CDS	-	294/1041	98/346	synonymous_variant	c.294G>A	p.Pro98Pro	PA5413	ltaA	low specificity l-threonine aldolase
1172477_C	NC_002516.2	1172477	snp	G	C	C:11 G:0	CDS	+	315/2052	105/683	synonymous_variant	c.315G>C	p.Gly105Gly	PA1086	flgK	flagellar hook-associated protein 1 FlgK
1172489_C	NC_002516.2	1172489	snp	G	C	C:11 G:0	CDS	+	327/2052	109/683	synonymous_variant	c.327G>C	p.Ala109Ala	PA1086	flgK	flagellar hook-associated protein 1 FlgK
1172498_C	NC_002516.2	1172498	snp	T	C	C:10 T:0	CDS	+	336/2052	112/683	synonymous_variant	c.336T>C	p.Arg112Arg	PA1086	flgK	flagellar hook-associated protein 1 FlgK
1558510_T	NC_002516.2	1558510	snp	C	T	T:116 C:0	CDS	+	340/720	114/239	synonymous_variant	c.340C>T	p.Leu114Leu	PA1430	lasR	transcriptional regulator LasR
1172510_AC	NC_002516.2	1172510	mnp	CT	AC	AC:11 CT:0	CDS	+	348/2052	116/683	synonymous_variant	c.348_349delCTinsAC	p.118	PA1086	flgK	flagellar hook-associated protein 1 FlgK
1983055_T	NC_002516.2	1983055	snp	C	T	T:94 C:0	CDS	+	351/837	117/278	synonymous_variant	c.351C>T	p.Cys117Cys	PA1823	nudC	NudC
3820661_A	NC_002516.2	3820661	snp	C	A	A:69 C:0	CDS	+	354/585	118/194	synonymous_variant	c.354C>A	p.Ala118Ala	PA3414		hypothetical protein
3171492_G	NC_002516.2	3171492	snp	A	G	G:13 A:0	CDS	+	372/411	124/136	synonymous_variant	c.372A>G	p.Lys124Lys	PA2817		hypothetical protein
3118334_T	NC_002516.2	3118334	snp	C	T	T:90 C:0	CDS	+	39/888	13/295	synonymous_variant	c.39C>T	p.Ala13Ala	PA2758		probable transcriptional regulator
2416777_T	NC_002516.2	2416777	snp	C	T	T:91 C:0	CDS	+	402/1038	134/345	synonymous_variant	c.402C>T	p.Gly134Gly	PA2197		conserved hypothetical protein
5188409_G	NC_002516.2	5188409	snp	A	G	G:10 A:0	CDS	-	4467/6465	1489/2154	synonymous_variant	c.4467T>C	p.Asp1489Asp	PA4625	cdrA	cyclic diguanylate-regulated TPS partner A, CdrA
458664_C	NC_002516.2	458664	snp	T	C	C:46 T:0	CDS	+	4539/7419	1513/2472	synonymous_variant	c.4539T>C	p.Pro1513Pro	PA0413	chpA	component of chemotactic signal transduction system
5736015_A	NC_002516.2	5736015	snp	G	A	A:63 G:0	CDS	-	459/831	153/276	synonymous_variant	c.459C>T	p.Ile153Ile	PA5094		probable ATP-binding component of ABC transporter
5188193_G	NC_002516.2	5188193	snp	A	G	G:8 A:0	CDS	-	4683/6465	1561/2154	synonymous_variant	c.4683T>C	p.Ala1561Ala	PA4625	cdrA	cyclic diguanylate-regulated TPS partner A, CdrA
4353622_A	NC_002516.2	4353622	snp	G	A	A:79 G:0	CDS	-	481/1275	161/424	synonymous_variant	c.481C>T	p.Leu161Leu	PA3887	nhaP	Na+/H+ antiporter NhaP
3991059_T	NC_002516.2	3991059	snp	C	T	T:45 C:0	CDS	-	483/945	161/314	synonymous_variant	c.483G>A	p.Leu161Leu	PA3561	fruK	1-phosphofructokinase
3639860_C	NC_002516.2	3639860	snp	G	C	C:97 G:0	CDS	+	495/798	165/265	synonymous_variant	c.495G>C	p.Leu165Leu	PA3253		probable permease of ABC transporter
6226470_GCGCACA	NC_002516.2	6226470	complex	ACGCACG	GCGCACA	GCGCACA:59 ACGCACG:0	CDS	-	510/759	168/252	synonymous_variant	c.504_510delCGTGCGTinsTGTGCGC	p.171	PA5532		hypothetical protein
5187236_C	NC_002516.2	5187236	snp	G	C	C:23 G:1	CDS	-	5640/6465	1880/2154	synonymous_variant	c.5640C>G	p.Leu1880Leu	PA4625	cdrA	cyclic diguanylate-regulated TPS partner A, CdrA
3683576_C	NC_002516.2	3683576	snp	T	C	C:10 T:0	CDS	-	573/2649	191/882	synonymous_variant	c.573A>G	p.Glu191Glu	PA3290	tle1	Tle1
2647771_AC	NC_002516.2	2647771	complex	GT	AC	AC:10 GT:0	CDS	-	640/1635	213/544	synonymous_variant	c.639_640delACinsGT	p.215	PA2392	pvdP	PvdP
2647748_G	NC_002516.2	2647748	snp	A	G	G:11 A:0	CDS	-	663/1635	221/544	synonymous_variant	c.663T>C	p.Ala221Ala	PA2392	pvdP	PvdP
2647736_C	NC_002516.2	2647736	snp	T	C	C:10 T:0	CDS	-	675/1635	225/544	synonymous_variant	c.675A>G	p.Lys225Lys	PA2392	pvdP	PvdP
5658508_A	NC_002516.2	5658508	snp	C	A	A:88 C:1	CDS	-	678/768	226/255	synonymous_variant	c.678G>T	p.Ser226Ser	PA5028		conserved hypothetical protein
4618506_A	NC_002516.2	4618506	snp	G	A	A:67 G:0	CDS	-	703/1674	235/557	synonymous_variant	c.703C>T	p.Leu235Leu	PA4130	nirA	ferredoxin-dependent nitrite reductase, NirA
1598952_T	NC_002516.2	1598952	snp	C	T	T:10 C:0	CDS	+	732/738	244/245	synonymous_variant	c.732C>T	p.Phe244Phe	PA1470		probable short-chain dehydrogenase
3358415_A	NC_002516.2	3358415	snp	G	A	A:116 G:0	CDS	-	753/1410	251/469	synonymous_variant	c.753C>T	p.Gly251Gly	PA3000	aroP1	aromatic amino acid transport protein AroP1
2842520_C	NC_002516.2	2842520	snp	G	C	C:58 G:0	CDS	-	786/1287	262/428	synonymous_variant	c.786C>G	p.Gly262Gly	PA2522	czcC	outer membrane protein precursor CzcC
3203096_A	NC_002516.2	3203096	snp	G	A	A:59 G:0	CDS	+	804/1020	268/339	synonymous_variant	c.804G>A	p.Pro268Pro	PA2848		probable transcriptional regulator
4729480_G	NC_002516.2	4729480	snp	A	G	G:33 A:0	CDS	-	847/1713	283/570	synonymous_variant	c.847T>C	p.Leu283Leu	PA4223		probable ATP-binding component of ABC transporter
4729475_G	NC_002516.2	4729475	snp	A	G	G:33 A:0	CDS	-	852/1713	284/570	synonymous_variant	c.852T>C	p.Ala284Ala	PA4223		probable ATP-binding component of ABC transporter
4309988_C	NC_002516.2	4309988	snp	T	C	C:96 T:0	CDS	+	85/1005	29/334	synonymous_variant	c.85T>C	p.Leu29Leu	PA3849		conserved hypothetical protein
43783_C	NC_002516.2	43783	snp	T	C	C:14 T:0	CDS	+	870/10608	290/3535	synonymous_variant	c.870T>C	p.Ser290Ser	PA0041		probable hemagglutinin
2860865_A	NC_002516.2	2860865	snp	C	A	A:58 C:0	CDS	-	894/1350	298/449	synonymous_variant	c.894G>T	p.Ala298Ala	PA2533		probable sodium:alanine symporter
1072551_A	NC_002516.2	1072551	snp	G	A	A:162 G:0	CDS	+	90/378	30/125	synonymous_variant	c.90G>A	p.Leu30Leu	PA0991	hptA	Histidine phosphotransfer protein HptA
3182049_T	NC_002516.2	3182049	snp	C	T	T:69 C:0	CDS	+	913/1212	305/403	synonymous_variant	c.913C>T	p.Leu305Leu	PA2828		probable aminotransferase
3634524_A	NC_002516.2	3634524	snp	C	A	A:67 C:0	CDS	+	933/1290	311/429	synonymous_variant	c.933C>A	p.Gly311Gly	PA3247		hypothetical protein
4023779_T	NC_002516.2	4023779	snp	G	T	T:59 G:0	CDS	-	954/1533	318/510	synonymous_variant	c.954C>A	p.Arg318Arg	PA3590		probable hydroxyacyl-CoA dehydrogenase
590200_T	NC_002516.2	590200	snp	C	T	T:83 C:0	CDS	+	96/717	32/238	synonymous_variant	c.96C>T	p.Tyr32Tyr	PA0531		probable glutamine amidotransferase
795499_T	NC_002516.2	795499	snp	C	T	T:103 C:0	CDS	+	999/1293	333/430	synonymous_variant	c.999C>T	p.Ala333Ala	PA0727		Pf replication initiator protein
4281735_A	NC_002516.2	4281735	snp	G	A	A:15 G:0	tRNA	+			non_coding_transcript_variant			PA3824.1		tRNA-Leu
56102_T	NC_002516.2	56102	snp	C	T	T:11 C:0
56119_G	NC_002516.2	56119	snp	A	G	G:11 A:0
354559_A	NC_002516.2	354559	snp	T	A	A:69 T:0
1007830_G	NC_002516.2	1007830	snp	T	G	G:72 T:0
1243395_T	NC_002516.2	1243395	snp	G	T	T:11 G:0
1888279_T	NC_002516.2	1888279	snp	G	T	T:95 G:1
1969466_A	NC_002516.2	1969466	snp	G	A	A:116 G:0
2390135_T	NC_002516.2	2390135	snp	G	T	T:88 G:0
2558798_C	NC_002516.2	2558798	snp	T	C	C:14 T:0
3874491_C	NC_002516.2	3874491	snp	T	C	C:12 T:0
4495052_T	NC_002516.2	4495052	snp	C	T	T:58 C:0
4985487_T	NC_002516.2	4985487	snp	G	T	T:96 G:0
5130882_T	NC_002516.2	5130882	snp	C	T	T:81 C:0
5380553_A	NC_002516.2	5380553	snp	G	A	A:66 G:0
5455251_C	NC_002516.2	5455251	snp	T	C	C:25 T:2
1251352_A	NC_002516.2	1251352	snp	G	A	A:31 G:0
6045079_C	NC_002516.2	6045079	snp	T	C	C:18 T:0
3436542_CA	NC_002516.2	3436542	mnp	AG	CA	CA:11 AG:0
4448855_GC	NC_002516.2	4448855	mnp	CG	GC	GC:7 CG:0
2568770_TG	NC_002516.2	2568770	ins	T	TG	TG:7 T:0
5050710_GACACCA	NC_002516.2	5050710	ins	G	GACACCA	GACACCA:17 G:1
2452439_G	NC_002516.2	2452439	del	GC	G	G:33 GC:0
3649412_G	NC_002516.2	3649412	del	GC	G	G:68 GC:0
5313176_G	NC_002516.2	5313176	del	GC	G	G:57 GC:0
2568586_CA	NC_002516.2	2568586	complex	TG	CA	CA:10 TG:0
3841939_CT	NC_002516.2	3841939	complex	TA	CT	CT:9 TA:0
3874004_GAAAC	NC_002516.2	3874004	complex	AAAAA	GAAAC	GAAAC:14 AAAAA:0
3874016_AGCGTCCCC	NC_002516.2	3874016	complex	TGCGCCCCA	AGCGTCCCC	AGCGTCCCC:10 TGCGCCCCA:0
4282070_GG	NC_002516.2	4282070	complex	TT	GG	GG:11 TT:0
4377055_GCATCCCGCCGCA	NC_002516.2	4377055	complex	AGATCCCGCCACG	GCATCCCGCCGCA	GCATCCCGCCGCA:21 AGATCCCGCCACG:0
4593960_GT	NC_002516.2	4593960	complex	CGC	GT	GT:53 CGC:0
5456215_CGCCTTCA	NC_002516.2	5456215	complex	AGCCTTCC	CGCCTTCA	CGCCTTCA:39 AGCCTTCC:0
60272_GCGGACG	NC_002516.2	60272	complex	AGGGACA	GCGGACG	GCGGACG:36 AGGGACA:0
283635_CATGGCC	NC_002516.2	283635	complex	GATGGCT	CATGGCC	CATGGCC:37 GATGGCT:0
353654_CCTCGGA	NC_002516.2	353654	complex	TCTCGGG	CCTCGGA	CCTCGGA:32 TCTCGGG:0
4358154_ATGCCT	NC_002516.2	4358154	complex	CTGCCC	ATGCCT	ATGCCT:33 CTGCCC:0
5080675_GCCGCCCTCCCCAAAG	NC_002516.2	5080675	complex	ACCTCCGTCTCCAAAA	GCCGCCCTCCCCAAAG	GCCGCCCTCCCCAAAG:71 ACCTCCGTCTCCAAAA:0
5210533_CGC	NC_002516.2	5210533	complex	G	CGC	CGC:47 G:0
5345947_TTTTGTTTATAGG	NC_002516.2	5345947	complex	GTTTATAGA	TTTTGTTTATAGG	TTTTGTTTATAGG:35 GTTTATAGA:0
5563561_CC	NC_002516.2	5563561	complex	T	CC	CC:36 T:0
1251357_GACT	NC_002516.2	1251357	complex	AACC	GACT	GACT:31 AACC:0

## Sheet: CFP4_775
SNP_ID	CHROM	POS	TYPE	REF	ALT	EVIDENCE	FTYPE	STRAND	NT_POS	AA_POS	EFFECT	EFFECT_DNA	EFFECT_AA	LOCUS_TAG	GENE	PRODUCT
2467651_G	NC_002516.2	2467651	del	GCGCGCTGAACGCCGCGCTGCTGGCGGTCCTGCCGTTGATTTTCGGACTGCCGGGGATTCCCCTCGCGGCCCTTGGCGGGGTGCTCTGCAC	G	G:10 GCGCGCTGAACGCCGCGCTGCTGGCGGTCCTGCCGTTGATTTTCGGACTGCCGGGGATTCCCCTCGCGGCCCTTGGCGGGGTGCTCTGCAC:0	CDS	+	1120/1410	374/469	conservative_inframe_deletion	c.1120_1209delAACGCCGCGCTGCTGGCGGTCCTGCCGTTGATTTTCGGACTGCCGGGGATTCCCCTCGCGGCCCTTGGCGGGGTGCTCTGCACCGCGCTG	p.Asn374_Leu403del	PA2241	pslK	PslL
3358033_G	NC_002516.2	3358033	del	GCGC	G	G:87 GCGC:0	CDS	-	1134/1410	378/469	conservative_inframe_deletion	c.1132_1134delGCG	p.Ala378del	PA3000	aroP1	aromatic amino acid transport protein AroP1
5290421_G	NC_002516.2	5290421	del	GCACCAA	G	G:80 GCACCAA:0	CDS	+	1207/2295	403/764	conservative_inframe_deletion	c.1207_1212delACCAAC	p.Thr403_Asn404del	PA4710	phuR	Heme/Hemoglobin uptake outer membrane receptor PhuR precursor
873975_T	NC_002516.2	873975	del	TCGC	T	T:72 TCGC:0	CDS	-	138/1128	46/375	conservative_inframe_deletion	c.136_138delGCG	p.Ala46del	PA0795	prpC	citrate synthase 2
1900704_T	NC_002516.2	1900704	del	TGGC	T	T:50 TGGC:0	CDS	+	1891/2706	631/901	conservative_inframe_deletion	c.1891_1893delGCG	p.Ala631del	PA1759		probable transcriptional regulator
3280352_C	NC_002516.2	3280352	del	CCTACGTGTTCCG	C	C:44 CCTACGTGTTCCG:0	CDS	+	190/714	64/237	conservative_inframe_deletion	c.190_201delTACGTGTTCCGC	p.Tyr64_Arg67del	PA2925	hisM	histidine transport system permease HisM
3284259_C	NC_002516.2	3284259	del	CCGG	C	C:28 CCGG:0	CDS	-	339/1224	113/407	conservative_inframe_deletion	c.337_339delCCG	p.Pro113del	PA2928		hypothetical protein
3655208_G	NC_002516.2	3655208	del	GCGC	G	G:64 GCGC:0	CDS	-	603/1875	201/624	conservative_inframe_deletion	c.601_603delGCG	p.Ala201del	PA3267		hypothetical protein
2217353_G	NC_002516.2	2217353	del	GGACCTGCAGTTCAACAGCGAC	G	G:41 GGACCTGCAGTTCAACAGCGAC:0	CDS	+	667/1356	223/451	conservative_inframe_deletion	c.667_687delGACCTGCAGTTCAACAGCGAC	p.Asp223_Asp229del	PA2025	gor	glutathione reductase
98901_C	NC_002516.2	98901	del	CTGGCTG	C	C:23 CTGGCTG:0	CDS	-	855/1494	284/497	conservative_inframe_deletion	c.850_855delCAGCCA	p.Gln284_Pro285del	PA0081	fha1	Fha1
5235895_C	NC_002516.2	5235895	del	CCGA	C	C:70 CCGA:0	CDS	+	910/1773	304/590	conservative_inframe_deletion	c.910_912delGAC	p.Asp304del	PA4667	lbcA	LbcA
1768831_C	NC_002516.2	1768831	del	CTGG	C	C:65 CTGG:0	CDS	+	913/1068	305/355	conservative_inframe_deletion	c.913_915delGTG	p.Val305del	PA1625		conserved hypothetical protein
3941579_GCAC	NC_002516.2	3941579	ins	G	GCAC	GCAC:51 G:1	CDS	-	1074/3162	358/1053	conservative_inframe_insertion	c.1072_1074dupGTG	p.Val358dup	PA3522	mexQ	MexQ
4499732_TGGG	NC_002516.2	4499732	ins	T	TGGG	TGGG:22 T:0	CDS	-	111/1356	37/451	conservative_inframe_insertion	c.109_111dupCCC	p.Pro37dup	PA4020	mpl	UDP-N-acetylmuramate:L-alanyl-gamma-D-glutamyl-me so-diaminopimelate ligase
2701351_TCCC	NC_002516.2	2701351	ins	T	TCCC	TCCC:51 T:0	CDS	+	154/861	52/286	conservative_inframe_insertion	c.151_153dupCCC	p.Pro51dup	PA2418		hypothetical protein
5783746_GCCC	NC_002516.2	5783746	ins	G	GCCC	GCCC:30 G:0	CDS	+	166/774	56/257	conservative_inframe_insertion	c.163_165dupCCC	p.Pro55dup	PA5135		conserved hypothetical protein
3378684_TGCAGCA	NC_002516.2	3378684	ins	T	TGCAGCA	TGCAGCA:39 T:3	CDS	+	187/438	63/145	conservative_inframe_insertion	c.181_186dupCAGCAG	p.Gln61_Gln62dup	PA3017		conserved hypothetical protein
97480_GCGGCGC	NC_002516.2	97480	ins	G	GCGGCGC	GCGGCGC:14 G:0	CDS	-	258/1335	86/444	conservative_inframe_insertion	c.253_258dupGCGCCG	p.Pro86_Leu87insAlaPro	PA0079	tssK1	TssK1
5571577_TGGG	NC_002516.2	5571577	ins	T	TGGG	TGGG:58 T:1	CDS	-	352/711	118/236	conservative_inframe_insertion	c.350_352dupCCC	p.Pro117dup	PA4963		hypothetical protein
5146358_GCCC	NC_002516.2	5146358	ins	G	GCCC	GCCC:29 G:0	CDS	-	45/687	15/228	conservative_inframe_insertion	c.43_45dupGGG	p.Gly15dup	PA4594		probable ATP-binding component of ABC transporter
2735109_CCGTGATCGTGATCGTGAT	NC_002516.2	2735109	ins	C	CCGTGATCGTGATCGTGAT	CCGTGATCGTGATCGTGAT:11 C:0	CDS	-	73/1026	25/341	conservative_inframe_insertion	c.56_73dupATCACGATCACGATCACG	p.Asp19_His24dup	PA2438		hypothetical protein
3358519_GCCC	NC_002516.2	3358519	ins	G	GCCC	GCCC:70 G:0	CDS	-	648/1410	216/469	conservative_inframe_insertion	c.646_648dupGGG	p.Gly216dup	PA3000	aroP1	aromatic amino acid transport protein AroP1
931014_TGCGCCA	NC_002516.2	931014	ins	T	TGCGCCA	TGCGCCA:33 T:1	CDS	-	808/1170	270/389	conservative_inframe_insertion	c.803_808dupTGGCGC	p.Leu268_Ala269dup	PA0852	cbpD	chitin-binding protein CbpD precursor
2280704_AGGG	NC_002516.2	2280704	ins	A	AGGG	AGGG:10 A:0	CDS	-	874/1662	292/553	conservative_inframe_insertion	c.872_874dupCCC	p.Pro291dup	PA2075		hypothetical protein
4998409_TGGGCCA	NC_002516.2	4998409	ins	T	TGGGCCA	TGGGCCA:67 T:2	CDS	-	103/450	35/149	conservative_inframe_insertion	c.98_103dupTGGCCC	p.Leu33_Ala34dup	PA4469		hypothetical protein
116299_C	NC_002516.2	116299	del	CCGG	C	C:54 CCGG:0	CDS	+	1011/2226	337/741	disruptive_inframe_deletion	c.1011_1013delCGG	p.Gly338del	PA0095		vgrG1b
5083696_C	NC_002516.2	5083696	del	CATCGGCTCGGGCGCCAATGGCATCAGCGTCGTGCAAAGCCAGAACAGCCCCAAT	C	C:15 CATCGGCTCGGGCGCCAATGGCATCAGCGTCGTGCAAAGCCAGAACAGCCCCAAT:0	CDS	+	1299/4254	433/1417	disruptive_inframe_deletion	c.1299_1352delCAGCCCCAATATCGGCTCGGGCGCCAATGGCATCAGCGTCGTGCAAAGCCAGAA	p.Ser434_Asn451del	PA4541	lepA	Pseudomonas aeruginosa-derived large extracellular protease, LepA
1415205_G	NC_002516.2	1415205	del	GCGCTGCCGC	G	G:60 GCGCTGCCGC:0	CDS	-	1609/2052	534/683	disruptive_inframe_deletion	c.1601_1609delGCGGCAGCG	p.Gly534_Ser536del	PA1304		probable oligopeptidase
1896859_T	NC_002516.2	1896859	del	TCGACTGGCTGCG	T	T:43 TCGACTGGCTGCG:0	CDS	+	234/618	78/205	disruptive_inframe_deletion	c.234_245delCTGGCTGCGCGA	p.Asp78_Arg81del	PA1757	thrH	homoserine kinase
1858500_G	NC_002516.2	1858500	del	GGAC	G	G:36 GGAC:0	CDS	+	302/831	101/276	disruptive_inframe_deletion	c.302_304delACG	p.Asp101del	PA1714	exsD	ExsD
1827486_C	NC_002516.2	1827486	del	CTCGGTGCCGGAG	C	C:39 CTCGGTGCCGGAG:0	CDS	-	335/597	108/198	disruptive_inframe_deletion	c.324_335delCTCCGGCACCGA	p.Phe108_Glu112delinsLeu	PA1677		conserved hypothetical protein
5136148_G	NC_002516.2	5136148	del	GCGCGAC	G	G:46 GCGCGAC:0	CDS	+	344/378	115/125	disruptive_inframe_deletion	c.344_349delACCGCG	p.Asp115_Arg116del	PA4586		hypothetical protein
417866_G	NC_002516.2	417866	del	GCCGAGC	G	G:29 GCCGAGC:0	CDS	+	386/1368	129/455	disruptive_inframe_deletion	c.386_391delAGCCCG	p.Glu129_Pro130del	PA0373	ftsY	signal recognition particle receptor FtsY
4550565_C	NC_002516.2	4550565	del	CCAGGCGCTG	C	C:41 CCAGGCGCTG:0	CDS	-	410/1491	134/496	disruptive_inframe_deletion	c.402_410delCAGCGCCTG	p.Ser135_Trp137del	PA4072		probable amino acid permease
5461930_C	NC_002516.2	5461930	del	CCAG	C	C:66 CCAG:0	CDS	+	420/699	140/232	disruptive_inframe_deletion	c.420_422delGCA	p.Gln141del	PA4862		probable ATP-binding component of ABC transporter
5915364_C	NC_002516.2	5915364	del	CGTCGGTTTCGCGACAGGCTTCGCT	C	C:7 CGTCGGTTTCGCGACAGGCTTCGCT:0	CDS	-	737/1059	238/352	disruptive_inframe_deletion	c.714_737delAGCGAAGCCTGTCGCGAAACCGAC	p.Ala239_Thr246del	PA5253	algP	alginate regulatory protein AlgP
2619777_C	NC_002516.2	2619777	del	CGCT	C	C:25 CGCT:0	CDS	+	93/1017	31/338	disruptive_inframe_deletion	c.93_95delGCT	p.Leu32del	PA2370	hsiH3	HsiH3
1671363_GCCGAGCCCGAGCCCGAGCCCGAGC	NC_002516.2	1671363	ins	G	GCCGAGCCCGAGCCCGAGCCCGAGC	GCCGAGCCCGAGCCCGAGCCCGAGC:15 G:0	CDS	+	1407/2046	469/681	disruptive_inframe_insertion	c.1383_1406dupCGAGCCCGAGCCCGAGCCCGAGCC	p.Pro469_Leu470insGluProGluProGluProGluPro	PA1532	dnaX	DNA polymerase subunits gamma and tau
1671363_GCCGAGCCCGAGCCCGAGCCCGAGCCCGAGCCCGAGCCCGAGC	NC_002516.2	1671363	ins	G	GCCGAGCCCGAGCCCGAGCCCGAGCCCGAGCCCGAGCCCGAGC	GCCGAGCCCGAGCCCGAGCCCGAGCCCGAGCCCGAGCCCGAGC:11 G:0	CDS	+	1407/2046	469/681	disruptive_inframe_insertion	c.1406_1407insCGAGCCCGAGCCCGAGCCCGAGCCCGAGCCCGAGCCCGAGCC	p.Pro469_Leu470insGluProGluProGluProGluProGluProGluProGluPro	PA1532	dnaX	DNA polymerase subunits gamma and tau
692369_AGGG	NC_002516.2	692369	ins	A	AGGG	AGGG:48 A:0	CDS	+	1656/1836	552/611	disruptive_inframe_insertion	c.1653_1655dupGGG	p.Gly552dup	PA0636		hypothetical protein
1763234_CGGG	NC_002516.2	1763234	ins	C	CGGG	CGGG:36 C:0	CDS	+	314/825	105/274	disruptive_inframe_insertion	c.311_313dupGGG	p.Gly104dup	PA1619		probable transcriptional regulator
417866_GCCGAGCCCGAGC	NC_002516.2	417866	ins	G	GCCGAGCCCGAGC	GCCGAGCCCGAGC:25 G:2	CDS	+	392/1368	131/455	disruptive_inframe_insertion	c.380_391dupAGCCCGAGCCCG	p.Glu127_Pro130dup	PA0373	ftsY	signal recognition particle receptor FtsY
5724832_GCCC	NC_002516.2	5724832	ins	G	GCCC	GCCC:74 G:0	CDS	-	410/642	137/213	disruptive_inframe_insertion	c.408_410dupGGG	p.Gly137dup	PA5086	tli5b1	type VI secretion lipase immunity protein, Tli5b1
2216729_AGGG	NC_002516.2	2216729	ins	A	AGGG	AGGG:34 A:0	CDS	+	48/1356	16/451	disruptive_inframe_insertion	c.45_47dupGGG	p.Gly16dup	PA2025	gor	glutathione reductase
4850499_CCGCCGACGCCGA	NC_002516.2	4850499	ins	C	CCGCCGACGCCGA	CCGCCGACGCCGA:41 C:2	CDS	+	479/1272	160/423	disruptive_inframe_insertion	c.467_478dupCCGACGCCGACG	p.Ala156_Asp159dup	PA4321		hypothetical protein
4850499_CCGCCGACGCCGACGCCGACGCCGA	NC_002516.2	4850499	ins	C	CCGCCGACGCCGACGCCGACGCCGA	CCGCCGACGCCGACGCCGACGCCGA:18 C:0	CDS	+	479/1272	160/423	disruptive_inframe_insertion	c.478_479insCCGACGCCGACGCCGACGCCGACG	p.Asp159_Glu160insAlaAspAlaAspAlaAspAlaAsp	PA4321		hypothetical protein
4054062_CGGG	NC_002516.2	4054062	ins	C	CGGG	CGGG:63 C:0	CDS	+	678/1008	226/335	disruptive_inframe_insertion	c.675_677dupGGG	p.Gly226dup	PA3619		hypothetical protein
4747802_GCCC	NC_002516.2	4747802	ins	G	GCCC	GCCC:54 G:0	CDS	-	740/1389	247/462	disruptive_inframe_insertion	c.738_740dupGGG	p.Gly247dup	PA4233		probable major facilitator superfamily (MFS) transporter
4921029_GCCC	NC_002516.2	4921029	ins	G	GCCC	GCCC:77 G:0	CDS	-	953/1002	318/333	disruptive_inframe_insertion	c.951_953dupGGG	p.Gly318dup	PA4391		hypothetical protein
1877311_GCCC	NC_002516.2	1877311	ins	G	GCCC	GCCC:74 G:0	CDS	-	98/822	33/273	disruptive_inframe_insertion	c.96_98dupGGG	p.Gly33dup	PA1734		hypothetical protein
4381516_CCCC	NC_002516.2	4381516	complex	G	CCCC	CCCC:70 G:0	CDS	-	501/516	167/171	disruptive_inframe_insertion&synonymous_variant	c.501delCinsGGGG	p.Gly167dup	PA3911		conserved hypothetical protein
5440911_TGG	NC_002516.2	5440911	ins	T	TGG	TGG:36 T:0	CDS	+	1002/1776	334/591	frameshift_variant	c.1000_1001dupGG	p.Gly335fs	PA4845	dipZ	thiol:disulfide interchange protein DipZ
5656642_T	NC_002516.2	5656642	del	TG	T	T:59 TG:0	CDS	+	1001/1278	334/425	frameshift_variant	c.1001delG	p.Gly334fs	PA5025	metY	homocysteine synthase
5440911_TG	NC_002516.2	5440911	ins	T	TG	TG:46 T:0	CDS	+	1002/1776	334/591	frameshift_variant	c.1001dupG	p.Gly335fs	PA4845	dipZ	thiol:disulfide interchange protein DipZ
350059_T	NC_002516.2	350059	del	TG	T	T:27 TG:0	CDS	+	1015/1020	339/339	frameshift_variant	c.1015delG	p.Ala339fs	PA0308		hypothetical protein
6174372_G	NC_002516.2	6174372	del	GC	G	G:67 GC:0	CDS	+	1029/1350	343/449	frameshift_variant	c.1029delC	p.Ala344fs	PA5483	algB	two-component response regulator AlgB
2654465_G	NC_002516.2	2654465	del	GC	G	G:86 GC:0	CDS	+	1038/1650	346/549	frameshift_variant	c.1038delC	p.Ala347fs	PA2397	pvdE	pyoverdine biosynthesis protein PvdE
600523_GCC	NC_002516.2	600523	ins	G	GCC	GCC:56 G:0	CDS	+	106/969	36/322	frameshift_variant	c.104_105dupCC	p.Ala36fs	PA0543		hypothetical protein
3140786_GCC	NC_002516.2	3140786	ins	G	GCC	GCC:54 G:0	CDS	+	1046/1800	349/599	frameshift_variant	c.1044_1045dupCC	p.Leu349fs	PA2783	mep72	Mep72
600523_GC	NC_002516.2	600523	ins	G	GC	GC:60 G:1	CDS	+	106/969	36/322	frameshift_variant	c.105dupC	p.Ala36fs	PA0543		hypothetical protein
4014765_G	NC_002516.2	4014765	del	GA	G	G:75 GA:0	CDS	+	1082/1518	361/505	frameshift_variant	c.1082delA	p.Asp361fs	PA3582	glpK	glycerol kinase
2289245_AC	NC_002516.2	2289245	ins	A	AC	AC:49 A:0	CDS	-	1090/1251	364/416	frameshift_variant	c.1090dupG	p.Val364fs	PA2080	kynU	kynureninase KynU
4707495_GCC	NC_002516.2	4707495	ins	G	GCC	GCC:63 G:0	CDS	+	1093/1113	365/370	frameshift_variant	c.1091_1092dupCC	p.Val365fs	PA4206	mexH	probable Resistance-Nodulation-Cell Division (RND) efflux membrane fusion protein precursor
4707495_GC	NC_002516.2	4707495	ins	G	GC	GC:87 G:0	CDS	+	1093/1113	365/370	frameshift_variant	c.1092dupC	p.Val365fs	PA4206	mexH	probable Resistance-Nodulation-Cell Division (RND) efflux membrane fusion protein precursor
4499732_TGG	NC_002516.2	4499732	ins	T	TGG	TGG:50 T:0	CDS	-	111/1356	37/451	frameshift_variant	c.110_111dupCC	p.Met38fs	PA4020	mpl	UDP-N-acetylmuramate:L-alanyl-gamma-D-glutamyl-me so-diaminopimelate ligase
5858315_C	NC_002516.2	5858315	del	CCG	C	C:55 CCG:0	CDS	-	1141/1299	380/432	frameshift_variant	c.1140_1141delCG	p.Gly381fs	PA5204	argA	N-acetylglutamate synthase
1114264_AGG	NC_002516.2	1114264	ins	A	AGG	AGG:46 A:0	CDS	+	1144/1590	382/529	frameshift_variant	c.1142_1143dupGG	p.Arg382fs	PA1027	amaB	delta1-Piperideine-6-carboxylate dehydrogenase
1114264_A	NC_002516.2	1114264	del	AG	A	A:60 AG:1	CDS	+	1143/1590	381/529	frameshift_variant	c.1143delG	p.Arg382fs	PA1027	amaB	delta1-Piperideine-6-carboxylate dehydrogenase
1114264_AG	NC_002516.2	1114264	ins	A	AG	AG:85 A:0	CDS	+	1144/1590	382/529	frameshift_variant	c.1143dupG	p.Arg382fs	PA1027	amaB	delta1-Piperideine-6-carboxylate dehydrogenase
2153703_CGG	NC_002516.2	2153703	ins	C	CGG	CGG:50 C:0	CDS	+	117/1704	39/567	frameshift_variant	c.115_116dupGG	p.Trp40fs	PA1972		conserved hypothetical protein
5619876_A	NC_002516.2	5619876	del	AC	A	A:41 AC:0	CDS	-	1150/1419	384/472	frameshift_variant	c.1150delG	p.Val384fs	PA5002	dnpA	de-N-acetylase involved in persistence, DnpA
4722876_C	NC_002516.2	4722876	del	CG	C	C:30 CG:0	CDS	-	1159/1185	387/394	frameshift_variant	c.1159delC	p.Arg387fs	PA4219	ampO	AmpO
826241_G	NC_002516.2	826241	del	GA	G	G:36 GA:0	CDS	+	1170/1383	390/460	frameshift_variant	c.1170delA	p.Gly391fs	PA0757		probable two-component sensor
3666685_T	NC_002516.2	3666685	del	TG	T	T:64 TG:1	CDS	-	1170/4347	390/1448	frameshift_variant	c.1170delC	p.Lys391fs	PA3272		probable ATP-dependent DNA helicase
4899809_C	NC_002516.2	4899809	del	CG	C	C:63 CG:0	CDS	+	119/1422	40/473	frameshift_variant	c.119delG	p.Gly40fs	PA4371		hypothetical protein
3840737_CG	NC_002516.2	3840737	ins	C	CG	CG:30 C:0	CDS	-	11/390	4/129	frameshift_variant	c.11dupC	p.Leu5fs	PA3432		hypothetical protein
3712393_AC	NC_002516.2	3712393	ins	A	AC	AC:54 A:0	CDS	-	11/1656	4/551	frameshift_variant	c.11dupG	p.Ile5fs	PA3310		conserved hypothetical protein
3750562_C	NC_002516.2	3750562	del	CG	C	C:43 CG:0	CDS	-	1205/2049	402/682	frameshift_variant	c.1205delC	p.Pro402fs	PA3340		hypothetical protein
3750562_CG	NC_002516.2	3750562	ins	C	CG	CG:25 C:0	CDS	-	1205/2049	402/682	frameshift_variant	c.1205dupC	p.Ala403fs	PA3340		hypothetical protein
1719186_A	NC_002516.2	1719186	del	AG	A	A:61 AG:0	CDS	-	1209/1287	403/428	frameshift_variant	c.1209delC	p.Tyr404fs	PA1580	gltA	citrate synthase
3712674_AC	NC_002516.2	3712674	ins	A	AC	AC:74 A:0	CDS	+	121/2352	41/783	frameshift_variant	c.120dupC	p.Ser41fs	PA3311	nbdA	NbdA
4438734_TCC	NC_002516.2	4438734	ins	T	TCC	TCC:29 T:0	CDS	+	124/735	42/244	frameshift_variant	c.122_123dupCC	p.Tyr42fs	PA3959		hypothetical protein
4517783_G	NC_002516.2	4517783	del	GC	G	G:52 GC:0	CDS	+	1220/2301	407/766	frameshift_variant	c.1220delC	p.Pro407fs	PA4036		probable two-component sensor
4517783_GC	NC_002516.2	4517783	ins	G	GC	GC:41 G:1	CDS	+	1221/2301	407/766	frameshift_variant	c.1220dupC	p.Arg408fs	PA4036		probable two-component sensor
4438734_T	NC_002516.2	4438734	del	TC	T	T:33 TC:0	CDS	+	123/735	41/244	frameshift_variant	c.123delC	p.Tyr42fs	PA3959		hypothetical protein
1224204_AG	NC_002516.2	1224204	ins	A	AG	AG:75 A:1	CDS	-	124/1269	42/422	frameshift_variant	c.124dupC	p.Leu42fs	PA1131		probable major facilitator superfamily (MFS) transporter
2411356_AC	NC_002516.2	2411356	ins	A	AC	AC:92 A:0	CDS	-	124/1137	42/378	frameshift_variant	c.124dupG	p.Val42fs	PA2191	exoY	adenylate cyclase ExoY
2091993_CG	NC_002516.2	2091993	ins	C	CG	CG:44 C:0	CDS	-	1257/1401	419/466	frameshift_variant	c.1257dupC	p.Glu420fs	PA1918		hypothetical protein
984140_AC	NC_002516.2	984140	ins	A	AC	AC:42 A:0	CDS	+	1262/1347	421/448	frameshift_variant	c.1261dupC	p.Gln421fs	PA0899	aruB	N2-Succinylarginine dihydrolase
5509561_AC	NC_002516.2	5509561	ins	A	AC	AC:81 A:0	CDS	-	1267/1278	423/425	frameshift_variant	c.1267dupG	p.Val423fs	PA4911		probable permease of ABC branched-chain amino acid transporter
3180826_C	NC_002516.2	3180826	del	CG	C	C:95 CG:0	CDS	-	126/399	42/132	frameshift_variant	c.126delC	p.Ile44fs	PA2827		conserved hypothetical protein
1019499_A	NC_002516.2	1019499	del	AC	A	A:84 AC:0	CDS	+	1275/2229	425/742	frameshift_variant	c.1275delC	p.Ala426fs	PA0931	pirA	ferric enterobactin receptor PirA
402803_GCC	NC_002516.2	402803	ins	G	GCC	GCC:57 G:0	CDS	+	130/345	44/114	frameshift_variant	c.128_129dupCC	p.Ala44fs	PA0359		hypothetical protein
4812915_CG	NC_002516.2	4812915	ins	C	CG	CG:48 C:0	CDS	-	1299/1617	433/538	frameshift_variant	c.1299dupC	p.Glu434fs	PA4290		probable chemotaxis transducer
402803_GC	NC_002516.2	402803	ins	G	GC	GC:66 G:0	CDS	+	130/345	44/114	frameshift_variant	c.129dupC	p.Ala44fs	PA0359		hypothetical protein
1473968_C	NC_002516.2	1473968	del	CG	C	C:21 CG:0	CDS	-	12/1434	4/477	frameshift_variant	c.12delC	p.Ala5fs	PA1361	norM	NorM
3215433_C	NC_002516.2	3215433	del	CT	C	C:33 CT:0	CDS	+	12/867	4/288	frameshift_variant	c.12delT	p.Gln5fs	PA2863	lipH	lipase modulator protein
3740071_G	NC_002516.2	3740071	del	GC	G	G:52 GC:0	CDS	+	1303/1329	435/442	frameshift_variant	c.1303delC	p.Gln435fs	PA3329		hypothetical protein
3740071_GC	NC_002516.2	3740071	ins	G	GC	GC:44 G:0	CDS	+	1304/1329	435/442	frameshift_variant	c.1303dupC	p.Gln435fs	PA3329		hypothetical protein
3758044_C	NC_002516.2	3758044	del	CCG	C	C:85 CCG:0	CDS	-	1330/1716	443/571	frameshift_variant	c.1329_1330delCG	p.Gly444fs	PA3346	hsbR	HptB-dependent secretion and biofilm regulator HsbR
1915370_AG	NC_002516.2	1915370	ins	A	AG	AG:70 A:0	CDS	+	1340/2376	447/791	frameshift_variant	c.1339dupG	p.Val447fs	PA1770	ppsA	phosphoenolpyruvate synthase
257235_CG	NC_002516.2	257235	ins	C	CG	CG:57 C:0	CDS	+	134/1206	45/401	frameshift_variant	c.133dupG	p.Val45fs	PA0228	pcaF	beta-ketoadipyl CoA thiolase PcaF
5866568_T	NC_002516.2	5866568	del	TC	T	T:53 TC:0	CDS	+	1347/1785	449/594	frameshift_variant	c.1347delC	p.Thr450fs	PA5210		probable secretion pathway ATPase
3815986_CG	NC_002516.2	3815986	ins	C	CG	CG:84 C:1	CDS	-	1350/2676	450/891	frameshift_variant	c.1350dupC	p.Gly451fs	PA3408	hasR	Heme uptake outer membrane receptor HasR precursor
5129415_GC	NC_002516.2	5129415	ins	G	GC	GC:49 G:0	CDS	-	1353/1596	451/531	frameshift_variant	c.1353dupG	p.Leu452fs	PA4581	rtcR	transcriptional regulator RtcR
2100803_T	NC_002516.2	2100803	del	TGC	T	T:37 TGC:0	CDS	+	1361/3846	454/1281	frameshift_variant	c.1361_1362delGC	p.Arg454fs	PA1923		hypothetical protein
5191511_GCC	NC_002516.2	5191511	ins	G	GCC	GCC:32 G:0	CDS	-	1364/6465	455/2154	frameshift_variant	c.1363_1364dupGG	p.Asn457fs	PA4625	cdrA	cyclic diguanylate-regulated TPS partner A, CdrA
5191511_GC	NC_002516.2	5191511	ins	G	GC	GC:20 G:0	CDS	-	1364/6465	455/2154	frameshift_variant	c.1364dupG	p.Ala456fs	PA4625	cdrA	cyclic diguanylate-regulated TPS partner A, CdrA
1793371_A	NC_002516.2	1793371	del	AG	A	A:45 AG:0	CDS	-	1369/1722	457/573	frameshift_variant	c.1369delC	p.Leu457fs	PA1647		probable sulfate transporter
4435458_G	NC_002516.2	4435458	del	GC	G	G:44 GC:0	CDS	+	136/657	46/218	frameshift_variant	c.136delC	p.Gln46fs	PA3955		hypothetical protein
409551_AGG	NC_002516.2	409551	ins	A	AGG	AGG:54 A:0	CDS	-	1383/1431	461/476	frameshift_variant	c.1382_1383dupCC	p.Tyr462fs	PA0366	laoC	LaoC
409551_AG	NC_002516.2	409551	ins	A	AG	AG:81 A:0	CDS	-	1383/1431	461/476	frameshift_variant	c.1383dupC	p.Tyr462fs	PA0366	laoC	LaoC
4461394_GC	NC_002516.2	4461394	ins	G	GC	GC:56 G:1	CDS	+	14/1023	5/340	frameshift_variant	c.13dupC	p.Gln5fs	PA3981		conserved hypothetical protein
2939526_AG	NC_002516.2	2939526	ins	A	AG	AG:48 A:0	CDS	-	13/987	5/328	frameshift_variant	c.13dupC	p.Leu5fs	PA2596		conserved hypothetical protein
3077320_CG	NC_002516.2	3077320	ins	C	CG	CG:61 C:0	CDS	+	14/1884	5/627	frameshift_variant	c.13dupG	p.Ala5fs	PA2725		probable chaperone
4708953_CG	NC_002516.2	4708953	ins	C	CG	CG:45 C:0	CDS	+	1424/3090	475/1029	frameshift_variant	c.1423dupG	p.Val475fs	PA4207	mexI	probable Resistance-Nodulation-Cell Division (RND) efflux transporter
3432467_G	NC_002516.2	3432467	del	GC	G	G:50 GC:0	CDS	-	1424/2847	475/948	frameshift_variant	c.1424delG	p.Gly475fs	PA3064	pelA	PelA
3432467_GC	NC_002516.2	3432467	ins	G	GC	GC:62 G:0	CDS	-	1424/2847	475/948	frameshift_variant	c.1424dupG	p.Phe476fs	PA3064	pelA	PelA
1924339_CGG	NC_002516.2	1924339	ins	C	CGG	CGG:39 C:0	CDS	-	1431/2727	477/908	frameshift_variant	c.1430_1431dupCC	p.Gly478fs	PA1779		assimilatory nitrate reductase
1924339_CG	NC_002516.2	1924339	ins	C	CG	CG:60 C:0	CDS	-	1431/2727	477/908	frameshift_variant	c.1431dupC	p.Gly478fs	PA1779		assimilatory nitrate reductase
3078747_AG	NC_002516.2	3078747	ins	A	AG	AG:60 A:0	CDS	+	1442/1884	481/627	frameshift_variant	c.1441dupG	p.Glu481fs	PA2725		probable chaperone
1241051_T	NC_002516.2	1241051	del	TGC	T	T:49 TGC:0	CDS	-	1449/1917	483/638	frameshift_variant	c.1448_1449delGC	p.Arg483fs	PA1148	toxA	exotoxin A precursor
5728027_CG	NC_002516.2	5728027	ins	C	CG	CG:75 C:2	CDS	-	1449/2238	483/745	frameshift_variant	c.1449dupC	p.Asp484fs	PA5089	tle5b	type VI secretion phospholipase D effector Tle5b
3041709_G	NC_002516.2	3041709	del	GC	G	G:66 GC:0	CDS	+	1473/2241	491/746	frameshift_variant	c.1473delC	p.Asn492fs	PA2688	pfeA	Ferric enterobactin receptor, outer membrane protein PfeA precursor
2515309_G	NC_002516.2	2515309	del	GC	G	G:45 GC:0	CDS	+	1474/1545	492/514	frameshift_variant	c.1474delC	p.Leu492fs	PA2286		hypothetical protein
2084120_C	NC_002516.2	2084120	del	CG	C	C:42 CG:0	CDS	-	147/2415	49/804	frameshift_variant	c.147delC	p.Gly50fs	PA1910	femA	ferric-mycobactin receptor, FemA
4928139_G	NC_002516.2	4928139	del	GC	G	G:81 GC:0	CDS	+	148/2097	50/698	frameshift_variant	c.148delC	p.Gln50fs	PA4398		two-component sensor
2701351_TCCCC	NC_002516.2	2701351	ins	T	TCCCC	TCCCC:37 T:1	CDS	+	154/861	52/286	frameshift_variant	c.150_153dupCCCC	p.Ala52fs	PA2418		hypothetical protein
5589884_AC	NC_002516.2	5589884	ins	A	AC	AC:33 A:0	CDS	-	1501/2091	501/696	frameshift_variant	c.1501dupG	p.Val501fs	PA4978		hypothetical protein
1148989_AC	NC_002516.2	1148989	ins	A	AC	AC:55 A:0	CDS	+	151/1098	51/365	frameshift_variant	c.150dupC	p.Thr51fs	PA1061		conserved hypothetical protein
2379940_GCGGAT	NC_002516.2	2379940	ins	G	GCGGAT	GCGGAT:63 G:1	CDS	-	1520/2151	507/716	frameshift_variant	c.1516_1520dupATCCG	p.Ala508fs	PA2160		probable glycosyl hydrolase
2701351_TC	NC_002516.2	2701351	ins	T	TC	TC:49 T:0	CDS	+	154/861	52/286	frameshift_variant	c.153dupC	p.Ala52fs	PA2418		hypothetical protein
1368988_A	NC_002516.2	1368988	del	ACCGGGTTGTTCTGTGCATC	A	A:50 ACCGGGTTGTTCTGTGCATC:0	CDS	-	172/822	52/273	frameshift_variant	c.154_172delGATGCACAGAACAACCCGG	p.Asp52fs	PA1260	lhpP	ABC transporter periplasmic-binding protein, LhpP
3815788_T	NC_002516.2	3815788	del	TG	T	T:76 TG:0	CDS	-	1548/2676	516/891	frameshift_variant	c.1548delC	p.Lys517fs	PA3408	hasR	Heme uptake outer membrane receptor HasR precursor
3939339_A	NC_002516.2	3939339	del	AC	A	A:49 AC:0	CDS	-	156/1476	52/491	frameshift_variant	c.156delG	p.Trp52fs	PA3521	opmE	OpmE
207945_G	NC_002516.2	207945	del	GC	G	G:51 GC:0	CDS	-	1588/1611	530/536	frameshift_variant	c.1588delG	p.Ala530fs	PA0183	atsA	arylsulfatase
5727883_G	NC_002516.2	5727883	del	GAT	G	G:88 GAT:0	CDS	-	1593/2238	531/745	frameshift_variant	c.1592_1593delAT	p.His531fs	PA5089	tle5b	type VI secretion phospholipase D effector Tle5b
4650864_AC	NC_002516.2	4650864	ins	A	AC	AC:63 A:0	CDS	-	1594/2085	532/694	frameshift_variant	c.1594dupG	p.Val532fs	PA4156	fvbA	FvbA
2858657_G	NC_002516.2	2858657	del	GC	G	G:53 GC:0	CDS	+	159/1125	53/374	frameshift_variant	c.159delC	p.Ser54fs	PA2531		probable aminotransferase
4741096_C	NC_002516.2	4741096	del	CG	C	C:37 CG:0	CDS	-	15/4317	5/1438	frameshift_variant	c.15delC	p.Asp6fs	PA4226	pchE	dihydroaeruginoic acid synthetase
4741096_CG	NC_002516.2	4741096	ins	C	CG	CG:18 C:0	CDS	-	15/4317	5/1438	frameshift_variant	c.15dupC	p.Asp6fs	PA4226	pchE	dihydroaeruginoic acid synthetase
5686118_CG	NC_002516.2	5686118	ins	C	CG	CG:92 C:0	CDS	-	163/1440	55/479	frameshift_variant	c.163dupC	p.Arg55fs	PA5047		hypothetical protein
1538841_G	NC_002516.2	1538841	del	GC	G	G:35 GC:0	CDS	+	164/234	55/77	frameshift_variant	c.164delC	p.Pro55fs	PA1414		hypothetical protein
692369_AGG	NC_002516.2	692369	ins	A	AGG	AGG:54 A:0	CDS	+	1656/1836	552/611	frameshift_variant	c.1654_1655dupGG	p.Asn553fs	PA0636		hypothetical protein
692369_AG	NC_002516.2	692369	ins	A	AG	AG:56 A:0	CDS	+	1656/1836	552/611	frameshift_variant	c.1655dupG	p.Asn553fs	PA0636		hypothetical protein
4064821_A	NC_002516.2	4064821	del	AC	A	A:61 AC:0	CDS	-	166/1113	56/370	frameshift_variant	c.166delG	p.Val56fs	PA3629	adhC	alcohol dehydrogenase class III
4015416_G	NC_002516.2	4015416	del	GC	G	G:56 GC:0	CDS	+	16/756	6/251	frameshift_variant	c.16delC	p.Arg6fs	PA3583	glpR	glycerol-3-phosphate regulon repressor
3129739_G	NC_002516.2	3129739	del	GC	G	G:59 GC:0	CDS	+	16/1026	6/341	frameshift_variant	c.16delC	p.Leu6fs	PA2771		diguanylate cyclase with a self-blocked I-site, Dcsbis
632548_C	NC_002516.2	632548	del	CG	C	C:88 CG:0	CDS	-	1716/3738	572/1245	frameshift_variant	c.1716delC	p.Asp573fs	PA0575	rmcA	redox regulator of c_di_GMP, RmcA
3033980_G	NC_002516.2	3033980	del	GC	G	G:52 GC:0	CDS	-	1722/3954	574/1317	frameshift_variant	c.1722delG	p.His575fs	PA2684	tse5	Tse5
2320520_TGG	NC_002516.2	2320520	ins	T	TGG	TGG:25 T:0	CDS	+	1733/1773	578/590	frameshift_variant	c.1731_1732dupGG	p.Val578fs	PA2108		probable decarboxylase
2320520_TG	NC_002516.2	2320520	ins	T	TG	TG:42 T:0	CDS	+	1733/1773	578/590	frameshift_variant	c.1732dupG	p.Val578fs	PA2108		probable decarboxylase
1274052_CG	NC_002516.2	1274052	ins	C	CG	CG:57 C:0	CDS	-	1746/2490	582/829	frameshift_variant	c.1746dupC	p.Glu583fs	PA1174	napA	periplasmic nitrate reductase protein NapA
781936_CG	NC_002516.2	781936	ins	C	CG	CG:50 C:0	CDS	-	177/855	59/284	frameshift_variant	c.177dupC	p.Glu60fs	PA0708		probable transcriptional regulator
3211758_CG	NC_002516.2	3211758	ins	C	CG	CG:45 C:0	CDS	+	1784/2493	595/830	frameshift_variant	c.1783dupG	p.Ala595fs	PA2858		conserved hypothetical protein
5565388_C	NC_002516.2	5565388	del	CG	C	C:70 CG:0	CDS	+	1789/1824	597/607	frameshift_variant	c.1789delG	p.Glu597fs	PA4958	fimW	FimW
4346791_A	NC_002516.2	4346791	del	AGC	A	A:48 AGC:0	CDS	+	1791/1869	597/622	frameshift_variant	c.1791_1792delGC	p.His599fs	PA3878	narX	two-component sensor NarX
5364775_G	NC_002516.2	5364775	del	GT	G	G:49 GT:0	CDS	+	17/1434	6/477	frameshift_variant	c.17delT	p.Val6fs	PA4777	pmrB	PmrB: two-component regulator system signal sensor kinase PmrB
6075346_GCC	NC_002516.2	6075346	ins	G	GCC	GCC:91 G:0	CDS	+	20/531	7/176	frameshift_variant	c.18_19dupCC	p.Gln7fs	PA5397		hypothetical protein
2219626_AGG	NC_002516.2	2219626	ins	A	AGG	AGG:57 A:0	CDS	-	19/393	7/130	frameshift_variant	c.18_19dupCC	p.Leu7fs	PA2027		hypothetical protein
3707264_GC	NC_002516.2	3707264	ins	G	GC	GC:59 G:1	CDS	+	181/2853	61/950	frameshift_variant	c.180dupC	p.Gly61fs	PA3308	hepA	RNA helicase HepA
2331877_G	NC_002516.2	2331877	del	GC	G	G:94 GC:0	CDS	-	182/1101	61/366	frameshift_variant	c.182delG	p.Gly61fs	PA2119		alcohol dehydrogenase (Zn-dependent)
2573647_C	NC_002516.2	2573647	del	CG	C	C:55 CG:0	CDS	+	182/906	61/301	frameshift_variant	c.182delG	p.Gly61fs	PA2332		probable transcriptional regulator
1127890_A	NC_002516.2	1127890	del	AGC	A	A:56 AGC:0	CDS	+	183/300	61/99	frameshift_variant	c.183_184delGC	p.His62fs	PA1042		conserved hypothetical protein
1770134_AGG	NC_002516.2	1770134	ins	A	AGG	AGG:36 A:0	CDS	-	187/1275	63/424	frameshift_variant	c.186_187dupCC	p.Leu63fs	PA1626		probable major facilitator superfamily (MFS) transporter
3797189_G	NC_002516.2	3797189	del	GC	G	G:70 GC:0	CDS	+	186/1911	62/636	frameshift_variant	c.186delC	p.Gly63fs	PA3392	nosZ	nitrous-oxide reductase precursor
1770134_A	NC_002516.2	1770134	del	AG	A	A:29 AG:0	CDS	-	187/1275	63/424	frameshift_variant	c.187delC	p.Leu63fs	PA1626		probable major facilitator superfamily (MFS) transporter
1770134_AG	NC_002516.2	1770134	ins	A	AG	AG:30 A:0	CDS	-	187/1275	63/424	frameshift_variant	c.187dupC	p.Leu63fs	PA1626		probable major facilitator superfamily (MFS) transporter
4611191_A	NC_002516.2	4611191	del	AGC	A	A:72 AGC:0	CDS	+	188/1461	63/486	frameshift_variant	c.188_189delGC	p.Arg63fs	PA4123	hpcC	5-carboxy-2-hydroxymuconate semialdehyde dehydrogenase
5276465_GCC	NC_002516.2	5276465	ins	G	GCC	GCC:37 G:0	CDS	+	190/453	64/150	frameshift_variant	c.188_189dupCC	p.Ser64fs	PA4697		hypothetical protein
3693105_C	NC_002516.2	3693105	del	CG	C	C:62 CG:0	CDS	-	1899/3981	633/1326	frameshift_variant	c.1899delC	p.Asp634fs	PA3297		probable ATP-dependent helicase
5276465_GC	NC_002516.2	5276465	ins	G	GC	GC:54 G:0	CDS	+	190/453	64/150	frameshift_variant	c.189dupC	p.Ser64fs	PA4697		hypothetical protein
2232233_TC	NC_002516.2	2232233	ins	T	TC	TC:68 T:0	CDS	+	19/1371	7/456	frameshift_variant	c.18dupC	p.Thr7fs	PA2041		Amino acid permease
196730_AC	NC_002516.2	196730	ins	A	AC	AC:60 A:0	CDS	-	18/1992	6/663	frameshift_variant	c.18dupG	p.Leu7fs	PA0172	siaA	SiaA
6141476_A	NC_002516.2	6141476	del	AC	A	A:69 AC:0	CDS	-	190/798	64/265	frameshift_variant	c.190delG	p.Val64fs	PA5451	wzm	membrane subunit of A-band LPS efflux transporter
5896879_G	NC_002516.2	5896879	del	GC	G	G:78 GC:0	CDS	-	1915/1989	639/662	frameshift_variant	c.1915delG	p.Ala639fs	PA5238		probable O-antigen acetylase
475136_A	NC_002516.2	475136	del	AGC	A	A:111 AGC:0	CDS	+	1953/3141	651/1046	frameshift_variant	c.1953_1954delGC	p.Gln652fs	PA0426	mexB	Resistance-Nodulation-Cell Division (RND) multidrug efflux transporter MexB
3449886_A	NC_002516.2	3449886	del	AC	A	A:63 AC:0	CDS	+	195/1080	65/359	frameshift_variant	c.195delC	p.Glu66fs	PA3076		hypothetical protein
1991701_A	NC_002516.2	1991701	del	AC	A	A:63 AC:0	CDS	+	195/993	65/330	frameshift_variant	c.195delC	p.Gly66fs	PA1833		probable oxidoreductase
4565988_GCC	NC_002516.2	4565988	ins	G	GCC	GCC:76 G:0	CDS	-	1967/2535	656/844	frameshift_variant	c.1966_1967dupGG	p.Leu657fs	PA4084	cupB3	usher CupB3
2219626_AG	NC_002516.2	2219626	ins	A	AG	AG:64 A:0	CDS	-	19/393	7/130	frameshift_variant	c.19dupC	p.Leu7fs	PA2027		hypothetical protein
2783204_GC	NC_002516.2	2783204	ins	G	GC	GC:69 G:1	CDS	-	2022/2463	674/820	frameshift_variant	c.2022dupG	p.Leu675fs	PA2466	foxA	Ferrioxamine receptor FoxA
530388_C	NC_002516.2	530388	del	CT	C	C:19 CT:0	CDS	-	2049/2409	683/802	frameshift_variant	c.2049delA	p.Gly684fs	PA0470	fiuA	Ferrichrome receptor FiuA
1923696_AG	NC_002516.2	1923696	ins	A	AG	AG:42 A:0	CDS	-	2074/2727	692/908	frameshift_variant	c.2074dupC	p.Leu692fs	PA1779		assimilatory nitrate reductase
2044047_AG	NC_002516.2	2044047	ins	A	AG	AG:53 A:0	CDS	+	208/1278	70/425	frameshift_variant	c.207dupG	p.Tyr70fs	PA1875		probable outer membrane protein precursor
4885167_G	NC_002516.2	4885167	del	GC	G	G:55 GC:0	CDS	-	2094/2301	698/766	frameshift_variant	c.2094delG	p.Leu699fs	PA4358	feoB	FeoB
4204483_AGG	NC_002516.2	4204483	ins	A	AGG	AGG:79 A:0	CDS	-	22/1182	8/393	frameshift_variant	c.21_22dupCC	p.Leu8fs	PA3751	purT	phosphoribosylglycinamide formyltransferase 2
214023_G	NC_002516.2	214023	del	GC	G	G:79 GC:0	CDS	+	211/816	71/271	frameshift_variant	c.211delC	p.His71fs	PA0187		hypothetical protein
716938_C	NC_002516.2	716938	del	CG	C	C:65 CG:0	CDS	+	211/423	71/140	frameshift_variant	c.211delG	p.Ala71fs	PA0664		hypothetical protein
3398922_GCC	NC_002516.2	3398922	ins	G	GCC	GCC:26 G:0	CDS	+	214/933	72/310	frameshift_variant	c.212_213dupCC	p.Gly72fs	PA3036		hypothetical protein
776499_A	NC_002516.2	776499	del	AG	A	A:42 AG:0	CDS	-	217/1317	73/438	frameshift_variant	c.217delC	p.Leu73fs	PA0703		probable major facilitator superfamily (MFS) transporter
716941_GC	NC_002516.2	716941	ins	G	GC	GC:97 G:0	CDS	+	218/423	73/140	frameshift_variant	c.217dupC	p.His73fs	PA0664		hypothetical protein
2346041_T	NC_002516.2	2346041	del	TG	T	T:46 TG:0	CDS	+	2182/2619	728/872	frameshift_variant	c.2182delG	p.Ala728fs	PA2130	cupA3	usher CupA3
2346043_G	NC_002516.2	2346043	del	GC	G	G:62 GC:0	CDS	+	2187/2619	729/872	frameshift_variant	c.2187delC	p.Ser730fs	PA2130	cupA3	usher CupA3
4568804_CG	NC_002516.2	4568804	ins	C	CG	CG:68 C:0	CDS	-	219/747	73/248	frameshift_variant	c.219dupC	p.Glu74fs	PA4085	cupB2	chaperone CupB2
1416793_T	NC_002516.2	1416793	del	TG	T	T:65 TG:0	CDS	-	21/2052	7/683	frameshift_variant	c.21delC	p.Ile8fs	PA1304		probable oligopeptidase
2802530_G	NC_002516.2	2802530	del	GA	G	G:39 GA:0	CDS	-	21/1002	7/333	frameshift_variant	c.21delT	p.Leu9fs	PA2483		conserved hypothetical protein
2220680_C	NC_002516.2	2220680	del	CGG	C	C:119 CGG:0	CDS	-	226/258	75/85	frameshift_variant	c.225_226delCC	p.Arg76fs	PA2030		hypothetical protein
3501522_G	NC_002516.2	3501522	del	GC	G	G:78 GC:0	CDS	-	228/1083	76/360	frameshift_variant	c.228delG	p.Pro77fs	PA3118	leuB	3-isopropylmalate dehydrogenase
3501522_GC	NC_002516.2	3501522	ins	G	GC	GC:49 G:0	CDS	-	228/1083	76/360	frameshift_variant	c.228dupG	p.Pro77fs	PA3118	leuB	3-isopropylmalate dehydrogenase
5877911_A	NC_002516.2	5877911	del	AC	A	A:35 AC:0	CDS	+	22/822	8/273	frameshift_variant	c.22delC	p.His8fs	PA5220		hypothetical protein
2927899_G	NC_002516.2	2927899	del	GC	G	G:83 GC:0	CDS	-	22/1149	8/382	frameshift_variant	c.22delG	p.Ala8fs	PA2587	pqsH	probable FAD-dependent monooxygenase
4674959_TC	NC_002516.2	4674959	ins	T	TC	TC:51 T:0	CDS	+	23/1296	8/431	frameshift_variant	c.22dupC	p.Arg8fs	PA4179		probable porin
5877911_AC	NC_002516.2	5877911	ins	A	AC	AC:43 A:1	CDS	+	23/822	8/273	frameshift_variant	c.22dupC	p.His8fs	PA5220		hypothetical protein
5298122_G	NC_002516.2	5298122	del	GC	G	G:72 GC:0	CDS	+	231/1296	77/431	frameshift_variant	c.231delC	p.Gly78fs	PA4719		probable transporter
535767_GC	NC_002516.2	535767	ins	G	GC	GC:92 G:0	CDS	+	236/570	79/189	frameshift_variant	c.235dupC	p.His79fs	PA0475		probable transcriptional regulator
2044077_C	NC_002516.2	2044077	del	CG	C	C:56 CG:0	CDS	+	237/1278	79/425	frameshift_variant	c.237delG	p.Pro80fs	PA1875		probable outer membrane protein precursor
2044077_CG	NC_002516.2	2044077	ins	C	CG	CG:49 C:0	CDS	+	238/1278	80/425	frameshift_variant	c.237dupG	p.Pro80fs	PA1875		probable outer membrane protein precursor
309787_A	NC_002516.2	309787	del	AC	A	A:73 AC:0	CDS	-	238/771	80/256	frameshift_variant	c.238delG	p.Val80fs	PA0274		hypothetical protein
1235912_AC	NC_002516.2	1235912	ins	A	AC	AC:53 A:0	CDS	-	238/1335	80/444	frameshift_variant	c.238dupG	p.Val80fs	PA1144		probable major facilitator superfamily (MFS) transporter
2044083_G	NC_002516.2	2044083	del	GC	G	G:75 GC:0	CDS	+	239/1278	80/425	frameshift_variant	c.239delC	p.Pro80fs	PA1875		probable outer membrane protein precursor
517434_CGGGGG	NC_002516.2	517434	ins	C	CGGGGG	CGGGGG:24 C:0	CDS	-	28/1434	10/477	frameshift_variant	c.24_28dupCCCCC	p.Arg10fs	PA0458		probable major facilitator superfamily (MFS) transporter
3977416_TC	NC_002516.2	3977416	ins	T	TC	TC:37 T:0	CDS	+	241/651	81/216	frameshift_variant	c.240dupC	p.Gly81fs	PA3550	algF	alginate o-acetyltransferase AlgF
4562184_C	NC_002516.2	4562184	del	CG	C	C:38 CG:0	CDS	-	2412/3057	804/1018	frameshift_variant	c.2412delC	p.Gly805fs	PA4082	cupB5	adhesive protein CupB5
2225901_C	NC_002516.2	2225901	del	CG	C	C:63 CG:1	CDS	-	243/1659	81/552	frameshift_variant	c.243delC	p.Gly82fs	PA2035		probable decarboxylase
4549264_GC	NC_002516.2	4549264	ins	G	GC	GC:66 G:1	CDS	-	246/579	82/192	frameshift_variant	c.246dupG	p.Pro83fs	PA4071		hypothetical protein
1474744_CG	NC_002516.2	1474744	ins	C	CG	CG:61 C:1	CDS	+	25/741	9/246	frameshift_variant	c.24dupG	p.Leu9fs	PA1363		ECF sigma factor
763904_AGG	NC_002516.2	763904	ins	A	AGG	AGG:65 A:0	CDS	+	254/1635	85/544	frameshift_variant	c.252_253dupGG	p.Ala85fs	PA0692	pdtB	phosphate depletion regulated TPS partner B, PdtB
2609506_C	NC_002516.2	2609506	del	CCTGGCCGATATCGG	C	C:45 CCTGGCCGATATCGG:0	CDS	-	2538/3816	842/1271	frameshift_variant	c.2525_2538delCCGATATCGGCCAG	p.Ala842fs	PA2361	icmF3	IcmF3
2879222_A	NC_002516.2	2879222	del	AC	A	A:61 AC:0	CDS	+	252/1395	84/464	frameshift_variant	c.252delC	p.Gly85fs	PA2548		hypothetical protein
34259_T	NC_002516.2	34259	del	TG	T	T:59 TG:0	CDS	-	252/1512	84/503	frameshift_variant	c.252delC	p.Thr85fs	PA0031	betC	choline sulfatase
3593981_CG	NC_002516.2	3593981	ins	C	CG	CG:53 C:0	CDS	+	254/300	85/99	frameshift_variant	c.253dupG	p.Val85fs	PA3202		conserved hypothetical protein
5538867_C	NC_002516.2	5538867	del	CT	C	C:36 CT:0	CDS	-	2543/2715	848/904	frameshift_variant	c.2543delA	p.Lys848fs	PA4937	rnr	exoribonuclease RNase R
1538002_AG	NC_002516.2	1538002	ins	A	AG	AG:32 A:0	CDS	+	255/873	85/290	frameshift_variant	c.254dupG	p.Glu86fs	PA1413		probable transcriptional regulator
1707280_AG	NC_002516.2	1707280	ins	A	AG	AG:46 A:0	CDS	-	256/1365	86/454	frameshift_variant	c.256dupC	p.Leu86fs	PA1566	pauA3	Glutamylpolyamine synthetase
5876683_T	NC_002516.2	5876683	del	TC	T	T:63 TC:0	CDS	+	25/1194	9/397	frameshift_variant	c.25delC	p.Arg9fs	PA5219		hypothetical protein
5580692_CGG	NC_002516.2	5580692	ins	C	CGG	CGG:49 C:0	CDS	-	27/618	9/205	frameshift_variant	c.26_27dupCC	p.Gly10fs	PA4971	aspP	adenosine diphosphate sugar pyrophosphatase
1844992_T	NC_002516.2	1844992	del	TG	T	T:29 TG:0	CDS	-	261/1110	87/369	frameshift_variant	c.261delC	p.Met88fs	PA1695	pscP	translocation protein in type III secretion
1287248_GC	NC_002516.2	1287248	ins	G	GC	GC:54 G:0	CDS	+	266/630	89/209	frameshift_variant	c.265dupC	p.Arg89fs	PA1185		probable glutathione S-transferase
1282466_G	NC_002516.2	1282466	del	GC	G	G:86 GC:0	CDS	+	2662/3363	888/1120	frameshift_variant	c.2662delC	p.Arg888fs	PA1181		conserved hypothetical protein
631601_GC	NC_002516.2	631601	ins	G	GC	GC:88 G:0	CDS	-	2663/3738	888/1245	frameshift_variant	c.2663dupG	p.Asp889fs	PA0575	rmcA	redox regulator of c_di_GMP, RmcA
5595593_G	NC_002516.2	5595593	del	GC	G	G:49 GC:0	CDS	-	2682/2997	894/998	frameshift_variant	c.2682delG	p.Arg895fs	PA4982		probable two-component sensor
5056361_CGG	NC_002516.2	5056361	ins	C	CGG	CGG:50 C:0	CDS	+	273/681	91/226	frameshift_variant	c.271_272dupGG	p.Ser92fs	PA4515		conserved hypothetical protein
1480776_G	NC_002516.2	1480776	del	GC	G	G:54 GC:0	CDS	-	275/837	92/278	frameshift_variant	c.275delG	p.Gly92fs	PA1367		hypothetical protein
2668852_GCC	NC_002516.2	2668852	ins	G	GCC	GCC:60 G:0	CDS	-	2777/6474	926/2157	frameshift_variant	c.2776_2777dupGG	p.Glu927fs	PA2400	pvdJ	PvdJ
2668852_GC	NC_002516.2	2668852	ins	G	GC	GC:90 G:0	CDS	-	2777/6474	926/2157	frameshift_variant	c.2777dupG	p.Glu927fs	PA2400	pvdJ	PvdJ
5580692_CG	NC_002516.2	5580692	ins	C	CG	CG:60 C:0	CDS	-	27/618	9/205	frameshift_variant	c.27dupC	p.Gly10fs	PA4971	aspP	adenosine diphosphate sugar pyrophosphatase
3176727_GC	NC_002516.2	3176727	ins	G	GC	GC:38 G:0	CDS	-	280/891	94/296	frameshift_variant	c.280dupG	p.Ala94fs	PA2823		conserved hypothetical protein
2542112_G	NC_002516.2	2542112	del	GGC	G	G:51 GGC:0	CDS	-	2834/3750	945/1249	frameshift_variant	c.2833_2834delGC	p.Ala945fs	PA2305	ambB	AmbB
577747_AGG	NC_002516.2	577747	ins	A	AGG	AGG:19 A:0	CDS	-	285/360	95/119	frameshift_variant	c.284_285dupCC	p.Trp96fs	PA0517	nirC	probable c-type cytochrome precursor
5085288_C	NC_002516.2	5085288	del	CG	C	C:85 CG:0	CDS	+	2852/4254	951/1417	frameshift_variant	c.2852delG	p.Gly951fs	PA4541	lepA	Pseudomonas aeruginosa-derived large extracellular protease, LepA
3596225_GC	NC_002516.2	3596225	ins	G	GC	GC:59 G:0	CDS	+	290/1338	97/445	frameshift_variant	c.289dupC	p.His97fs	PA3206	cpxS	CpxS
3005624_C	NC_002516.2	3005624	del	CG	C	C:44 CG:0	CDS	-	290/309	97/102	frameshift_variant	c.290delC	p.Pro97fs	PA2655		hypothetical protein
3005624_CG	NC_002516.2	3005624	ins	C	CG	CG:53 C:0	CDS	-	290/309	97/102	frameshift_variant	c.290dupC	p.Ala98fs	PA2655		hypothetical protein
182453_TG	NC_002516.2	182453	ins	T	TG	TG:32 T:0	CDS	+	2938/3048	980/1015	frameshift_variant	c.2937dupG	p.Pro980fs	PA0158	triC	Resistance-Nodulation-Cell Division (RND) triclosan efflux transporter, TriC
465688_TG	NC_002516.2	465688	ins	T	TG	TG:46 T:1	CDS	-	295/1416	99/471	frameshift_variant	c.295dupC	p.His99fs	PA0418		hypothetical protein
225590_CG	NC_002516.2	225590	ins	C	CG	CG:66 C:0	CDS	+	303/309	101/102	frameshift_variant	c.302dupG	p.His102fs	PA0195.1	pntAB	putative NAD(P) transhydrogenase, subunit alpha part 2
306023_AG	NC_002516.2	306023	ins	A	AG	AG:48 A:0	CDS	+	305/438	102/145	frameshift_variant	c.304dupG	p.Ala102fs	PA0269		conserved hypothetical protein
5922985_C	NC_002516.2	5922985	del	CT	C	C:76 CT:0	CDS	-	305/747	102/248	frameshift_variant	c.305delA	p.Lys102fs	PA5261	algR	alginate biosynthesis regulatory protein AlgR
372394_ACC	NC_002516.2	372394	ins	A	ACC	ACC:34 A:0	CDS	+	310/1515	104/504	frameshift_variant	c.308_309dupCC	p.Glu104fs	PA0331	ilvA1	threonine dehydratase, biosynthetic
1763234_CGGGGG	NC_002516.2	1763234	ins	C	CGGGGG	CGGGGG:31 C:0	CDS	+	314/825	105/274	frameshift_variant	c.309_313dupGGGGG	p.Ala105fs	PA1619		probable transcriptional regulator
1451603_C	NC_002516.2	1451603	del	CG	C	C:47 CG:1	CDS	-	30/1089	10/362	frameshift_variant	c.30delC	p.Gly11fs	PA1337	ansB	glutaminase-asparaginase
1763234_C	NC_002516.2	1763234	del	CG	C	C:42 CG:1	CDS	+	313/825	105/274	frameshift_variant	c.313delG	p.Ala105fs	PA1619		probable transcriptional regulator
1763234_CG	NC_002516.2	1763234	ins	C	CG	CG:68 C:1	CDS	+	314/825	105/274	frameshift_variant	c.313dupG	p.Ala105fs	PA1619		probable transcriptional regulator
1101240_A	NC_002516.2	1101240	del	AG	A	A:56 AG:0	CDS	+	316/2148	106/715	frameshift_variant	c.316delG	p.Ala106fs	PA1017	pauA	pimeloyl-CoA synthetase
4475533_GC	NC_002516.2	4475533	ins	G	GC	GC:64 G:0	CDS	-	316/891	106/296	frameshift_variant	c.316dupG	p.Ala106fs	PA3994		probable epoxide hydrolase
2307492_G	NC_002516.2	2307492	del	GCA	G	G:54 GCA:0	CDS	-	318/1035	106/344	frameshift_variant	c.317_318delTG	p.Leu106fs	PA2096		probable transcriptional regulator
2513491_A	NC_002516.2	2513491	del	AC	A	A:37 AC:0	CDS	+	318/663	106/220	frameshift_variant	c.318delC	p.Phe107fs	PA2285		hypothetical protein
575722_G	NC_002516.2	575722	del	GC	G	G:34 GC:0	CDS	-	318/525	106/174	frameshift_variant	c.318delG	p.Arg107fs	PA0514	nirL	heme d1 biosynthesis protein NirL
3032473_AG	NC_002516.2	3032473	ins	A	AG	AG:41 A:0	CDS	-	3229/3954	1077/1317	frameshift_variant	c.3229dupC	p.Leu1077fs	PA2684	tse5	Tse5
2322453_A	NC_002516.2	2322453	del	AG	A	A:36 AG:0	CDS	-	328/714	110/237	frameshift_variant	c.328delC	p.Leu110fs	PA2111		hypothetical protein
2322453_AG	NC_002516.2	2322453	ins	A	AG	AG:40 A:0	CDS	-	328/714	110/237	frameshift_variant	c.328dupC	p.Leu110fs	PA2111		hypothetical protein
4241967_GC	NC_002516.2	4241967	ins	G	GC	GC:49 G:0	CDS	-	328/954	110/317	frameshift_variant	c.328dupG	p.Ala110fs	PA3782		probable transcriptional regulator
4423552_C	NC_002516.2	4423552	del	CG	C	C:67 CG:0	CDS	-	3298/3639	1100/1212	frameshift_variant	c.3298delC	p.Arg1100fs	PA3946	rocS1	two-component sensor RocS1
4997721_G	NC_002516.2	4997721	del	GC	G	G:65 GC:0	CDS	-	329/612	110/203	frameshift_variant	c.329delG	p.Gly110fs	PA4468	sodM	superoxide dismutase
4997721_GC	NC_002516.2	4997721	ins	G	GC	GC:66 G:0	CDS	-	329/612	110/203	frameshift_variant	c.329dupG	p.Phe111fs	PA4468	sodM	superoxide dismutase
5321873_GCC	NC_002516.2	5321873	ins	G	GCC	GCC:42 G:0	CDS	+	35/294	1997-12-01	frameshift_variant	c.33_34dupCC	p.Leu12fs	PA4736		hypothetical protein
461865_AC	NC_002516.2	461865	ins	A	AC	AC:78 A:0	CDS	+	334/1032	112/343	frameshift_variant	c.333dupC	p.Ser112fs	PA0414	chpB	probable methylesterase
1148256_T	NC_002516.2	1148256	del	TG	T	T:60 TG:0	CDS	+	334/906	112/301	frameshift_variant	c.334delG	p.Ala112fs	PA1060		hypothetical protein
2945601_CGG	NC_002516.2	2945601	ins	C	CGG	CGG:50 C:0	CDS	+	346/606	116/201	frameshift_variant	c.344_345dupGG	p.Arg116fs	PA2602		3-mercaptopropionate dioxygenase
2802206_CG	NC_002516.2	2802206	ins	C	CG	CG:43 C:0	CDS	-	345/1002	115/333	frameshift_variant	c.345dupC	p.Gly116fs	PA2483		conserved hypothetical protein
2945601_CG	NC_002516.2	2945601	ins	C	CG	CG:66 C:0	CDS	+	346/606	116/201	frameshift_variant	c.345dupG	p.Arg116fs	PA2602		3-mercaptopropionate dioxygenase
2348168_T	NC_002516.2	2348168	del	TC	T	T:31 TC:0	CDS	+	347/714	116/237	frameshift_variant	c.347delC	p.Pro116fs	PA2132	cupA5	chaperone CupA5
2348168_TC	NC_002516.2	2348168	ins	T	TC	TC:52 T:0	CDS	+	348/714	116/237	frameshift_variant	c.347dupC	p.Gln117fs	PA2132	cupA5	chaperone CupA5
4636640_G	NC_002516.2	4636640	del	GC	G	G:33 GC:0	CDS	+	348/1416	116/471	frameshift_variant	c.348delC	p.Tyr117fs	PA4144		probable outer membrane protein precursor
5571577_TGG	NC_002516.2	5571577	ins	T	TGG	TGG:43 T:1	CDS	-	352/711	118/236	frameshift_variant	c.351_352dupCC	p.Gln118fs	PA4963		hypothetical protein
5288685_AC	NC_002516.2	5288685	ins	A	AC	AC:66 A:2	CDS	-	351/1065	117/354	frameshift_variant	c.351dupG	p.Trp118fs	PA4709	phuS	PhuS
2940445_G	NC_002516.2	2940445	del	GC	G	G:74 GC:0	CDS	-	352/1152	118/383	frameshift_variant	c.352delG	p.Ala118fs	PA2597		hypothetical protein
2623634_A	NC_002516.2	2623634	del	AG	A	A:147 AG:0	CDS	+	356/573	119/190	frameshift_variant	c.356delG	p.Gly119fs	PA2372		hypothetical protein
4549151_G	NC_002516.2	4549151	del	GC	G	G:64 GC:0	CDS	-	359/579	120/192	frameshift_variant	c.359delG	p.Gly120fs	PA4071		hypothetical protein
4549151_GC	NC_002516.2	4549151	ins	G	GC	GC:70 G:1	CDS	-	359/579	120/192	frameshift_variant	c.359dupG	p.Asp121fs	PA4071		hypothetical protein
3669221_TG	NC_002516.2	3669221	ins	T	TG	TG:45 T:0	CDS	-	367/423	123/140	frameshift_variant	c.367dupC	p.Gln123fs	PA3276		hypothetical protein
3444783_C	NC_002516.2	3444783	del	CT	C	C:35 CT:0	CDS	+	36/495	12/164	frameshift_variant	c.36delT	p.Leu14fs	PA3072		hypothetical protein
4064951_TG	NC_002516.2	4064951	ins	T	TG	TG:75 T:0	CDS	-	36/1113	12/370	frameshift_variant	c.36dupC	p.Asn13fs	PA3629	adhC	alcohol dehydrogenase class III
3227016_G	NC_002516.2	3227016	del	GA	G	G:42 GA:0	CDS	-	371/2007	124/668	frameshift_variant	c.371delT	p.Phe124fs	PA2873	tgpA	transglutaminase protein A, TgpA
6144615_TG	NC_002516.2	6144615	ins	T	TG	TG:96 T:0	CDS	-	376/915	126/304	frameshift_variant	c.376dupC	p.His126fs	PA5454	rmd	oxidoreductase Rmd
5136687_TG	NC_002516.2	5136687	ins	T	TG	TG:46 T:0	CDS	+	377/1041	126/346	frameshift_variant	c.376dupG	p.Glu126fs	PA4587	ccpR	cytochrome c551 peroxidase precursor
5986505_G	NC_002516.2	5986505	del	GC	G	G:53 GC:0	CDS	+	37/1581	13/526	frameshift_variant	c.37delC	p.Leu13fs	PA5317	dppA5	probable binding protein component of ABC dipeptide transporter
1572054_C	NC_002516.2	1572054	del	CG	C	C:47 CG:0	CDS	+	37/522	13/173	frameshift_variant	c.37delG	p.Ala13fs	PA1442		conserved hypothetical protein
5986505_GC	NC_002516.2	5986505	ins	G	GC	GC:49 G:0	CDS	+	38/1581	13/526	frameshift_variant	c.37dupC	p.Leu13fs	PA5317	dppA5	probable binding protein component of ABC dipeptide transporter
3671019_GCC	NC_002516.2	3671019	ins	G	GCC	GCC:39 G:0	CDS	-	39/300	13/99	frameshift_variant	c.38_39dupGG	p.Leu14fs	PA3278		hypothetical protein
397514_CG	NC_002516.2	397514	ins	C	CG	CG:57 C:0	CDS	-	381/1839	127/612	frameshift_variant	c.381dupC	p.Gly128fs	PA0353	ilvD	dihydroxy-acid dehydratase
3825388_C	NC_002516.2	3825388	del	CG	C	C:30 CG:0	CDS	-	385/1026	129/341	frameshift_variant	c.385delC	p.Arg129fs	PA3418	ldh	leucine dehydrogenase
3865367_C	NC_002516.2	3865367	del	CG	C	C:51 CG:0	CDS	-	387/474	129/157	frameshift_variant	c.387delC	p.Glu130fs	PA3458		probable transcriptional regulator
5224088_G	NC_002516.2	5224088	del	GC	G	G:59 GC:0	CDS	-	388/918	130/305	frameshift_variant	c.388delG	p.Ala130fs	PA4656		conserved hypothetical protein
5224088_GC	NC_002516.2	5224088	ins	G	GC	GC:65 G:0	CDS	-	388/918	130/305	frameshift_variant	c.388dupG	p.Ala130fs	PA4656		conserved hypothetical protein
1525184_GCC	NC_002516.2	1525184	ins	G	GCC	GCC:38 G:0	CDS	-	390/666	130/221	frameshift_variant	c.389_390dupGG	p.Leu131fs	PA1402		hypothetical protein
1525184_GC	NC_002516.2	1525184	ins	G	GC	GC:45 G:0	CDS	-	390/666	130/221	frameshift_variant	c.390dupG	p.Leu131fs	PA1402		hypothetical protein
3597948_G	NC_002516.2	3597948	del	GC	G	G:26 GC:0	CDS	-	391/561	131/186	frameshift_variant	c.391delG	p.Ala131fs	PA3208		conserved hypothetical protein
458096_TCC	NC_002516.2	458096	ins	T	TCC	TCC:47 T:0	CDS	+	3978/7419	1326/2472	frameshift_variant	c.3976_3977dupCC	p.Glu1327fs	PA0413	chpA	component of chemotactic signal transduction system
2933423_CG	NC_002516.2	2933423	ins	C	CG	CG:56 C:0	CDS	-	39/2655	13/884	frameshift_variant	c.39dupC	p.Val14fs	PA2590		hypothetical protein
2281172_T	NC_002516.2	2281172	del	TG	T	T:46 TG:0	CDS	-	406/1662	136/553	frameshift_variant	c.406delC	p.His136fs	PA2075		hypothetical protein
2281172_TG	NC_002516.2	2281172	ins	T	TG	TG:46 T:1	CDS	-	406/1662	136/553	frameshift_variant	c.406dupC	p.His136fs	PA2075		hypothetical protein
5724832_GC	NC_002516.2	5724832	ins	G	GC	GC:41 G:1	CDS	-	410/642	137/213	frameshift_variant	c.410dupG	p.Lys138fs	PA5086	tli5b1	type VI secretion lipase immunity protein, Tli5b1
967979_TGA	NC_002516.2	967979	ins	T	TGA	TGA:67 T:0	CDS	+	413/639	138/212	frameshift_variant	c.411_412dupGA	p.Lys138fs	PA0885		probable C4-dicarboxylate transporter
2939128_G	NC_002516.2	2939128	del	GC	G	G:41 GC:0	CDS	-	411/987	137/328	frameshift_variant	c.411delG	p.His138fs	PA2596		conserved hypothetical protein
6231148_CG	NC_002516.2	6231148	ins	C	CG	CG:55 C:0	CDS	-	414/1194	138/397	frameshift_variant	c.414dupC	p.Glu139fs	PA5538	amiA	N-acetylmuramoyl-L-alanine amidase
4927459_CG	NC_002516.2	4927459	ins	C	CG	CG:51 C:0	CDS	+	430/912	144/303	frameshift_variant	c.429dupG	p.His144fs	PA4397	panE	ketopantoate reductase
884835_AC	NC_002516.2	884835	ins	A	AC	AC:67 A:0	CDS	+	43/768	15/255	frameshift_variant	c.42dupC	p.Tyr15fs	PA0807	ampDh3	AmpDh3
3195157_C	NC_002516.2	3195157	del	CG	C	C:74 CG:1	CDS	-	432/1704	144/567	frameshift_variant	c.432delC	p.Gly145fs	PA2840		probable ATP-dependent RNA helicase
4998080_A	NC_002516.2	4998080	del	AG	A	A:79 AG:0	CDS	-	432/450	144/149	frameshift_variant	c.432delC	p.Ser145fs	PA4469		hypothetical protein
5077489_G	NC_002516.2	5077489	del	GC	G	G:32 GC:0	CDS	+	434/450	145/149	frameshift_variant	c.434delC	p.Pro145fs	PA4536		hypothetical protein
4005710_CG	NC_002516.2	4005710	ins	C	CG	CG:45 C:0	CDS	-	435/1179	145/392	frameshift_variant	c.435dupC	p.Val146fs	PA3573		probable major facilitator superfamily (MFS) transporter
4742463_GCC	NC_002516.2	4742463	ins	G	GCC	GCC:42 G:0	CDS	+	46/1644	16/547	frameshift_variant	c.44_45dupCC	p.Asp16fs	PA4228	pchD	pyochelin biosynthesis protein PchD
3683707_G	NC_002516.2	3683707	del	GC	G	G:82 GC:0	CDS	-	441/2649	147/882	frameshift_variant	c.441delG	p.Leu148fs	PA3290	tle1	Tle1
2815771_GC	NC_002516.2	2815771	ins	G	GC	GC:41 G:0	CDS	-	448/879	150/292	frameshift_variant	c.448dupG	p.Ala150fs	PA2497		probable transcriptional regulator
5407821_A	NC_002516.2	5407821	del	AC	A	A:44 AC:0	CDS	+	449/495	150/164	frameshift_variant	c.449delC	p.Pro150fs	PA4817		hypothetical protein
1462180_A	NC_002516.2	1462180	del	AG	A	A:116 AG:0	CDS	-	450/693	150/230	frameshift_variant	c.450delC	p.Ser151fs	PA1347		probable transcriptional regulator
1462180_AG	NC_002516.2	1462180	ins	A	AG	AG:61 A:0	CDS	-	450/693	150/230	frameshift_variant	c.450dupC	p.Ser151fs	PA1347		probable transcriptional regulator
481613_G	NC_002516.2	481613	del	GT	G	G:69 GT:0	CDS	-	455/873	152/290	frameshift_variant	c.455delA	p.His152fs	PA0430	metF	5,10-methylenetetrahydrofolate reductase
3780675_G	NC_002516.2	3780675	del	GC	G	G:66 GC:0	CDS	-	457/771	153/256	frameshift_variant	c.457delG	p.Ala153fs	PA3372		conserved hypothetical protein
2548073_AC	NC_002516.2	2548073	ins	A	AC	AC:57 A:0	CDS	-	457/1023	153/340	frameshift_variant	c.457dupG	p.Val153fs	PA2309		hypothetical protein
4161538_A	NC_002516.2	4161538	del	AGCGTGGC	A	A:54 AGCGTGGC:0	CDS	+	458/804	153/267	frameshift_variant	c.458_464delGTGGCGC	p.Arg153fs	PA3715		hypothetical protein
754530_A	NC_002516.2	754530	del	AG	A	A:81 AG:0	CDS	+	4581/12543	1527/4180	frameshift_variant	c.4581delG	p.Gln1528fs	PA0690	pdtA	phosphate depletion regulated TPS partner A, PdtA
1107453_TG	NC_002516.2	1107453	ins	T	TG	TG:36 T:0	CDS	+	460/762	154/253	frameshift_variant	c.459dupG	p.Arg154fs	PA1021		probable enoyl-CoA hydratase/isomerase
4742463_GC	NC_002516.2	4742463	ins	G	GC	GC:39 G:0	CDS	+	46/1644	16/547	frameshift_variant	c.45dupC	p.Asp16fs	PA4228	pchD	pyochelin biosynthesis protein PchD
5146358_GC	NC_002516.2	5146358	ins	G	GC	GC:29 G:0	CDS	-	45/687	15/228	frameshift_variant	c.45dupG	p.Gln16fs	PA4594		probable ATP-binding component of ABC transporter
2216729_AGG	NC_002516.2	2216729	ins	A	AGG	AGG:56 A:0	CDS	+	48/1356	16/451	frameshift_variant	c.46_47dupGG	p.Val17fs	PA2025	gor	glutathione reductase
1941540_A	NC_002516.2	1941540	del	AG	A	A:74 AG:0	CDS	-	46/1332	16/443	frameshift_variant	c.46delC	p.Leu16fs	PA1791		hypothetical protein
3817290_G	NC_002516.2	3817290	del	GC	G	G:31 GC:0	CDS	-	46/2676	16/891	frameshift_variant	c.46delG	p.Ala16fs	PA3408	hasR	Heme uptake outer membrane receptor HasR precursor
244313_T	NC_002516.2	244313	del	TG	T	T:47 TG:0	CDS	+	478/765	160/254	frameshift_variant	c.478delG	p.Ala160fs	PA0216		malonate transporter MadM
732174_T	NC_002516.2	732174	del	TG	T	T:59 TG:0	CDS	-	479/552	160/183	frameshift_variant	c.479delC	p.Pro160fs	PA0671		hypothetical protein
4846753_G	NC_002516.2	4846753	del	GC	G	G:86 GC:0	CDS	+	47/798	16/265	frameshift_variant	c.47delC	p.Pro16fs	PA4318		hypothetical protein
5421679_G	NC_002516.2	5421679	del	GC	G	G:51 GC:0	CDS	-	47/1404	16/467	frameshift_variant	c.47delG	p.Gly16fs	PA4829	lpd3	dihydrolipoamide dehydrogenase 3
4846753_GC	NC_002516.2	4846753	ins	G	GC	GC:67 G:0	CDS	+	48/798	16/265	frameshift_variant	c.47dupC	p.Met17fs	PA4318		hypothetical protein
4839638_CGG	NC_002516.2	4839638	ins	C	CGG	CGG:72 C:0	CDS	+	50/1116	17/371	frameshift_variant	c.48_49dupGG	p.Val17fs	PA4311		conserved hypothetical protein
303299_AGG	NC_002516.2	303299	ins	A	AGG	AGG:42 A:0	CDS	+	482/1200	161/399	frameshift_variant	c.480_481dupGG	p.Ala161fs	PA0267		hypothetical protein
303299_AG	NC_002516.2	303299	ins	A	AG	AG:29 A:0	CDS	+	482/1200	161/399	frameshift_variant	c.481dupG	p.Ala161fs	PA0267		hypothetical protein
3347455_A	NC_002516.2	3347455	del	AG	A	A:49 AG:0	CDS	+	485/765	162/254	frameshift_variant	c.485delG	p.Gly162fs	PA2989		hypothetical protein
754846_C	NC_002516.2	754846	del	CG	C	C:74 CG:0	CDS	+	4895/12543	1632/4180	frameshift_variant	c.4895delG	p.Gly1632fs	PA0690	pdtA	phosphate depletion regulated TPS partner A, PdtA
1273250_C	NC_002516.2	1273250	del	CG	C	C:36 CG:0	CDS	-	48/492	16/163	frameshift_variant	c.48delC	p.Ala17fs	PA1173	napB	cytochrome c-type protein NapB precursor
3967509_G	NC_002516.2	3967509	del	GGC	G	G:42 GGC:0	CDS	+	495/1428	165/475	frameshift_variant	c.495_496delCG	p.Gly166fs	PA3543	algK	alginate biosynthetic protein AlgK precursor
2411751_AC	NC_002516.2	2411751	ins	A	AC	AC:69 A:2	CDS	+	50/414	17/137	frameshift_variant	c.49dupC	p.Gln17fs	PA2192		conserved hypothetical protein
6112213_AG	NC_002516.2	6112213	ins	A	AG	AG:37 A:0	CDS	-	49/1215	17/404	frameshift_variant	c.49dupC	p.Leu17fs	PA5430		hypothetical protein
4839638_CG	NC_002516.2	4839638	ins	C	CG	CG:65 C:0	CDS	+	50/1116	17/371	frameshift_variant	c.49dupG	p.Val17fs	PA4311		conserved hypothetical protein
4701441_A	NC_002516.2	4701441	del	AG	A	A:31 AG:0	CDS	-	505/1041	169/346	frameshift_variant	c.505delC	p.Leu169fs	PA4201	ddlA	D-alanine-D-alanine ligase A
1458755_C	NC_002516.2	1458755	del	CT	C	C:67 CT:0	CDS	+	50/1590	17/529	frameshift_variant	c.50delT	p.Leu17fs	PA1345		hypothetical protein
3526167_G	NC_002516.2	3526167	del	GC	G	G:84 GC:0	CDS	-	511/1998	171/665	frameshift_variant	c.511delG	p.Ala171fs	PA3141	wbpM	nucleotide sugar epimerase/dehydratase WbpM
586152_TC	NC_002516.2	586152	ins	T	TC	TC:75 T:0	CDS	-	511/684	171/227	frameshift_variant	c.511dupG	p.Glu171fs	PA0527	dnr	transcriptional regulator Dnr
3804124_GCC	NC_002516.2	3804124	ins	G	GCC	GCC:83 G:0	CDS	+	515/927	172/308	frameshift_variant	c.513_514dupCC	p.Gln172fs	PA3398		probable transcriptional regulator
3804124_GC	NC_002516.2	3804124	ins	G	GC	GC:61 G:0	CDS	+	515/927	172/308	frameshift_variant	c.514dupC	p.Gln172fs	PA3398		probable transcriptional regulator
3187591_G	NC_002516.2	3187591	del	GC	G	G:57 GC:0	CDS	+	51/1593	17/530	frameshift_variant	c.51delC	p.Ala18fs	PA2835		probable major facilitator superfamily (MFS) transporter
1562581_AG	NC_002516.2	1562581	ins	A	AG	AG:61 A:0	CDS	-	51/714	17/237	frameshift_variant	c.51dupC	p.Trp18fs	PA1434		hypothetical protein
497390_TG	NC_002516.2	497390	ins	T	TG	TG:60 T:1	CDS	+	526/1491	176/496	frameshift_variant	c.525dupG	p.Leu176fs	PA0443		probable transporter
4205855_C	NC_002516.2	4205855	del	CG	C	C:54 CG:0	CDS	-	52/612	18/203	frameshift_variant	c.52delC	p.Arg18fs	PA3754		NUDIX hydrolase
5999141_G	NC_002516.2	5999141	del	GC	G	G:89 GC:0	CDS	-	535/1329	179/442	frameshift_variant	c.535delG	p.Ala179fs	PA5327	sphC	SphC
3816799_CG	NC_002516.2	3816799	ins	C	CG	CG:59 C:0	CDS	-	537/2676	179/891	frameshift_variant	c.537dupC	p.Gly180fs	PA3408	hasR	Heme uptake outer membrane receptor HasR precursor
1968906_TG	NC_002516.2	1968906	ins	T	TG	TG:82 T:0	CDS	-	538/1830	180/609	frameshift_variant	c.538dupC	p.His180fs	PA1811	nppA1	NppA1
4531516_A	NC_002516.2	4531516	del	ACGGCCCCTGGGGGAATCGGAGAAGCCAAGATACAGCGGCAACCGAGTGACGTCGGTGATGCGGTACTCAGCCGCCAGCGCTC	A	A:14 ACGGCCCCTGGGGGAATCGGAGAAGCCAAGATACAGCGGCAACCGAGTGACGTCGGTGATGCGGTACTCAGCCGCCAGCGCTC:0	CDS	-	620/747	180/248	frameshift_variant	c.539_620delGAGCGCTGGCGGCTGAGTACCGCATCACCGACGTCACTCGGTTGCCGCTGTATCTTGGCTTCTCCGATTCCCCCAGGGGCCG	p.Gly180fs	PA4049		hypothetical protein
556733_AC	NC_002516.2	556733	ins	A	AC	AC:107 A:0	CDS	-	543/1002	181/333	frameshift_variant	c.543dupG	p.Tyr182fs	PA0497		hypothetical protein
2508822_G	NC_002516.2	2508822	del	GC	G	G:68 GC:0	CDS	+	54/693	18/230	frameshift_variant	c.54delC	p.Val19fs	PA2280		oxidoreductase
3306465_G	NC_002516.2	3306465	del	GC	G	G:55 GC:0	CDS	+	552/1095	184/364	frameshift_variant	c.552delC	p.Gly185fs	PA2946		hypothetical protein
3416011_GC	NC_002516.2	3416011	ins	G	GC	GC:61 G:0	CDS	-	56/282	19/93	frameshift_variant	c.56dupG	p.Ser20fs	PA3051		hypothetical protein
1827763_AGG	NC_002516.2	1827763	ins	A	AGG	AGG:57 A:0	CDS	-	58/597	20/198	frameshift_variant	c.57_58dupCC	p.Leu20fs	PA1677		conserved hypothetical protein
2186829_C	NC_002516.2	2186829	del	CG	C	C:17 CG:0	CDS	+	571/657	191/218	frameshift_variant	c.571delG	p.Ala191fs	PA2000	dhcB	dehydrocarnitine CoA transferase, subunit B
2773060_GC	NC_002516.2	2773060	ins	G	GC	GC:64 G:0	CDS	-	5744/16884	1915/5627	frameshift_variant	c.5744dupG	p.Arg1916fs	PA2462		hypothetical protein
555824_A	NC_002516.2	555824	del	AC	A	A:50 AC:0	CDS	+	579/978	193/325	frameshift_variant	c.579delC	p.Asp194fs	PA0496		conserved hypothetical protein
3342468_GC	NC_002516.2	3342468	ins	G	GC	GC:52 G:0	CDS	-	579/2226	193/741	frameshift_variant	c.579dupG	p.Arg194fs	PA2984		hypothetical protein
1138896_T	NC_002516.2	1138896	del	TG	T	T:51 TG:0	CDS	+	586/1359	196/452	frameshift_variant	c.586delG	p.Ala196fs	PA1051		probable transporter
6068513_AC	NC_002516.2	6068513	ins	A	AC	AC:64 A:0	CDS	-	586/1155	196/384	frameshift_variant	c.586dupG	p.Val196fs	PA5390		probable peptidic bond hydrolase
1827763_AG	NC_002516.2	1827763	ins	A	AG	AG:46 A:0	CDS	-	58/597	20/198	frameshift_variant	c.58dupC	p.Leu20fs	PA1677		conserved hypothetical protein
2906986_C	NC_002516.2	2906986	del	CT	C	C:67 CT:0	CDS	-	592/1413	198/470	frameshift_variant	c.592delA	p.Ser198fs	PA2571		probable two-component sensor
287528_TG	NC_002516.2	287528	ins	T	TG	TG:90 T:0	CDS	-	592/933	198/310	frameshift_variant	c.592dupC	p.His198fs	PA0256		hypothetical protein
1843552_A	NC_002516.2	1843552	del	AC	A	A:46 AC:2	CDS	-	595/930	199/309	frameshift_variant	c.595delG	p.Val199fs	PA1694	pscQ	translocation protein in type III secretion
473785_A	NC_002516.2	473785	del	AC	A	A:76 AC:0	CDS	+	600/3141	200/1046	frameshift_variant	c.600delC	p.Gly201fs	PA0426	mexB	Resistance-Nodulation-Cell Division (RND) multidrug efflux transporter MexB
1003362_C	NC_002516.2	1003362	del	CG	C	C:63 CG:0	CDS	-	602/1284	201/427	frameshift_variant	c.602delC	p.Pro201fs	PA0919		alanyl-phosphatidylglycerol hydrolase
4722256_CG	NC_002516.2	4722256	ins	C	CG	CG:40 C:1	CDS	-	602/1245	201/414	frameshift_variant	c.602dupC	p.Ala202fs	PA4218	ampP	AmpP
803546_GC	NC_002516.2	803546	ins	G	GC	GC:53 G:0	CDS	-	602/1077	201/358	frameshift_variant	c.602dupG	p.Gly202fs	PA0736		hypothetical protein
1360187_TGG	NC_002516.2	1360187	ins	T	TGG	TGG:50 T:1	CDS	+	605/1005	202/334	frameshift_variant	c.603_604dupGG	p.Val202fs	PA1252	dpkA	DpkA
1360187_T	NC_002516.2	1360187	del	TG	T	T:79 TG:0	CDS	+	604/1005	202/334	frameshift_variant	c.604delG	p.Val202fs	PA1252	dpkA	DpkA
1360187_TG	NC_002516.2	1360187	ins	T	TG	TG:42 T:0	CDS	+	605/1005	202/334	frameshift_variant	c.604dupG	p.Val202fs	PA1252	dpkA	DpkA
1268285_G	NC_002516.2	1268285	del	GA	G	G:70 GA:0	CDS	+	607/2058	203/685	frameshift_variant	c.607delA	p.Arg203fs	PA1169		probable lipoxygenase
99147_C	NC_002516.2	99147	del	CG	C	C:14 CG:0	CDS	-	609/1494	203/497	frameshift_variant	c.609delC	p.Ala204fs	PA0081	fha1	Fha1
4647320_T	NC_002516.2	4647320	del	TGC	T	T:47 TGC:0	CDS	+	610/1092	204/363	frameshift_variant	c.610_611delGC	p.Ala204fs	PA4153		2,3-butanediol dehydrogenase
2961068_CG	NC_002516.2	2961068	ins	C	CG	CG:61 C:0	CDS	+	620/681	207/226	frameshift_variant	c.619dupG	p.Glu207fs	PA2617	aat	leucyl/phenylalanyl-tRNA-protein transferase
1845192_A	NC_002516.2	1845192	del	AG	A	A:25 AG:0	CDS	-	61/1110	21/369	frameshift_variant	c.61delC	p.Leu21fs	PA1695	pscP	translocation protein in type III secretion
1845192_AG	NC_002516.2	1845192	ins	A	AG	AG:27 A:0	CDS	-	61/1110	21/369	frameshift_variant	c.61dupC	p.Leu21fs	PA1695	pscP	translocation protein in type III secretion
5947351_AG	NC_002516.2	5947351	ins	A	AG	AG:58 A:0	CDS	+	62/1377	21/458	frameshift_variant	c.61dupG	p.Val21fs	PA5283		probable transcriptional regulator
2353706_CGG	NC_002516.2	2353706	ins	C	CGG	CGG:75 C:0	CDS	+	628/2523	210/840	frameshift_variant	c.626_627dupGG	p.Lys210fs	PA2138	ligD	Multifunctional non-homologous end joining protein LigD
4646213_T	NC_002516.2	4646213	del	TG	T	T:39 TG:0	CDS	+	626/1113	209/370	frameshift_variant	c.626delG	p.Gly209fs	PA4152		probable hydrolase
2353706_CG	NC_002516.2	2353706	ins	C	CG	CG:48 C:0	CDS	+	628/2523	210/840	frameshift_variant	c.627dupG	p.Lys210fs	PA2138	ligD	Multifunctional non-homologous end joining protein LigD
211982_A	NC_002516.2	211982	del	AGGCGCCGGGCGAAAGCCGCGGAGGGCGGC	A	A:33 AGGCGCCGGGCGAAAGCCGCGGAGGGCGGC:0	CDS	-	91/1617	21/538	frameshift_variant	c.63_91delGCCGCCCTCCGCGGCTTTCGCCCGGCGCC	p.Pro22fs	PA0185		probable permease of ABC transporter
4332079_TG	NC_002516.2	4332079	ins	T	TG	TG:77 T:1	CDS	+	634/1011	212/336	frameshift_variant	c.633dupG	p.Leu212fs	PA3868		hypothetical protein
163991_AC	NC_002516.2	163991	ins	A	AC	AC:68 A:0	CDS	+	635/1053	212/350	frameshift_variant	c.634dupC	p.His212fs	PA0143	nuh	purine nucleosidase Nuh
5126772_G	NC_002516.2	5126772	del	GC	G	G:80 GC:0	CDS	+	63/1857	21/618	frameshift_variant	c.63delC	p.Thr22fs	PA4579		hypothetical protein
3358519_GCCCCC	NC_002516.2	3358519	ins	G	GCCCCC	GCCCCC:20 G:0	CDS	-	648/1410	216/469	frameshift_variant	c.644_648dupGGGGG	p.Leu217fs	PA3000	aroP1	aromatic amino acid transport protein AroP1
3565084_G	NC_002516.2	3565084	del	GC	G	G:38 GC:0	CDS	+	645/729	215/242	frameshift_variant	c.645delC	p.Ala216fs	PA3174	hutR	HutR
4369479_GCC	NC_002516.2	4369479	ins	G	GCC	GCC:63 G:0	CDS	+	649/2355	217/784	frameshift_variant	c.647_648dupCC	p.Tyr217fs	PA3901	fecA	Fe(III) dicitrate transport protein FecA
3358519_GCC	NC_002516.2	3358519	ins	G	GCC	GCC:71 G:0	CDS	-	648/1410	216/469	frameshift_variant	c.647_648dupGG	p.Leu217fs	PA3000	aroP1	aromatic amino acid transport protein AroP1
3358519_GC	NC_002516.2	3358519	ins	G	GC	GC:90 G:0	CDS	-	648/1410	216/469	frameshift_variant	c.648dupG	p.Leu217fs	PA3000	aroP1	aromatic amino acid transport protein AroP1
3728297_AC	NC_002516.2	3728297	ins	A	AC	AC:72 A:0	CDS	+	65/888	22/295	frameshift_variant	c.64dupC	p.Leu22fs	PA3325		conserved hypothetical protein
3670990_GCCCC	NC_002516.2	3670990	ins	G	GCCCC	GCCCC:38 G:0	CDS	-	68/300	23/99	frameshift_variant	c.65_68dupGGGG	p.Ala24fs	PA3278		hypothetical protein
1082586_C	NC_002516.2	1082586	del	CG	C	C:72 CG:0	CDS	+	650/1014	217/337	frameshift_variant	c.650delG	p.Gly217fs	PA0999	pqsD	3-oxoacyl-[acyl-carrier-protein] synthase III
1235493_C	NC_002516.2	1235493	del	CG	C	C:62 CG:0	CDS	-	657/1335	219/444	frameshift_variant	c.657delC	p.Ala220fs	PA1144		probable major facilitator superfamily (MFS) transporter
3813080_A	NC_002516.2	3813080	del	AGC	A	A:36 AGC:0	CDS	-	660/1803	220/600	frameshift_variant	c.659_660delGC	p.Arg220fs	PA3406	hasD	transport protein HasD
222615_ACC	NC_002516.2	222615	ins	A	ACC	ACC:43 A:0	CDS	+	68/900	23/299	frameshift_variant	c.66_67dupCC	p.Leu23fs	PA0194		hypothetical protein
185251_T	NC_002516.2	185251	del	TG	T	T:73 TG:0	CDS	+	662/1335	221/444	frameshift_variant	c.662delG	p.Gly221fs	PA0162	opdC	histidine porin OpdC
801303_AG	NC_002516.2	801303	ins	A	AG	AG:57 A:0	CDS	-	664/693	222/230	frameshift_variant	c.664dupC	p.Leu222fs	PA0733		probable pseudouridylate synthase
5948945_G	NC_002516.2	5948945	del	GC	G	G:70 GC:0	CDS	-	665/915	222/304	frameshift_variant	c.665delG	p.Gly222fs	PA5284		hypothetical protein
2772121_GCC	NC_002516.2	2772121	ins	G	GCC	GCC:42 G:0	CDS	-	6683/16884	2228/5627	frameshift_variant	c.6682_6683dupGG	p.Lys2229fs	PA2462		hypothetical protein
2772121_GC	NC_002516.2	2772121	ins	G	GC	GC:75 G:1	CDS	-	6683/16884	2228/5627	frameshift_variant	c.6683dupG	p.Lys2229fs	PA2462		hypothetical protein
5517645_CG	NC_002516.2	5517645	ins	C	CG	CG:59 C:0	CDS	-	66/603	22/200	frameshift_variant	c.66dupC	p.Asp23fs	PA4917	nadD2	nicotinate mononucleotide adenylyltransferase NadD2
3670990_GCC	NC_002516.2	3670990	ins	G	GCC	GCC:48 G:1	CDS	-	68/300	23/99	frameshift_variant	c.67_68dupGG	p.Leu25fs	PA3278		hypothetical protein
1708728_T	NC_002516.2	1708728	del	TG	T	T:59 TG:0	CDS	-	673/1398	225/465	frameshift_variant	c.673delC	p.His225fs	PA1567		conserved hypothetical protein
4054062_CGGGG	NC_002516.2	4054062	ins	C	CGGGG	CGGGG:54 C:0	CDS	+	678/1008	226/335	frameshift_variant	c.674_677dupGGGG	p.Arg227fs	PA3619		hypothetical protein
934585_C	NC_002516.2	934585	del	CG	C	C:39 CG:0	CDS	-	675/1020	225/339	frameshift_variant	c.675delC	p.Gly226fs	PA0855		hypothetical protein
4054062_C	NC_002516.2	4054062	del	CG	C	C:80 CG:0	CDS	+	677/1008	226/335	frameshift_variant	c.677delG	p.Gly226fs	PA3619		hypothetical protein
4210968_TGG	NC_002516.2	4210968	ins	T	TGG	TGG:23 T:0	CDS	+	680/2529	227/842	frameshift_variant	c.678_679dupGG	p.Val227fs	PA3760		N-Acetyl-D-Glucosamine phosphotransferase system transporter
6060133_A	NC_002516.2	6060133	del	AG	A	A:32 AG:0	CDS	-	67/378	23/125	frameshift_variant	c.67delC	p.Ala24fs	PA5381		hypothetical protein
5939940_C	NC_002516.2	5939940	del	CG	C	C:26 CG:0	CDS	+	683/714	228/237	frameshift_variant	c.683delG	p.Gly228fs	PA5273		hypothetical protein
1158728_AGG	NC_002516.2	1158728	ins	A	AGG	AGG:65 A:0	CDS	-	697/768	233/255	frameshift_variant	c.696_697dupCC	p.Leu233fs	PA1071	braF	branched-chain amino acid transport protein BraF
1158728_A	NC_002516.2	1158728	del	AG	A	A:75 AG:0	CDS	-	697/768	233/255	frameshift_variant	c.697delC	p.Leu233fs	PA1071	braF	branched-chain amino acid transport protein BraF
1158728_AG	NC_002516.2	1158728	ins	A	AG	AG:61 A:0	CDS	-	697/768	233/255	frameshift_variant	c.697dupC	p.Leu233fs	PA1071	braF	branched-chain amino acid transport protein BraF
5601062_TA	NC_002516.2	5601062	ins	T	TA	TA:57 T:0	CDS	-	69/1248	23/415	frameshift_variant	c.69dupT	p.Lys24fs	PA4985		Uncharacterized protein
4681043_GCC	NC_002516.2	4681043	ins	G	GCC	GCC:41 G:0	CDS	-	71/1023	24/340	frameshift_variant	c.70_71dupGG	p.Ser25fs	PA4184	souR	sarcosine oxidation and utilization regulator SouR
3478635_GC	NC_002516.2	3478635	ins	G	GC	GC:71 G:0	CDS	-	703/714	235/237	frameshift_variant	c.703dupG	p.Ala235fs	PA3098	xcpW	general secretion pathway protein J
5507191_C	NC_002516.2	5507191	del	CCG	C	C:61 CCG:0	CDS	-	707/933	236/310	frameshift_variant	c.706_707delCG	p.Arg236fs	PA4908		hypothetical protein
5939964_T	NC_002516.2	5939964	del	TG	T	T:29 TG:0	CDS	+	707/714	236/237	frameshift_variant	c.707delG	p.Gly236fs	PA5273		hypothetical protein
4586594_T	NC_002516.2	4586594	del	TC	T	T:54 TC:0	CDS	+	712/1305	238/434	frameshift_variant	c.712delC	p.His238fs	PA4102	bfmS	BfmS
1323397_A	NC_002516.2	1323397	del	AG	A	A:64 AG:0	CDS	-	712/1857	238/618	frameshift_variant	c.712delC	p.Leu238fs	PA1221		nonribosomal peptide synthetase
5235702_GC	NC_002516.2	5235702	ins	G	GC	GC:66 G:0	CDS	+	713/1773	238/590	frameshift_variant	c.712dupC	p.Leu238fs	PA4667	lbcA	LbcA
4681043_G	NC_002516.2	4681043	del	GC	G	G:47 GC:0	CDS	-	71/1023	24/340	frameshift_variant	c.71delG	p.Gly24fs	PA4184	souR	sarcosine oxidation and utilization regulator SouR
4681043_GC	NC_002516.2	4681043	ins	G	GC	GC:35 G:0	CDS	-	71/1023	24/340	frameshift_variant	c.71dupG	p.Ser25fs	PA4184	souR	sarcosine oxidation and utilization regulator SouR
2771557_TCC	NC_002516.2	2771557	ins	T	TCC	TCC:64 T:0	CDS	-	7247/16884	2416/5627	frameshift_variant	c.7246_7247dupGG	p.Gly2417fs	PA2462		hypothetical protein
2771557_TC	NC_002516.2	2771557	ins	T	TC	TC:60 T:0	CDS	-	7247/16884	2416/5627	frameshift_variant	c.7247dupG	p.Gly2417fs	PA2462		hypothetical protein
2410753_A	NC_002516.2	2410753	del	AG	A	A:100 AG:0	CDS	-	727/1137	243/378	frameshift_variant	c.727delC	p.Leu243fs	PA2191	exoY	adenylate cyclase ExoY
2410753_AG	NC_002516.2	2410753	ins	A	AG	AG:79 A:1	CDS	-	727/1137	243/378	frameshift_variant	c.727dupC	p.Leu243fs	PA2191	exoY	adenylate cyclase ExoY
1620614_C	NC_002516.2	1620614	del	CG	C	C:49 CG:0	CDS	-	729/999	243/332	frameshift_variant	c.729delC	p.Val244fs	PA1493	cysP	sulfate-binding protein of ABC transporter
4681042_A	NC_002516.2	4681042	del	AG	A	A:49 AG:0	CDS	-	72/1023	24/340	frameshift_variant	c.72delC	p.Ser25fs	PA4184	souR	sarcosine oxidation and utilization regulator SouR
2703652_G	NC_002516.2	2703652	del	GC	G	G:43 GC:0	CDS	+	732/1419	244/472	frameshift_variant	c.732delC	p.Gly245fs	PA2420		probable porin
1832747_TGG	NC_002516.2	1832747	ins	T	TGG	TGG:54 T:0	CDS	+	740/1152	247/383	frameshift_variant	c.738_739dupGG	p.Val247fs	PA1682		probable MFS metabolite transporter
1832747_TG	NC_002516.2	1832747	ins	T	TG	TG:36 T:0	CDS	+	740/1152	247/383	frameshift_variant	c.739dupG	p.Val247fs	PA1682		probable MFS metabolite transporter
5193263_GC	NC_002516.2	5193263	ins	G	GC	GC:52 G:0	CDS	+	74/972	25/323	frameshift_variant	c.73dupC	p.Leu25fs	PA4626	hprA	glycerate dehydrogenase
2482781_TC	NC_002516.2	2482781	ins	T	TC	TC:59 T:0	CDS	+	743/987	248/328	frameshift_variant	c.742dupC	p.Arg248fs	PA2254	pvcA	paerucumarin biosynthesis protein PvcA
1819813_T	NC_002516.2	1819813	del	TGC	T	T:50 TGC:0	CDS	+	749/3528	250/1175	frameshift_variant	c.749_750delGC	p.Arg250fs	PA1669	icmF2	IcmF2
1617508_A	NC_002516.2	1617508	del	AG	A	A:25 AG:0	CDS	-	757/777	253/258	frameshift_variant	c.757delC	p.Leu253fs	PA1490		probable transcriptional regulator
4129634_G	NC_002516.2	4129634	del	GC	G	G:31 GC:0	CDS	-	758/2637	253/878	frameshift_variant	c.758delG	p.Gly253fs	PA3687	ppc	phosphoenolpyruvate carboxylase
1330619_CG	NC_002516.2	1330619	ins	C	CG	CG:48 C:0	CDS	-	764/807	255/268	frameshift_variant	c.764dupC	p.Ala256fs	PA1229		probable transcriptional regulator
731325_AG	NC_002516.2	731325	ins	A	AG	AG:56 A:0	CDS	-	769/1416	257/471	frameshift_variant	c.769dupC	p.Leu257fs	PA0670		hypothetical protein
5870287_CG	NC_002516.2	5870287	ins	C	CG	CG:38 C:0	CDS	-	770/2877	257/958	frameshift_variant	c.770dupC	p.Pro258fs	PA5213	gcvP1	glycine cleavage system protein P1
1536354_A	NC_002516.2	1536354	del	AC	A	A:55 AC:0	CDS	+	775/912	259/303	frameshift_variant	c.775delC	p.Leu259fs	PA1411		hypothetical protein
5646367_T	NC_002516.2	5646367	del	TA	T	T:108 TA:0	CDS	+	776/1803	259/600	frameshift_variant	c.776delA	p.Tyr259fs	PA5020		probable acyl-CoA dehydrogenase
4211067_C	NC_002516.2	4211067	del	CG	C	C:53 CG:0	CDS	+	778/2529	260/842	frameshift_variant	c.778delG	p.Ala260fs	PA3760		N-Acetyl-D-Glucosamine phosphotransferase system transporter
4563813_G	NC_002516.2	4563813	del	GC	G	G:73 GC:0	CDS	-	783/3057	261/1018	frameshift_variant	c.783delG	p.Arg262fs	PA4082	cupB5	adhesive protein CupB5
3149645_C	NC_002516.2	3149645	del	CG	C	C:94 CG:0	CDS	-	789/1035	263/344	frameshift_variant	c.789delC	p.Gly264fs	PA2793		hypothetical protein
442080_G	NC_002516.2	442080	del	GC	G	G:58 GC:0	CDS	+	78/1185	26/394	frameshift_variant	c.78delC	p.Asp27fs	PA0400		probable cystathionine gamma-lyase
2562519_G	NC_002516.2	2562519	del	GC	G	G:84 GC:0	CDS	+	78/1626	26/541	frameshift_variant	c.78delC	p.Ile27fs	PA2323	gapN	GapN
1300329_GC	NC_002516.2	1300329	ins	G	GC	GC:31 G:0	CDS	+	79/534	27/177	frameshift_variant	c.78dupC	p.Ala27fs	PA1199		probable lipoprotein
2138520_CG	NC_002516.2	2138520	ins	C	CG	CG:46 C:0	CDS	-	78/753	26/250	frameshift_variant	c.78dupC	p.Ala27fs	PA1952	fapE	FapE
5617620_G	NC_002516.2	5617620	del	GTA	G	G:47 GTA:0	CDS	-	798/885	266/294	frameshift_variant	c.797_798delTA	p.Val266fs	PA5000	wapR	alpha-1,3-rhamnosyltransferase WapR
940907_A	NC_002516.2	940907	del	AG	A	A:56 AG:0	CDS	+	797/2457	266/818	frameshift_variant	c.797delG	p.Gly266fs	PA0861	rbdA	RbDA
5185545_GGC	NC_002516.2	5185545	ins	G	GGC	GGC:84 G:0	CDS	-	803/1707	268/568	frameshift_variant	c.802_803dupGC	p.Thr269fs	PA4624	cdrB	cyclic diguanylate-regulated TPS partner B, CdrB
2321266_C	NC_002516.2	2321266	del	CG	C	C:20 CG:0	CDS	-	805/942	269/313	frameshift_variant	c.805delC	p.Arg269fs	PA2110		hypothetical protein
2090069_G	NC_002516.2	2090069	del	GC	G	G:88 GC:0	CDS	-	80/1548	27/515	frameshift_variant	c.80delG	p.Arg27fs	PA1915		hypothetical protein
1761518_TG	NC_002516.2	1761518	ins	T	TG	TG:44 T:0	CDS	+	812/1668	271/555	frameshift_variant	c.811dupG	p.Val271fs	PA1617		probable AMP-binding enzyme
76565_G	NC_002516.2	76565	del	GC	G	G:39 GC:0	CDS	-	834/984	278/327	frameshift_variant	c.834delG	p.Leu279fs	PA0064		hypothetical protein
1219772_GC	NC_002516.2	1219772	ins	G	GC	GC:62 G:0	CDS	-	838/990	280/329	frameshift_variant	c.838dupG	p.Ala280fs	PA1127		probable oxidoreductase
2836286_C	NC_002516.2	2836286	del	CGT	C	C:39 CGT:0	CDS	-	841/957	280/318	frameshift_variant	c.840_841delAC	p.Arg281fs	PA2519	xylS	transcriptional regulator XylS
4896584_G	NC_002516.2	4896584	del	GC	G	G:45 GC:0	CDS	-	841/903	281/300	frameshift_variant	c.841delG	p.Ala281fs	PA4368		hypothetical protein
1134856_A	NC_002516.2	1134856	del	ACG	A	A:45 ACG:0	CDS	+	843/1179	281/392	frameshift_variant	c.843_844delGC	p.Leu282fs	PA1047		probable esterase
5814564_GCC	NC_002516.2	5814564	ins	G	GCC	GCC:56 G:0	CDS	+	845/1839	282/612	frameshift_variant	c.843_844dupCC	p.Arg282fs	PA5165	dctB	DctB
5814564_GC	NC_002516.2	5814564	ins	G	GC	GC:64 G:0	CDS	+	845/1839	282/612	frameshift_variant	c.844dupC	p.Arg282fs	PA5165	dctB	DctB
4235119_GCC	NC_002516.2	4235119	ins	G	GCC	GCC:58 G:0	CDS	+	851/909	284/302	frameshift_variant	c.849_850dupCC	p.Leu284fs	PA3776		probable transcriptional regulator
1477228_T	NC_002516.2	1477228	del	TG	T	T:57 TG:0	CDS	+	850/2442	284/813	frameshift_variant	c.850delG	p.Ala284fs	PA1365		probable siderophore receptor
4235119_GC	NC_002516.2	4235119	ins	G	GC	GC:28 G:0	CDS	+	851/909	284/302	frameshift_variant	c.850dupC	p.Leu284fs	PA3776		probable transcriptional regulator
2410630_TC	NC_002516.2	2410630	ins	T	TC	TC:71 T:1	CDS	-	850/1137	284/378	frameshift_variant	c.850dupG	p.Glu284fs	PA2191	exoY	adenylate cyclase ExoY
2192197_AG	NC_002516.2	2192197	ins	A	AG	AG:65 A:0	CDS	-	85/1392	29/463	frameshift_variant	c.85dupC	p.Leu29fs	PA2004		conserved hypothetical protein
2582952_GCC	NC_002516.2	2582952	ins	G	GCC	GCC:40 G:0	CDS	+	863/1311	288/436	frameshift_variant	c.861_862dupCC	p.Arg288fs	PA2338		probable binding protein component of ABC maltose/mannitol transporter
5194051_ACC	NC_002516.2	5194051	ins	A	ACC	ACC:20 A:0	CDS	+	863/972	288/323	frameshift_variant	c.861_862dupCC	p.His288fs	PA4626	hprA	glycerate dehydrogenase
5194051_A	NC_002516.2	5194051	del	AC	A	A:36 AC:0	CDS	+	862/972	288/323	frameshift_variant	c.862delC	p.His288fs	PA4626	hprA	glycerate dehydrogenase
2280709_G	NC_002516.2	2280709	del	GGA	G	G:38 GGA:0	CDS	-	869/1662	290/553	frameshift_variant	c.868_869delTC	p.Ser290fs	PA2075		hypothetical protein
2280704_AGG	NC_002516.2	2280704	ins	A	AGG	AGG:32 A:0	CDS	-	874/1662	292/553	frameshift_variant	c.873_874dupCC	p.Leu292fs	PA2075		hypothetical protein
2280704_A	NC_002516.2	2280704	del	AG	A	A:31 AG:0	CDS	-	874/1662	292/553	frameshift_variant	c.874delC	p.Leu292fs	PA2075		hypothetical protein
2814072_C	NC_002516.2	2814072	del	CCG	C	C:29 CCG:1	CDS	+	883/1419	295/472	frameshift_variant	c.883_884delGC	p.Ala295fs	PA2495	oprN	Multidrug efflux outer membrane protein OprN precursor
2574347_C	NC_002516.2	2574347	del	CG	C	C:41 CG:0	CDS	+	883/906	295/301	frameshift_variant	c.883delG	p.Ala295fs	PA2332		probable transcriptional regulator
4649415_T	NC_002516.2	4649415	del	TGC	T	T:57 TGC:0	CDS	-	891/1308	297/435	frameshift_variant	c.890_891delGC	p.Arg297fs	PA4155		hypothetical protein
4030651_TG	NC_002516.2	4030651	ins	T	TG	TG:57 T:0	CDS	+	899/1410	300/469	frameshift_variant	c.898dupG	p.Ala300fs	PA3595		probable major facilitator superfamily (MFS) transporter
4212850_G	NC_002516.2	4212850	del	GC	G	G:59 GC:0	CDS	+	8/1713	3/570	frameshift_variant	c.8delC	p.Pro3fs	PA3761	nagE	N-Acetyl-D-Glucosamine phosphotransferase system transporter
131809_T	NC_002516.2	131809	del	TG	T	T:52 TG:0	CDS	+	8/795	3/264	frameshift_variant	c.8delG	p.Gly3fs	PA0110		hypothetical protein
5210905_G	NC_002516.2	5210905	del	GGC	G	G:32 GGC:0	CDS	-	91/291	30/96	frameshift_variant	c.90_91delGC	p.Pro32fs	PA4642		hypothetical protein
5210906_G	NC_002516.2	5210906	del	GC	G	G:54 GC:0	CDS	-	90/291	30/96	frameshift_variant	c.90delG	p.Ser33fs	PA4642		hypothetical protein
3721843_G	NC_002516.2	3721843	del	GC	G	G:63 GC:0	CDS	-	916/2079	306/692	frameshift_variant	c.916delG	p.Ala306fs	PA3319	plcN	non-hemolytic phospholipase C precursor
5701596_GC	NC_002516.2	5701596	ins	G	GC	GC:54 G:0	CDS	-	91/930	31/309	frameshift_variant	c.91dupG	p.Ala31fs	PA5060	phaF	polyhydroxyalkanoate synthesis protein PhaF
4520189_A	NC_002516.2	4520189	del	AC	A	A:62 AC:0	CDS	+	921/927	307/308	frameshift_variant	c.921delC	p.Ala308fs	PA4037		probable ATP-binding component of ABC transporter
2204146_C	NC_002516.2	2204146	del	CG	C	C:42 CG:0	CDS	-	921/1608	307/535	frameshift_variant	c.921delC	p.Ile307fs	PA2014	liuB	methylcrotonyl-CoA carboxylase, beta-subunit
415922_T	NC_002516.2	415922	del	TG	T	T:88 TG:0	CDS	-	94/1488	32/495	frameshift_variant	c.94delC	p.Gln32fs	PA0371		putative Zn-dependent peptidase
5440863_GC	NC_002516.2	5440863	ins	G	GC	GC:87 G:0	CDS	+	951/1776	317/591	frameshift_variant	c.950dupC	p.Leu318fs	PA4845	dipZ	thiol:disulfide interchange protein DipZ
4921029_GC	NC_002516.2	4921029	ins	G	GC	GC:86 G:2	CDS	-	953/1002	318/333	frameshift_variant	c.953dupG	p.Thr319fs	PA4391		hypothetical protein
1877311_GCC	NC_002516.2	1877311	ins	G	GCC	GCC:66 G:0	CDS	-	98/822	33/273	frameshift_variant	c.97_98dupGG	p.Thr34fs	PA1734		hypothetical protein
2070776_A	NC_002516.2	2070776	del	AG	A	A:76 AG:0	CDS	+	97/489	33/162	frameshift_variant	c.97delG	p.Ala33fs	PA1899	phzA2	probable phenazine biosynthesis protein
1193387_C	NC_002516.2	1193387	del	CG	C	C:81 CG:0	CDS	+	988/1797	330/598	frameshift_variant	c.988delG	p.Ala330fs	PA1101	fliF	Flagella M-ring outer membrane protein precursor
3386837_G	NC_002516.2	3386837	del	GA	G	G:79 GA:0	CDS	-	992/1560	331/519	frameshift_variant	c.992delT	p.Val331fs	PA3024		probable carbohydrate kinase
1474729_G	NC_002516.2	1474729	del	GC	G	G:65 GC:0	CDS	+	9/741	3/246	frameshift_variant	c.9delC	p.Gly4fs	PA1363		ECF sigma factor
3139122_CC	NC_002516.2	3139122	complex	T	CC	CC:58 T:0	CDS	+	112/660	38/219	frameshift_variant&missense_variant	c.112delTinsCC	p.Ser38fs	PA2782	bamI	biofilm-associated metzincin Inhibitor, BamI
3485913_CTCCATCGC	NC_002516.2	3485913	complex	GGCCCTGCTG	CTCCATCGC	CTCCATCGC:14 GGCCCTGCTG:0	CDS	+	1560/1977	520/658	frameshift_variant&missense_variant	c.1560_1569delGGCCCTGCTGinsCTCCATCGC	p.Ala521fs	PA3105	xcpQ	general secretion pathway protein D
3485913_CTCCATCGCCCCAGCGTG	NC_002516.2	3485913	complex	GGCCCTGCTGCCCAACGCC	CTCCATCGCCCCAGCGTG	CTCCATCGCCCCAGCGTG:9 GGCCCTGCTGCCCAACGCC:0	CDS	+	1560/1977	520/658	frameshift_variant&missense_variant	c.1560_1578delGGCCCTGCTGCCCAACGCCinsCTCCATCGCCCCAGCGTG	p.Ala521fs	PA3105	xcpQ	general secretion pathway protein D
1366579_GC	NC_002516.2	1366579	complex	A	GC	GC:19 A:0	CDS	-	1702/1743	568/580	frameshift_variant&missense_variant	c.1702delTinsGC	p.Ser568fs	PA1259	lhpH	LhpH
5916416_GT	NC_002516.2	5916416	complex	ATC	GT	GT:66 ATC:0	CDS	+	190/630	64/209	frameshift_variant&missense_variant	c.190_192delATCinsGT	p.Ile64fs	PA5254		probable peptidyl-prolyl cis-trans isomerase, FkbP-type
2981439_GAAGGT	NC_002516.2	2981439	complex	AAGGC	GAAGGT	GAAGGT:38 AAGGC:0	CDS	+	1910/2019	637/672	frameshift_variant&missense_variant	c.1910_1914delAAGGCinsGAAGGT	p.Glu637fs	PA2635		hypothetical protein
804130_GG	NC_002516.2	804130	complex	C	GG	GG:69 C:0	CDS	-	19/1077	7/358	frameshift_variant&missense_variant	c.19delGinsCC	p.Ala7fs	PA0736		hypothetical protein
3398921_C	NC_002516.2	3398921	complex	GG	C	C:43 GG:0	CDS	+	205/933	69/310	frameshift_variant&missense_variant	c.205_206delGGinsC	p.Gly69fs	PA3036		hypothetical protein
3398922_CC	NC_002516.2	3398922	complex	G	CC	CC:47 G:1	CDS	+	206/933	69/310	frameshift_variant&missense_variant	c.206delGinsCC	p.Gly69fs	PA3036		hypothetical protein
2668949_CC	NC_002516.2	2668949	complex	T	CC	CC:62 T:0	CDS	-	2681/6474	894/2157	frameshift_variant&missense_variant	c.2681delAinsGG	p.Glu894fs	PA2400	pvdJ	PvdJ
3176726_CCCC	NC_002516.2	3176726	complex	GG	CCCC	CCCC:36 GG:0	CDS	-	282/891	94/296	frameshift_variant&missense_variant	c.281_282delCCinsGGGG	p.Ala94fs	PA2823		conserved hypothetical protein
4444091_TGCGGGG	NC_002516.2	4444091	complex	CGCGGC	TGCGGGG	TGCGGGG:65 CGCGGC:0	CDS	+	281/786	94/261	frameshift_variant&missense_variant	c.281_286delCGCGGCinsTGCGGGG	p.Pro94fs	PA3964		hypothetical protein
3176727_CC	NC_002516.2	3176727	complex	G	CC	CC:59 G:0	CDS	-	281/891	94/296	frameshift_variant&missense_variant	c.281delCinsGG	p.Ala94fs	PA2823		conserved hypothetical protein
3176727_CCC	NC_002516.2	3176727	complex	G	CCC	CCC:38 G:0	CDS	-	281/891	94/296	frameshift_variant&missense_variant	c.281delCinsGGG	p.Ala94fs	PA2823		conserved hypothetical protein
4423558_T	NC_002516.2	4423558	complex	GC	T	T:65 GC:0	CDS	-	3293/3639	1098/1212	frameshift_variant&missense_variant	c.3292_3293delGCinsA	p.Ala1098fs	PA3946	rocS1	two-component sensor RocS1
431730_GGGG	NC_002516.2	431730	complex	AGA	GGGG	GGGG:33 AGA:0	CDS	-	40/1140	13/379	frameshift_variant&missense_variant	c.38_40delTCTinsCCCC	p.Val13fs	PA0390	metX	homoserine O-acetyltransferase
1016331_CGCGCCGGA	NC_002516.2	1016331	complex	GGCGCGCCGGG	CGCGCCGGA	CGCGCCGGA:99 GGCGCGCCGGG:0	CDS	+	394/720	132/239	frameshift_variant&missense_variant	c.394_404delGGCGCGCCGGGinsCGCGCCGGA	p.Gly132fs	PA0929		two-component response regulator
1016333_GCGCGCCGGA	NC_002516.2	1016333	complex	CGCGCCGGG	GCGCGCCGGA	GCGCGCCGGA:59 CGCGCCGGG:0	CDS	+	396/720	132/239	frameshift_variant&missense_variant	c.396_404delCGCGCCGGGinsGCGCGCCGGA	p.Ala133fs	PA0929		two-component response regulator
1016333_GGCGCGCCGGA	NC_002516.2	1016333	complex	CGCGCCGGG	GGCGCGCCGGA	GGCGCGCCGGA:52 CGCGCCGGG:0	CDS	+	396/720	132/239	frameshift_variant&missense_variant	c.396_404delCGCGCCGGGinsGGCGCGCCGGA	p.Pro134fs	PA0929		two-component response regulator
5126755_CC	NC_002516.2	5126755	complex	T	CC	CC:50 T:0	CDS	+	43/1857	15/618	frameshift_variant&missense_variant	c.43delTinsCC	p.Ser15fs	PA4579		hypothetical protein
481614_GGGCT	NC_002516.2	481614	complex	TGGACC	GGGCT	GGGCT:70 TGGACC:0	CDS	-	455/873	150/290	frameshift_variant&missense_variant	c.450_455delGGTCCAinsAGCCC	p.Val151fs	PA0430	metF	5,10-methylenetetrahydrofolate reductase
3086618_GT	NC_002516.2	3086618	complex	CGC	GT	GT:46 CGC:0	CDS	+	477/1350	159/449	frameshift_variant&missense_variant	c.477_479delCGCinsGT	p.Ala160fs	PA2729		hypothetical protein
58585_GATAT	NC_002516.2	58585	complex	AATATC	GATAT	GATAT:37 AATATC:0	CDS	-	10/1383	2/460	frameshift_variant&missense_variant	c.5_10delGATATTinsATATC	p.Gly2fs	PA0043		hypothetical protein
466218_GGCGGCCACA	NC_002516.2	466218	complex	CGGCTACT	GGCGGCCACA	GGCGGCCACA:37 CGGCTACT:0	CDS	-	523/723	172/240	frameshift_variant&missense_variant	c.516_523delAGTAGCCGinsTGTGGCCGCC	p.Pro176fs	PA0419		conserved hypothetical protein
5384749_ACCCTT	NC_002516.2	5384749	complex	CACCCTC	ACCCTT	ACCCTT:100 CACCCTC:0	CDS	-	528/579	174/192	frameshift_variant&missense_variant	c.522_528delGAGGGTGinsAAGGGT	p.Val176fs	PA4799		hypothetical protein
1268286_GG	NC_002516.2	1268286	complex	A	GG	GG:39 A:0	CDS	+	607/2058	203/685	frameshift_variant&missense_variant	c.607delAinsGG	p.Arg203fs	PA1169		probable lipoxygenase
1268286_GGG	NC_002516.2	1268286	complex	A	GGG	GGG:78 A:0	CDS	+	607/2058	203/685	frameshift_variant&missense_variant	c.607delAinsGGG	p.Arg203fs	PA1169		probable lipoxygenase
1529500_GGT	NC_002516.2	1529500	complex	C	GGT	GGT:37 C:0	CDS	-	62/759	21/252	frameshift_variant&missense_variant	c.62delGinsACC	p.Arg21fs	PA1406		hypothetical protein
1844579_GCT	NC_002516.2	1844579	complex	CA	GCT	GCT:28 CA:0	CDS	-	675/1110	225/369	frameshift_variant&missense_variant	c.674_675delTGinsAGC	p.Leu225fs	PA1695	pscP	translocation protein in type III secretion
1844578_CT	NC_002516.2	1844578	complex	GCA	CT	CT:28 GCA:0	CDS	-	676/1110	225/369	frameshift_variant&missense_variant	c.674_676delTGCinsAG	p.Leu225fs	PA1695	pscP	translocation protein in type III secretion
100902_GGGC	NC_002516.2	100902	complex	TGGGT	GGGC	GGGC:56 TGGGT:0	CDS	+	779/1035	260/344	frameshift_variant&missense_variant	c.779_783delTGGGTinsGGGC	p.Val260fs	PA0082	tssA1	TssA1
100902_GGGGGGC	NC_002516.2	100902	complex	TGGGT	GGGGGGC	GGGGGGC:27 TGGGT:0	CDS	+	779/1035	260/344	frameshift_variant&missense_variant	c.779_783delTGGGTinsGGGGGGC	p.Val260fs	PA0082	tssA1	TssA1
5898704_TGCC	NC_002516.2	5898704	complex	AACCG	TGCC	TGCC:15 AACCG:0	CDS	-	91/1989	29/662	frameshift_variant&missense_variant	c.87_91delCGGTTinsGGCA	p.Gly30fs	PA5238		probable O-antigen acetylase
3037979_AAAAA	NC_002516.2	3037979	complex	CCAAAG	AAAAA	AAAAA:60 CCAAAG:0	CDS	+	94/918	32/305	frameshift_variant&missense_variant	c.94_99delCCAAAGinsAAAAA	p.Pro32fs	PA2686	pfeR	two-component response regulator PfeR
2517579_TGACTGTTGGAGGCCACCCCC	NC_002516.2	2517579	complex	GGATTACTCTCGCATCCTATCTGCT	TGACTGTTGGAGGCCACCCCC	TGACTGTTGGAGGCCACCCCC:19 GGATTACTCTCGCATCCTATCTGCT:0	CDS	-	983/2133	320/710	frameshift_variant&missense_variant	c.959_983delAGCAGATAGGATGCGAGAGTAATCCinsGGGGGTGGCCTCCAACAGTCA	p.Lys320fs	PA2289		conserved hypothetical protein
1027124_TA	NC_002516.2	1027124	complex	AAGC	TA	TA:38 AAGC:0	CDS	-	89/939	29/312	frameshift_variant&stop_gained	c.86_89delGCTTinsTA	p.Arg29fs	PA0936	lpxO2	lipopolysaccharide biosynthetic protein LpxO2
3226338_GG	NC_002516.2	3226338	complex	CGCT	GG	GG:65 CGCT:0	CDS	-	1050/2007	349/668	frameshift_variant&synonymous_variant	c.1047_1050delAGCGinsCC	p.Ala350fs	PA2873	tgpA	transglutaminase protein A, TgpA
1009852_CT	NC_002516.2	1009852	complex	TTG	CT	CT:80 TTG:0	CDS	-	1083/1929	361/642	frameshift_variant&synonymous_variant	c.1081_1083delCAAinsAG	p.Gln361fs	PA0924		hypothetical protein
826242_GG	NC_002516.2	826242	complex	A	GG	GG:47 A:0	CDS	+	1170/1383	390/460	frameshift_variant&synonymous_variant	c.1170delAinsGG	p.Gly391fs	PA0757		probable two-component sensor
826242_GGG	NC_002516.2	826242	complex	A	GGG	GGG:56 A:0	CDS	+	1170/1383	390/460	frameshift_variant&synonymous_variant	c.1170delAinsGGG	p.Gly391fs	PA0757		probable two-component sensor
5863956_TAC	NC_002516.2	5863956	complex	CA	TAC	TAC:73 CA:0	CDS	+	132/1365	44/454	frameshift_variant&synonymous_variant	c.132_133delCAinsTAC	p.Pro46fs	PA5209		hypothetical protein
1757266_CC	NC_002516.2	1757266	complex	G	CC	CC:61 G:0	CDS	-	1332/2109	444/702	frameshift_variant&synonymous_variant	c.1332delCinsGG	p.Gly445fs	PA1613		hypothetical protein
5043251_CC	NC_002516.2	5043251	complex	G	CC	CC:54 G:0	CDS	+	162/912	54/303	frameshift_variant&synonymous_variant	c.162delGinsCC	p.Pro55fs	PA4504	dppC	dipeptide ABC transporter permease DppC
3862001_CC	NC_002516.2	3862001	complex	G	CC	CC:65 G:0	CDS	-	165/1491	55/496	frameshift_variant&synonymous_variant	c.165delCinsGG	p.Glu56fs	PA3455		conserved hypothetical protein
4562185_CC	NC_002516.2	4562185	complex	G	CC	CC:43 G:0	CDS	-	2412/3057	804/1018	frameshift_variant&synonymous_variant	c.2412delCinsGG	p.Gly805fs	PA4082	cupB5	adhesive protein CupB5
3444784_CC	NC_002516.2	3444784	complex	T	CC	CC:27 T:0	CDS	+	36/495	12/164	frameshift_variant&synonymous_variant	c.36delTinsCC	p.Pro13fs	PA3072		hypothetical protein
3020959_GG	NC_002516.2	3020959	complex	T	GG	GG:68 T:0	CDS	-	381/411	127/136	frameshift_variant&synonymous_variant	c.381delAinsCC	p.Pro128fs	PA2674		probable type II secretion system protein
3020959_GGG	NC_002516.2	3020959	complex	T	GGG	GGG:85 T:0	CDS	-	381/411	127/136	frameshift_variant&synonymous_variant	c.381delAinsCCC	p.Pro128fs	PA2674		probable type II secretion system protein
694849_CC	NC_002516.2	694849	complex	T	CC	CC:48 T:0	CDS	+	429/603	143/200	frameshift_variant&synonymous_variant	c.429delTinsCC	p.Pro144fs	PA0640		probable bacteriophage protein
5917359_GC	NC_002516.2	5917359	complex	A	GC	GC:75 A:0	CDS	-	42/483	14/160	frameshift_variant&synonymous_variant	c.42delTinsGC	p.Val15fs	PA5255	algQ	Alginate regulatory protein AlgQ
4381516_CC	NC_002516.2	4381516	complex	G	CC	CC:60 G:0	CDS	-	501/516	167/171	frameshift_variant&synonymous_variant	c.501delCinsGG	p.Ala168fs	PA3911		conserved hypothetical protein
6240120_CCC	NC_002516.2	6240120	complex	T	CCC	CCC:64 T:0	CDS	-	513/1185	171/394	frameshift_variant&synonymous_variant	c.513delAinsGGG	p.Gly172fs	PA5546		conserved hypothetical protein
5648560_CCC	NC_002516.2	5648560	complex	A	CCC	CCC:72 A:0	CDS	+	747/1617	249/538	frameshift_variant&synonymous_variant	c.747delAinsCCC	p.Pro250fs	PA5021		probable sodium/hydrogen antiporter
5210907_GG	NC_002516.2	5210907	complex	C	GG	GG:26 C:0	CDS	-	90/291	30/96	frameshift_variant&synonymous_variant	c.90delGinsCC	p.Pro31fs	PA4642		hypothetical protein
5745876_C	NC_002516.2	5745876	snp	T	C	C:76 T:0	CDS	-	1/798	1/265	initiator_codon_variant	c.1A>G	p.Met1?	PA5101		hypothetical protein
2738843_A	NC_002516.2	2738843	snp	G	A	A:71 G:0	CDS	+	3/876	1/291	initiator_codon_variant	c.3G>A	p.Met1?	PA2441		hypothetical protein
3967027_A	NC_002516.2	3967027	snp	G	A	A:73 G:0	CDS	+	3/1428	1/475	initiator_codon_variant	c.3G>A	p.Met1?	PA3543	algK	alginate biosynthetic protein AlgK precursor
2839490_C	NC_002516.2	2839490	snp	T	C	C:73 T:0	CDS	-	1000/3156	334/1051	missense_variant	c.1000A>G	p.Thr334Ala	PA2520	czcA	Resistance-Nodulation-Cell Division (RND) divalent metal cation efflux transporter CzcA
1806752_T	NC_002516.2	1806752	snp	C	T	T:57 C:0	CDS	+	1000/1476	334/491	missense_variant	c.1000C>T	p.Arg334Cys	PA1658	hsiC2	HsiC2
5570089_A	NC_002516.2	5570089	snp	G	A	A:65 G:0	CDS	+	1000/1539	334/512	missense_variant	c.1000G>A	p.Ala334Thr	PA4961		hypothetical protein
2268362_A	NC_002516.2	2268362	snp	G	A	A:69 G:0	CDS	-	1001/1725	334/574	missense_variant	c.1001C>T	p.Ala334Val	PA2069		probable carbamoyl transferase
5864825_A	NC_002516.2	5864825	snp	G	A	A:43 G:0	CDS	+	1001/1365	334/454	missense_variant	c.1001G>A	p.Arg334His	PA5209		hypothetical protein
3245345_A	NC_002516.2	3245345	snp	G	A	A:53 G:0	CDS	+	1001/1986	334/661	missense_variant	c.1001G>A	p.Gly334Glu	PA2891	atuF	geranyl-CoA carboxylase, alpha-subunit (biotin-containing)
2965802_G	NC_002516.2	2965802	snp	A	G	G:59 A:0	CDS	-	1001/1257	334/418	missense_variant	c.1001T>C	p.Val334Ala	PA2623	icd	isocitrate dehydrogenase
1161975_T	NC_002516.2	1161975	snp	C	T	T:95 C:0	CDS	-	1003/1122	335/373	missense_variant	c.1003G>A	p.Ala335Thr	PA1074	braC	branched-chain amino acid transport protein BraC
6049652_C	NC_002516.2	6049652	snp	T	C	C:60 T:0	CDS	-	1006/1473	336/490	missense_variant	c.1006A>G	p.Ser336Gly	PA5373	betB	betaine aldehyde dehydrogenase
4265440_C	NC_002516.2	4265440	snp	T	C	C:92 T:0	CDS	-	1006/1140	336/379	missense_variant	c.1006A>G	p.Thr336Ala	PA3806		conserved hypothetical protein
6132093_A	NC_002516.2	6132093	snp	G	A	A:93 G:0	CDS	+	1006/2187	336/728	missense_variant	c.1006G>A	p.Val336Ile	PA5443	uvrD	UvrD helicase
998761_G	NC_002516.2	998761	snp	A	G	G:49 A:0	CDS	-	1006/1323	336/440	missense_variant	c.1006T>C	p.Ser336Pro	PA0916		conserved hypothetical protein
3812734_T	NC_002516.2	3812734	snp	C	T	T:35 C:0	CDS	-	1007/1803	336/600	missense_variant	c.1007G>A	p.Arg336Gln	PA3406	hasD	transport protein HasD
2407841_G	NC_002516.2	2407841	snp	A	G	G:53 A:0	CDS	-	1007/1167	336/388	missense_variant	c.1007T>C	p.Val336Ala	PA2188		probable alcohol dehydrogenase (Zn-dependent)
4586892_C	NC_002516.2	4586892	snp	T	C	C:61 T:0	CDS	+	1007/1305	336/434	missense_variant	c.1007T>C	p.Val336Ala	PA4102	bfmS	BfmS
5009092_T	NC_002516.2	5009092	snp	C	T	T:94 C:0	CDS	-	1009/1458	337/485	missense_variant	c.1009G>A	p.Gly337Ser	PA4477	cafA	cytoplasmic axial filament protein
6255745_A	NC_002516.2	6255745	snp	G	A	A:78 G:0	CDS	-	100/873	34/290	missense_variant	c.100C>T	p.Arg34Cys	PA5562	spoOJ	chromosome partitioning protein Spo0J
4887407_A	NC_002516.2	4887407	snp	G	A	A:48 G:0	CDS	-	100/228	34/75	missense_variant	c.100C>T	p.Pro34Ser	PA4359		conserved hypothetical protein
3122487_T	NC_002516.2	3122487	snp	C	T	T:91 C:0	CDS	-	100/210	34/69	missense_variant	c.100G>A	p.Gly34Ser	PA2763		hypothetical protein
5837793_T	NC_002516.2	5837793	snp	C	T	T:79 C:0	CDS	-	100/444	34/147	missense_variant	c.100G>A	p.Val34Met	PA5185		thiolester hydrolase
1906806_A	NC_002516.2	1906806	snp	G	A	A:111 G:0	CDS	+	1010/1026	337/341	missense_variant	c.1010G>A	p.Gly337Glu	PA1763		hypothetical protein
489647_G	NC_002516.2	489647	snp	A	G	G:78 A:0	CDS	-	1012/1272	338/423	missense_variant	c.1012T>C	p.Tyr338His	PA0437	codA	cytosine deaminase
5233841_A	NC_002516.2	5233841	snp	G	A	A:33 G:0	CDS	-	1013/1269	338/422	missense_variant	c.1013C>T	p.Ala338Val	PA4666	hemA	glutamyl-tRNA reductase
2286225_A	NC_002516.2	2286225	snp	G	A	A:57 G:0	CDS	-	1013/1875	338/624	missense_variant	c.1013C>T	p.Pro338Leu	PA2078	odsB	(7S,10S)-hydroperoxide diol synthase
5070777_A	NC_002516.2	5070777	snp	G	A	A:91 G:0	CDS	+	1015/1701	339/566	missense_variant	c.1015G>A	p.Gly339Ser	PA4526	pilB	type 4 fimbrial biogenesis protein PilB
5034210_A	NC_002516.2	5034210	snp	G	A	A:84 G:0	CDS	+	1017/1599	339/532	missense_variant	c.1017G>A	p.Met339Ile	PA4497	dppA2	probable binding protein component of ABC transporter
3559494_T	NC_002516.2	3559494	snp	C	T	T:88 C:0	CDS	-	1018/1077	340/358	missense_variant	c.1018G>A	p.Val340Ile	PA3169		5-methylthioribose-1-phosphate isomerase MtnA
1563831_G	NC_002516.2	1563831	snp	A	G	G:79 A:0	CDS	+	1019/1158	340/385	missense_variant	c.1019A>G	p.Asp340Gly	PA1435		probable Resistance-Nodulation-Cell Division (RND) efflux membrane fusion protein precursor
6243928_C	NC_002516.2	6243928	snp	T	C	C:67 T:0	CDS	-	1019/1836	340/611	missense_variant	c.1019A>G	p.Gln340Arg	PA5549	glmS	glucosamine--fructose-6-phosphate aminotransferase
2742639_A	NC_002516.2	2742639	snp	G	A	A:48 G:0	CDS	-	1019/1257	340/418	missense_variant	c.1019C>T	p.Ala340Val	PA2444	glyA2	serine hydroxymethyltransferase
2740783_C	NC_002516.2	2740783	snp	T	C	C:49 T:0	CDS	-	101/1122	34/373	missense_variant	c.101A>G	p.Tyr34Cys	PA2442	gcvT2	glycine cleavage system protein T2
5780095_A	NC_002516.2	5780095	snp	G	A	A:49 G:0	CDS	+	101/819	34/272	missense_variant	c.101G>A	p.Gly34Glu	PA5132		hypothetical protein
5427586_G	NC_002516.2	5427586	snp	A	G	G:72 A:0	CDS	-	101/792	34/263	missense_variant	c.101T>C	p.Ile34Thr	PA4836	cntL	CntL
5307089_C	NC_002516.2	5307089	snp	T	C	C:92 T:0	CDS	+	101/1437	34/478	missense_variant	c.101T>C	p.Val34Ala	PA4726	cbrB	two-component response regulator CbrB
2507997_TG	NC_002516.2	2507997	mnp	CA	TG	TG:76 CA:0	CDS	+	1020/1284	340/427	missense_variant	c.1020_1021delCAinsTG	p.Met341Val	PA2278	arsB	ArsB protein
4200676_A	NC_002516.2	4200676	snp	G	A	A:58 G:0	CDS	+	1021/1293	341/430	missense_variant	c.1021G>A	p.Ala341Thr	PA3748		conserved hypothetical protein
1902544_A	NC_002516.2	1902544	snp	G	A	A:55 G:0	CDS	+	1021/2724	341/907	missense_variant	c.1021G>A	p.Glu341Lys	PA1760		probable transcriptional regulator
5236017_C	NC_002516.2	5236017	snp	T	C	C:93 T:0	CDS	+	1021/1773	341/590	missense_variant	c.1021T>C	p.Phe341Leu	PA4667	lbcA	LbcA
5809388_C	NC_002516.2	5809388	snp	T	C	C:68 T:0	CDS	+	1021/1530	341/509	missense_variant	c.1021T>C	p.Phe341Leu	PA5160		drug efflux transporter
862279_G	NC_002516.2	862279	snp	A	G	G:36 A:0	CDS	-	1022/3126	341/1041	missense_variant	c.1022T>C	p.Val341Ala	PA0788		hypothetical protein
6242874_A	NC_002516.2	6242874	snp	G	A	A:77 G:0	CDS	+	1024/1206	342/401	missense_variant	c.1024G>A	p.Glu342Lys	PA5548		probable major facilitator superfamily (MFS) transporter
340982_A	NC_002516.2	340982	snp	G	A	A:132 G:0	CDS	+	1024/1098	342/365	missense_variant	c.1024G>A	p.Val342Ile	PA0301	spuE	polyamine transport protein
6136089_C	NC_002516.2	6136089	snp	T	C	C:109 T:0	CDS	-	1025/1146	342/381	missense_variant	c.1025A>G	p.Asn342Ser	PA5447	wbpZ	glycosyltransferase WbpZ
1439730_G	NC_002516.2	1439730	snp	A	G	G:70 A:0	CDS	+	1025/1971	342/656	missense_variant	c.1025A>G	p.Glu342Gly	PA1327		probable protease
2256653_T	NC_002516.2	2256653	snp	C	T	T:69 C:0	CDS	+	1025/1074	342/357	missense_variant	c.1025C>T	p.Ala342Val	PA2059	sppB	ABC transporter permease, SppB
4017467_A	NC_002516.2	4017467	snp	G	A	A:72 G:0	CDS	+	1027/1539	343/512	missense_variant	c.1027G>A	p.Asp343Asn	PA3584	glpD	glycerol-3-phosphate dehydrogenase
2078240_G	NC_002516.2	2078240	snp	A	G	G:47 A:0	CDS	-	1027/1641	343/546	missense_variant	c.1027T>C	p.Phe343Leu	PA1907		hypothetical protein
123275_CACGGGTTG	NC_002516.2	123275	complex	AGCGAGTCT	CACGGGTTG	CACGGGTTG:18 AGCGAGTCT:0	CDS	+	1028/1248	343/415	missense_variant	c.1028_1036delAGCGAGTCTinsCACGGGTTG	p.GluArgValSer343AlaArgValAla	PA0101		hypothetical protein
1193432_G	NC_002516.2	1193432	snp	A	G	G:63 A:0	CDS	+	1028/1797	343/598	missense_variant	c.1028A>G	p.Gln343Arg	PA1101	fliF	Flagella M-ring outer membrane protein precursor
2600020_C	NC_002516.2	2600020	snp	T	C	C:93 T:0	CDS	-	1028/1155	343/384	missense_variant	c.1028A>G	p.Tyr343Cys	PA2353		conserved hypothetical protein
2829541_A	NC_002516.2	2829541	snp	G	A	A:84 G:0	CDS	+	102/1395	34/464	missense_variant	c.102G>A	p.Met34Ile	PA2512	antA	anthranilate dioxygenase large subunit
662856_GCC	NC_002516.2	662856	complex	ACA	GCC	GCC:76 ACA:0	CDS	+	103/633	35/210	missense_variant	c.103_105delACAinsGCC	p.Thr35Ala	PA0601	agtR	two-component response regulator, AgtR
1975850_G	NC_002516.2	1975850	snp	A	G	G:88 A:0	CDS	+	1030/2256	344/751	missense_variant	c.1030A>G	p.Thr344Ala	PA1818	cadA	lysine decarboxylase
5494684_A	NC_002516.2	5494684	snp	G	A	A:61 G:0	CDS	-	1030/1254	344/417	missense_variant	c.1030C>T	p.Pro344Ser	PA4898	opdK	histidine porin OpdK
3972615_A	NC_002516.2	3972615	snp	G	A	A:92 G:0	CDS	+	1030/1425	344/474	missense_variant	c.1030G>A	p.Asp344Asn	PA3546	algX	alginate biosynthesis protein AlgX
4612042_A	NC_002516.2	4612042	snp	G	A	A:95 G:0	CDS	+	1030/1461	344/486	missense_variant	c.1030G>A	p.Gly344Ser	PA4123	hpcC	5-carboxy-2-hydroxymuconate semialdehyde dehydrogenase
5915071_C	NC_002516.2	5915071	snp	T	C	C:45 T:0	CDS	-	1031/1059	344/352	missense_variant	c.1031A>G	p.Asn344Ser	PA5253	algP	alginate regulatory protein AlgP
957156_T	NC_002516.2	957156	snp	C	T	T:53 C:0	CDS	-	1031/2196	344/731	missense_variant	c.1031G>A	p.Arg344His	PA0875		conserved hypothetical protein
871823_T	NC_002516.2	871823	snp	C	T	T:82 C:0	CDS	-	1033/2607	345/868	missense_variant	c.1033G>A	p.Ala345Thr	PA0794		probable aconitate hydratase
5661390_CGCTA	NC_002516.2	5661390	complex	TGCTG	CGCTA	CGCTA:64 TGCTG:0	CDS	+	1034/1317	345/438	missense_variant	c.1034_1038delTGCTGinsCGCTA	p.Leu345Pro	PA5030		probable major facilitator superfamily (MFS) transporter
5806713_T	NC_002516.2	5806713	snp	C	T	T:85 C:0	CDS	+	1034/1479	345/492	missense_variant	c.1034C>T	p.Pro345Leu	PA5158		probable outer membrane protein precursor
3628566_A	NC_002516.2	3628566	snp	G	A	A:65 G:0	CDS	-	1034/1170	345/389	missense_variant	c.1034C>T	p.Thr345Ile	PA3241		hypothetical protein
6260724_T	NC_002516.2	6260724	snp	C	T	T:129 C:0	CDS	-	1034/1368	345/455	missense_variant	c.1034G>A	p.Gly345Asp	PA5567		conserved hypothetical protein
2781608_A	NC_002516.2	2781608	snp	G	A	A:59 G:0	CDS	-	1039/1149	347/382	missense_variant	c.1039C>T	p.Pro347Ser	PA2465		hypothetical protein
2169566_G	NC_002516.2	2169566	snp	A	G	G:79 A:0	CDS	+	103/438	35/145	missense_variant	c.103A>G	p.Thr35Ala	PA1983	exaB	cytochrome c550
5370266_A	NC_002516.2	5370266	snp	G	A	A:70 G:0	CDS	-	103/1182	35/393	missense_variant	c.103C>T	p.Arg35Cys	PA4781		cyclic di-GMP phosphodiesterase
4372071_A	NC_002516.2	4372071	snp	G	A	A:93 G:0	CDS	+	103/1584	35/527	missense_variant	c.103G>A	p.Gly35Ser	PA3903	prfC	peptide chain release factor 3
5429740_T	NC_002516.2	5429740	snp	C	T	T:83 C:0	CDS	-	103/2127	35/708	missense_variant	c.103G>A	p.Val35Ile	PA4837	cntO	CntO
2686139_G	NC_002516.2	2686139	snp	A	G	G:75 A:0	CDS	-	1040/15450	347/5149	missense_variant	c.1040T>C	p.Val347Ala	PA2402	pvdI	pyoverdine peptide synthetase
5994766_GCCTGC	NC_002516.2	5994766	complex	ACCTGG	GCCTGC	GCCTGC:52 ACCTGG:0	CDS	-	1046/1071	347/356	missense_variant	c.1041_1046delCCAGGTinsGCAGGC	p.AspGlnVal347GluGlnAla	PA5324	sphR	Sphingosine-responsive Regulator, SphR
3622120_C	NC_002516.2	3622120	snp	G	C	C:91 G:0	CDS	-	1041/1656	347/551	missense_variant	c.1041C>G	p.His347Gln	PA3234		probable sodium:solute symporter
5365800_A	NC_002516.2	5365800	snp	G	A	A:77 G:0	CDS	+	1041/1434	347/477	missense_variant	c.1041G>A	p.Met347Ile	PA4777	pmrB	PmrB: two-component regulator system signal sensor kinase PmrB
5290259_TCCC	NC_002516.2	5290259	complex	CCCG	TCCC	TCCC:93 CCCG:0	CDS	+	1043/2295	348/764	missense_variant	c.1043_1046delCCCGinsTCCC	p.ThrArg348IlePro	PA4710	phuR	Heme/Hemoglobin uptake outer membrane receptor PhuR precursor
2496769_T	NC_002516.2	2496769	snp	C	T	T:57 C:0	CDS	+	1046/1320	349/439	missense_variant	c.1046C>T	p.Thr349Ile	PA2266		probable cytochrome c precursor
5290262_T	NC_002516.2	5290262	snp	G	T	T:76 G:0	CDS	+	1046/2295	349/764	missense_variant	c.1046G>T	p.Arg349Leu	PA4710	phuR	Heme/Hemoglobin uptake outer membrane receptor PhuR precursor
5389052_C	NC_002516.2	5389052	snp	T	C	C:49 T:0	CDS	-	1048/1398	350/465	missense_variant	c.1048A>G	p.Thr350Ala	PA4804		POTRA-like domain-containing usher, CupB3
5191828_T	NC_002516.2	5191828	snp	C	T	T:37 C:0	CDS	-	1048/6465	350/2154	missense_variant	c.1048G>A	p.Glu350Lys	PA4625	cdrA	cyclic diguanylate-regulated TPS partner A, CdrA
239882_T	NC_002516.2	239882	snp	C	T	T:33 C:0	CDS	+	104/300	35/99	missense_variant	c.104C>T	p.Ala35Val	PA0210	mdcC	malonate decarboxylase delta subunit
5391939_A	NC_002516.2	5391939	snp	G	A	A:67 G:0	CDS	+	104/684	35/227	missense_variant	c.104G>A	p.Gly35Asp	PA4806		probable transcriptional regulator
3106_T	NC_002516.2	3106	snp	C	T	T:99 C:0	CDS	+	1051/1104	351/367	missense_variant	c.1051C>T	p.His351Tyr	PA0002	dnaN	DNA polymerase III, beta chain
2571705_T	NC_002516.2	2571705	snp	C	T	T:36 C:0	CDS	-	1051/1068	351/355	missense_variant	c.1051G>A	p.Ala351Thr	PA2330		hypothetical protein
3300543_A	NC_002516.2	3300543	snp	G	A	A:55 G:0	CDS	+	1052/1095	351/364	missense_variant	c.1052G>A	p.Arg351Gln	PA2943		phospho-2-dehydro-3-deoxyheptonate aldolase
6175747_T	NC_002516.2	6175747	snp	C	T	T:45 C:0	CDS	+	1054/1788	352/595	missense_variant	c.1054C>T	p.Pro352Ser	PA5484	kinB	KinB
3144953_C	NC_002516.2	3144953	snp	T	C	C:51 T:0	CDS	-	1055/1596	352/531	missense_variant	c.1055A>G	p.Asn352Ser	PA2788		probable chemotaxis transducer
5642064_C	NC_002516.2	5642064	snp	T	C	C:76 T:0	CDS	+	1055/2700	352/899	missense_variant	c.1055T>C	p.Val352Ala	PA5017	dipA	DipA
1460797_A	NC_002516.2	1460797	snp	G	A	A:61 G:0	CDS	-	1058/1548	353/515	missense_variant	c.1058C>T	p.Pro353Leu	PA1346		hypothetical protein
1706479_T	NC_002516.2	1706479	snp	C	T	T:44 C:0	CDS	-	1058/1365	353/454	missense_variant	c.1058G>A	p.Arg353His	PA1566	pauA3	Glutamylpolyamine synthetase
2299071_G	NC_002516.2	2299071	snp	A	G	G:69 A:0	CDS	+	1060/2652	354/883	missense_variant	c.1060A>G	p.Asn354Asp	PA2089		hypothetical protein
1915096_G	NC_002516.2	1915096	snp	A	G	G:83 A:0	CDS	+	1060/2376	354/791	missense_variant	c.1060A>G	p.Thr354Ala	PA1770	ppsA	phosphoenolpyruvate synthase
5181206_T	NC_002516.2	5181206	snp	C	T	T:102 C:0	CDS	-	1063/2832	355/943	missense_variant	c.1063G>A	p.Gly355Ser	PA4621		probable oxidoreductase
5984883_G	NC_002516.2	5984883	snp	A	G	G:62 A:0	CDS	+	1064/1335	355/444	missense_variant	c.1064A>G	p.Tyr355Cys	PA5313	gabT2	Transaminase
1811814_T	NC_002516.2	1811814	snp	C	T	T:56 C:0	CDS	+	1064/2634	355/877	missense_variant	c.1064C>T	p.Thr355Met	PA1662	clpV2	clpV2
3615993_C	NC_002516.2	3615993	snp	T	C	C:55 T:0	CDS	+	1064/1833	355/610	missense_variant	c.1064T>C	p.Leu355Pro	PA3228		probable ATP-binding/permease fusion ABC transporter
1583593_A	NC_002516.2	1583593	snp	G	A	A:95 G:0	CDS	+	1066/1290	356/429	missense_variant	c.1066G>A	p.Glu356Lys	PA1453	flhF	flagellar biosynthesis protein FlhF
1868430_A	NC_002516.2	1868430	snp	G	A	A:67 G:0	CDS	-	106/2295	36/764	missense_variant	c.106C>T	p.Arg36Cys	PA1726	bglX	BglX
5540340_T	NC_002516.2	5540340	snp	C	T	T:70 C:0	CDS	-	1071/2715	357/904	missense_variant	c.1071G>A	p.Met357Ile	PA4937	rnr	exoribonuclease RNase R
5196441_C	NC_002516.2	5196441	snp	T	C	C:73 T:0	CDS	+	1072/1464	358/487	missense_variant	c.1072T>C	p.Cys358Arg	PA4628	lysP	lysine-specific permease
1845960_ACTCG	NC_002516.2	1845960	complex	GCTCA	ACTCG	ACTCG:38 GCTCA:0	CDS	-	1077/1323	358/440	missense_variant	c.1073_1077delTGAGCinsCGAGT	p.Val358Ala	PA1697		ATP synthase in type III secretion system
1143133_C	NC_002516.2	1143133	snp	T	C	C:76 T:0	CDS	+	1073/2802	358/933	missense_variant	c.1073T>C	p.Ile358Thr	PA1054	shaA	ShaA
4740034_C	NC_002516.2	4740034	snp	T	C	C:38 T:0	CDS	-	1078/4317	360/1438	missense_variant	c.1078A>G	p.Ser360Gly	PA4226	pchE	dihydroaeruginoic acid synthetase
336605_G	NC_002516.2	336605	snp	A	G	G:81 A:0	CDS	+	1079/1359	360/452	missense_variant	c.1079A>G	p.Tyr360Cys	PA0298	spuB	Glutamylpolyamine synthetase
1267786_G	NC_002516.2	1267786	snp	A	G	G:79 A:0	CDS	+	107/2058	36/685	missense_variant	c.107A>G	p.Gln36Arg	PA1169		probable lipoxygenase
5277066_A	NC_002516.2	5277066	snp	G	A	A:39 G:0	CDS	-	107/330	36/109	missense_variant	c.107C>T	p.Ala36Val	PA4698		hypothetical protein
437888_T	NC_002516.2	437888	snp	C	T	T:102 C:0	CDS	+	107/1149	36/382	missense_variant	c.107C>T	p.Pro36Leu	PA0396	pilU	twitching motility protein PilU
497951_G	NC_002516.2	497951	snp	A	G	G:69 A:0	CDS	+	1081/1491	361/496	missense_variant	c.1081A>G	p.Thr361Ala	PA0443		probable transporter
4886181_A	NC_002516.2	4886181	snp	G	A	A:75 G:0	CDS	-	1081/2301	361/766	missense_variant	c.1081C>T	p.Leu361Phe	PA4358	feoB	FeoB
5913440_C	NC_002516.2	5913440	snp	T	C	C:62 T:0	CDS	-	1082/1917	361/638	missense_variant	c.1082A>G	p.Asp361Gly	PA5252		probable ATP-binding component of ABC transporter
5471267_C	NC_002516.2	5471267	snp	T	C	C:34 T:0	CDS	+	1082/1266	361/421	missense_variant	c.1082T>C	p.Leu361Pro	PA4873		probable heat-shock protein
5998593_T	NC_002516.2	5998593	snp	C	T	T:104 C:0	CDS	-	1084/1329	362/442	missense_variant	c.1084G>A	p.Asp362Asn	PA5327	sphC	SphC
2337293_T	NC_002516.2	2337293	snp	C	T	T:60 C:0	CDS	+	1085/1638	362/545	missense_variant	c.1085C>T	p.Thr362Ile	PA2124		probable dehydrogenase
2080725_A	NC_002516.2	2080725	snp	G	A	A:63 G:0	CDS	-	1088/1152	363/383	missense_variant	c.1088C>T	p.Thr363Met	PA1909		hypothetical protein
4905734_C	NC_002516.2	4905734	snp	T	C	C:79 T:0	CDS	+	1088/3057	363/1018	missense_variant	c.1088T>C	p.Val363Ala	PA4375	mexW	Resistance-Nodulation-Cell Division (RND) multidrug efflux transporter MexW
189228_TCGA	NC_002516.2	189228	complex	CCGC	TCGA	TCGA:75 CCGC:0	CDS	+	109/837	37/278	missense_variant	c.109_112delCCGCinsTCGA	p.ProLeu37SerMet	PA0165		hypothetical protein
3144241_A	NC_002516.2	3144241	snp	G	A	A:60 G:0	CDS	+	1090/1239	364/412	missense_variant	c.1090G>A	p.Val364Met	PA2787	cpg2	carboxypeptidase G2 precursor
4676835_A	NC_002516.2	4676835	snp	G	A	A:81 G:0	CDS	-	1091/1644	364/547	missense_variant	c.1091C>T	p.Ala364Val	PA4180		probable acetolactate synthase large subunit
3012683_A	NC_002516.2	3012683	snp	G	A	A:45 G:0	CDS	-	1091/1182	364/393	missense_variant	c.1091C>T	p.Ala364Val	PA2664	fhp	flavohemoprotein
4420709_T	NC_002516.2	4420709	snp	C	T	T:65 C:0	CDS	-	1091/1596	364/531	missense_variant	c.1091G>A	p.Arg364Gln	PA3943		conserved hypothetical protein
6168979_C	NC_002516.2	6168979	snp	T	C	C:55 T:0	CDS	-	1093/1230	365/409	missense_variant	c.1093A>G	p.Thr365Ala	PA5478		conserved hypothetical protein
1443359_T	NC_002516.2	1443359	snp	C	T	T:49 C:0	CDS	-	1093/1548	365/515	missense_variant	c.1093G>A	p.Ala365Thr	PA1331		conserved hypothetical protein
1412680_GA	NC_002516.2	1412680	complex	AG	GA	GA:120 AG:0	CDS	+	1096/2556	366/851	missense_variant	c.1096_1097delAGinsGA	p.Ser366Asp	PA1302	hxuA	HxuA
342206_C	NC_002516.2	342206	snp	T	C	C:100 T:0	CDS	+	1096/1155	366/384	missense_variant	c.1096T>C	p.Trp366Arg	PA0302	spuF	polyamine transport protein PotG
3932221_C	NC_002516.2	3932221	snp	T	C	C:71 T:0	CDS	-	1097/1452	366/483	missense_variant	c.1097A>G	p.His366Arg	PA3516		probable lyase
1412681_A	NC_002516.2	1412681	snp	G	A	A:72 G:0	CDS	+	1097/2556	366/851	missense_variant	c.1097G>A	p.Ser366Asn	PA1302	hxuA	HxuA
6240978_A	NC_002516.2	6240978	snp	G	A	A:109 G:0	CDS	+	109/624	37/207	missense_variant	c.109G>A	p.Ala37Thr	PA5547		conserved hypothetical protein
5352070_C	NC_002516.2	5352070	snp	T	C	C:77 T:0	CDS	-	10/405	4/134	missense_variant	c.10A>G	p.Asn4Asp	PA4764	fur	ferric uptake regulation protein
3111642_T	NC_002516.2	3111642	snp	C	T	T:77 C:0	CDS	+	10/519	4/172	missense_variant	c.10C>T	p.Arg4Cys	PA2750		hypothetical protein
4680057_A	NC_002516.2	4680057	snp	G	A	A:84 G:0	CDS	-	10/468	4/155	missense_variant	c.10C>T	p.Arg4Trp	PA4183		hypothetical protein
4693747_A	NC_002516.2	4693747	snp	G	A	A:87 G:0	CDS	-	10/645	4/214	missense_variant	c.10C>T	p.Pro4Ser	PA4196	bfiR	BfiR
3420776_T	NC_002516.2	3420776	snp	C	T	T:120 C:0	CDS	-	10/477	4/158	missense_variant	c.10G>A	p.Val4Ile	PA3055		hypothetical protein
5738736_A	NC_002516.2	5738736	snp	G	A	A:70 G:0	CDS	-	1100/1404	367/467	missense_variant	c.1100C>T	p.Ala367Val	PA5097		probable amino acid permease
869031_T	NC_002516.2	869031	snp	C	T	T:83 C:0	CDS	-	1100/1188	367/395	missense_variant	c.1100G>A	p.Gly367Asp	PA0793		hypothetical protein
4202351_C	NC_002516.2	4202351	snp	T	C	C:69 T:0	CDS	+	1100/1314	367/437	missense_variant	c.1100T>C	p.Phe367Ser	PA3749		probable major facilitator superfamily (MFS) transporter
4963165_C	NC_002516.2	4963165	snp	T	C	C:77 T:0	CDS	-	1102/1212	368/403	missense_variant	c.1102A>G	p.Thr368Ala	PA4430		probable cytochrome b
4337145_A	NC_002516.2	4337145	snp	G	A	A:60 G:0	CDS	-	1105/1542	369/513	missense_variant	c.1105C>T	p.His369Tyr	PA3874	narH	respiratory nitrate reductase beta chain
3041346_A	NC_002516.2	3041346	snp	G	A	A:63 G:0	CDS	+	1105/2241	369/746	missense_variant	c.1105G>A	p.Asp369Asn	PA2688	pfeA	Ferric enterobactin receptor, outer membrane protein PfeA precursor
4549870_C	NC_002516.2	4549870	snp	T	C	C:88 T:0	CDS	-	1106/1491	369/496	missense_variant	c.1106A>G	p.His369Arg	PA4072		probable amino acid permease
2980635_A	NC_002516.2	2980635	snp	G	A	A:65 G:0	CDS	+	1106/2019	369/672	missense_variant	c.1106G>A	p.Gly369Asp	PA2635		hypothetical protein
633157_G	NC_002516.2	633157	snp	A	G	G:59 A:0	CDS	-	1108/3738	370/1245	missense_variant	c.1108T>C	p.Tyr370His	PA0575	rmcA	redox regulator of c_di_GMP, RmcA
905835_T	NC_002516.2	905835	snp	C	T	T:88 C:0	CDS	+	110/1020	37/339	missense_variant	c.110C>T	p.Ala37Val	PA0831	oruR	transcriptional regulator OruR
5003788_A	NC_002516.2	5003788	snp	G	A	A:52 G:0	CDS	-	110/1443	37/480	missense_variant	c.110C>T	p.Ala37Val	PA4474		conserved hypothetical protein
2152959_T	NC_002516.2	2152959	snp	C	T	T:82 C:0	CDS	-	110/1314	37/437	missense_variant	c.110G>A	p.Gly37Asp	PA1971	braZ	branched chain amino acid transporter BraZ
4585258_A	NC_002516.2	4585258	snp	G	A	A:91 G:0	CDS	+	110/741	37/246	missense_variant	c.110G>A	p.Gly37Asp	PA4101	bfmR	BfmR
1854959_GCTGGCGCAGGC	NC_002516.2	1854959	complex	CCTGCCGCAGGT	GCTGGCGCAGGC	GCTGGCGCAGGC:35 CCTGCCGCAGGT:0	CDS	+	111/888	37/295	missense_variant	c.111_122delCCTGCCGCAGGTinsGCTGGCGCAGGC	p.AspLeuProGlnVal37GluLeuAlaGlnAla	PA1709	popD	Translocator outer membrane protein PopD precursor
1024163_G	NC_002516.2	1024163	snp	A	G	G:108 A:0	CDS	+	1111/2244	371/747	missense_variant	c.1111A>G	p.Thr371Ala	PA0934	relA	GTP pyrophosphokinase
1811862_G	NC_002516.2	1811862	snp	A	G	G:67 A:0	CDS	+	1112/2634	371/877	missense_variant	c.1112A>G	p.Tyr371Cys	PA1662	clpV2	clpV2
2595676_C	NC_002516.2	2595676	snp	T	C	C:56 T:0	CDS	+	1112/1389	371/462	missense_variant	c.1112T>C	p.Val371Ala	PA2348		conserved hypothetical protein
1706423_T	NC_002516.2	1706423	snp	C	T	T:41 C:0	CDS	-	1114/1365	372/454	missense_variant	c.1114G>A	p.Val372Ile	PA1566	pauA3	Glutamylpolyamine synthetase
3711290_T	NC_002516.2	3711290	snp	C	T	T:83 C:0	CDS	-	1115/1656	372/551	missense_variant	c.1115G>A	p.Gly372Glu	PA3310		conserved hypothetical protein
4079109_G	NC_002516.2	4079109	snp	A	G	G:60 A:0	CDS	-	1115/1416	372/471	missense_variant	c.1115T>C	p.Val372Ala	PA3641		probable amino acid permease
930705_C	NC_002516.2	930705	snp	T	C	C:53 T:0	CDS	-	1118/1170	373/389	missense_variant	c.1118A>G	p.Tyr373Cys	PA0852	cbpD	chitin-binding protein CbpD precursor
2890933_A	NC_002516.2	2890933	snp	G	A	A:91 G:0	CDS	-	1118/1695	373/564	missense_variant	c.1118C>T	p.Thr373Ile	PA2557		probable AMP-binding enzyme
2261979_C	NC_002516.2	2261979	snp	T	C	C:45 T:3	CDS	+	1118/1224	373/407	missense_variant	c.1118T>C	p.Val373Ala	PA2063		hypothetical protein
5289328_AT	NC_002516.2	5289328	mnp	GC	AT	AT:71 GC:0	CDS	+	112/2295	38/764	missense_variant	c.112_113delGCinsAT	p.Ala38Ile	PA4710	phuR	Heme/Hemoglobin uptake outer membrane receptor PhuR precursor
2161482_C	NC_002516.2	2161482	snp	T	C	C:51 T:0	CDS	+	1120/2646	374/881	missense_variant	c.1120T>C	p.Tyr374His	PA1976	ercS'	ErcS'
751079_T	NC_002516.2	751079	snp	C	T	T:34 C:0	CDS	+	1123/12543	375/4180	missense_variant	c.1123C>T	p.Arg375Cys	PA0690	pdtA	phosphate depletion regulated TPS partner A, PdtA
4410047_C	NC_002516.2	4410047	snp	T	C	C:75 T:0	CDS	+	1124/1962	375/653	missense_variant	c.1124T>C	p.Val375Ala	PA3933	betT3	BetT3
3616055_A	NC_002516.2	3616055	snp	G	A	A:52 G:0	CDS	+	1126/1833	376/610	missense_variant	c.1126G>A	p.Gly376Ser	PA3228		probable ATP-binding/permease fusion ABC transporter
2814319_C	NC_002516.2	2814319	snp	T	C	C:29 T:0	CDS	+	1126/1419	376/472	missense_variant	c.1126T>C	p.Tyr376His	PA2495	oprN	Multidrug efflux outer membrane protein OprN precursor
1437178_T	NC_002516.2	1437178	snp	C	T	T:66 C:0	CDS	+	112/1548	38/515	missense_variant	c.112C>T	p.Pro38Ser	PA1326	ilvA2	threonine dehydratase, biosynthetic
2737993_A	NC_002516.2	2737993	snp	G	A	A:98 G:0	CDS	+	112/963	38/320	missense_variant	c.112G>A	p.Ala38Thr	PA2440		hypothetical protein
5289328_A	NC_002516.2	5289328	snp	G	A	A:67 G:0	CDS	+	112/2295	38/764	missense_variant	c.112G>A	p.Ala38Thr	PA4710	phuR	Heme/Hemoglobin uptake outer membrane receptor PhuR precursor
5049880_A	NC_002516.2	5049880	snp	G	A	A:80 G:0	CDS	+	112/900	38/299	missense_variant	c.112G>A	p.Ala38Thr	PA4512	lpxO1	lipopolysaccharide biosynthetic protein LpxO1
1058923_A	NC_002516.2	1058923	snp	G	A	A:97 G:0	CDS	+	112/795	38/264	missense_variant	c.112G>A	p.Gly38Arg	PA0975		probable radical activating enzyme
3139122_C	NC_002516.2	3139122	snp	T	C	C:44 T:0	CDS	+	112/660	38/219	missense_variant	c.112T>C	p.Ser38Pro	PA2782	bamI	biofilm-associated metzincin Inhibitor, BamI
1798025_T	NC_002516.2	1798025	snp	C	T	T:36 C:0	CDS	-	1130/1197	377/398	missense_variant	c.1130G>A	p.Gly377Asp	PA1651		probable transporter
5925727_C	NC_002516.2	5925727	snp	T	C	C:51 T:0	CDS	+	1132/1395	378/464	missense_variant	c.1132T>C	p.Tyr378His	PA5263	argH	argininosuccinate lyase
259595_G	NC_002516.2	259595	snp	A	G	G:81 A:0	CDS	+	1133/1299	378/432	missense_variant	c.1133A>G	p.Asn378Ser	PA0229	pcaT	dicarboxylic acid transporter PcaT
4384110_A	NC_002516.2	4384110	snp	G	A	A:41 G:0	CDS	-	1136/1224	379/407	missense_variant	c.1136C>T	p.Ala379Val	PA3914	moeA1	molybdenum cofactor biosynthetic protein A1
4549838_C	NC_002516.2	4549838	snp	T	C	C:103 T:0	CDS	-	1138/1491	380/496	missense_variant	c.1138A>G	p.Thr380Ala	PA4072		probable amino acid permease
5742854_A	NC_002516.2	5742854	snp	G	A	A:47 G:0	CDS	-	113/1443	38/480	missense_variant	c.113C>T	p.Ala38Val	PA5099		probable transporter
1103173_T	NC_002516.2	1103173	snp	C	T	T:83 C:0	CDS	+	113/867	38/288	missense_variant	c.113C>T	p.Pro38Leu	PA1018		hypothetical protein
562118_T	NC_002516.2	562118	snp	C	T	T:37 C:0	CDS	+	113/723	38/240	missense_variant	c.113C>T	p.Pro38Leu	PA0502		probable biotin biosynthesis protein bioH
2495836_A	NC_002516.2	2495836	snp	G	A	A:54 G:0	CDS	+	113/1320	38/439	missense_variant	c.113G>A	p.Gly38Asp	PA2266		probable cytochrome c precursor
4583994_CGC	NC_002516.2	4583994	complex	GGT	CGC	CGC:59 GGT:0	CDS	+	1143/1680	381/559	missense_variant	c.1143_1145delGGTinsCGC	p.Val382Ala	PA4100		probable dehydrogenase
3795962_A	NC_002516.2	3795962	snp	G	A	A:62 G:0	CDS	+	1144/2148	382/715	missense_variant	c.1144G>A	p.Ala382Thr	PA3391	nosR	regulatory protein NosR
2289191_C	NC_002516.2	2289191	snp	T	C	C:61 T:0	CDS	-	1145/1251	382/416	missense_variant	c.1145A>G	p.Tyr382Cys	PA2080	kynU	kynureninase KynU
5453294_C	NC_002516.2	5453294	snp	T	C	C:43 T:0	CDS	+	1145/2829	382/942	missense_variant	c.1145T>C	p.Val382Ala	PA4856	retS	RetS (Regulator of Exopolysaccharide and Type III Secretion)
1737335_T	NC_002516.2	1737335	snp	C	T	T:78 C:0	CDS	+	1147/1230	383/409	missense_variant	c.1147C>T	p.Arg383Cys	PA1595		hypothetical protein
5096132_A	NC_002516.2	5096132	snp	G	A	A:66 G:0	CDS	+	1148/1338	383/445	missense_variant	c.1148G>A	p.Gly383Asp	PA4547	pilR	two-component response regulator PilR
501444_T	NC_002516.2	501444	snp	C	T	T:43 C:0	CDS	-	1156/1224	386/407	missense_variant	c.1156G>A	p.Val386Ile	PA0446		conserved hypothetical protein
4164415_A	NC_002516.2	4164415	snp	G	A	A:68 G:0	CDS	-	1157/1242	386/413	missense_variant	c.1157C>T	p.Ala386Val	PA3718		probable major facilitator superfamily (MFS) transporter
1707422_A	NC_002516.2	1707422	snp	G	A	A:40 G:0	CDS	-	115/1365	39/454	missense_variant	c.115C>T	p.His39Tyr	PA1566	pauA3	Glutamylpolyamine synthetase
1952779_A	NC_002516.2	1952779	snp	G	A	A:100 G:0	CDS	+	115/1311	39/436	missense_variant	c.115G>A	p.Ala39Thr	PA1800	tig	trigger factor
1338968_T	NC_002516.2	1338968	snp	C	T	T:29 C:0	CDS	-	115/1152	39/383	missense_variant	c.115G>A	p.Ala39Thr	PA1237		probable multidrug resistance efflux pump
2598814_A	NC_002516.2	2598814	snp	G	A	A:33 G:0	CDS	+	115/1128	39/375	missense_variant	c.115G>A	p.Gly39Ser	PA2352		putative glycerophosphoryl diester phosphodiesterase
5603939_A	NC_002516.2	5603939	snp	G	A	A:50 G:0	CDS	-	1160/1278	387/425	missense_variant	c.1160C>T	p.Ala387Val	PA4988	waaA	3-deoxy-D-manno-octulosonic-acid (KDO) transferase
1312206_G	NC_002516.2	1312206	snp	A	G	G:68 A:0	CDS	-	1160/1230	387/409	missense_variant	c.1160T>C	p.Leu387Pro	PA1212		probable major facilitator superfamily (MFS) transporter
2159129_G	NC_002516.2	2159129	snp	A	G	G:71 A:0	CDS	+	1162/1200	388/399	missense_variant	c.1162A>G	p.Thr388Ala	PA1974		hypothetical protein
6153879_A	NC_002516.2	6153879	snp	G	A	A:61 G:0	CDS	+	1162/1959	388/652	missense_variant	c.1162G>A	p.Val388Ile	PA5464		hypothetical protein
452292_G	NC_002516.2	452292	snp	A	G	G:61 A:0	CDS	+	1163/2049	388/682	missense_variant	c.1163A>G	p.Tyr388Cys	PA0411	pilJ	twitching motility protein PilJ
4779455_A	NC_002516.2	4779455	snp	G	A	A:104 G:0	CDS	-	1163/4074	388/1357	missense_variant	c.1163C>T	p.Thr388Ile	PA4270	rpoB	DNA-directed RNA polymerase beta chain
5201649_A	NC_002516.2	5201649	snp	G	A	A:65 G:0	CDS	+	1163/2139	388/712	missense_variant	c.1163G>A	p.Arg388His	PA4633		probable chemotaxis transducer
2289173_G	NC_002516.2	2289173	snp	A	G	G:67 A:0	CDS	-	1163/1251	388/416	missense_variant	c.1163T>C	p.Val388Ala	PA2080	kynU	kynureninase KynU
1395435_G	NC_002516.2	1395435	snp	A	G	G:85 A:0	CDS	-	1165/1821	389/606	missense_variant	c.1165T>C	p.Trp389Arg	PA1284		probable acyl-CoA dehydrogenase
761618_T	NC_002516.2	761618	snp	C	T	T:82 C:0	CDS	+	11662/12543	3888/4180	missense_variant	c.11662C>T	p.Pro3888Ser	PA0690	pdtA	phosphate depletion regulated TPS partner A, PdtA
1350581_G	NC_002516.2	1350581	snp	A	G	G:32 A:0	CDS	+	1166/1245	389/414	missense_variant	c.1166A>G	p.His389Arg	PA1245	aprX	AprX
2845654_A	NC_002516.2	2845654	snp	G	A	A:67 G:0	CDS	+	1166/1419	389/472	missense_variant	c.1166G>A	p.Gly389Glu	PA2524	czcS	CzcS
689079_G	NC_002516.2	689079	snp	A	G	G:69 A:0	CDS	+	116/258	39/85	missense_variant	c.116A>G	p.Asp39Gly	PA0631		hypothetical protein
1455497_T	NC_002516.2	1455497	snp	C	T	T:76 C:0	CDS	-	116/747	39/248	missense_variant	c.116G>A	p.Gly39Asp	PA1341	aatQ	AatQ
5679494_CGCGCCCTGATGCTCAATCGCAGTGTTGAGATATTGGCCA	NC_002516.2	5679494	complex	GGCGTTCTGGTTCTCGATGGCCGCGGTGAAGTACTGGTCG	CGCGCCCTGATGCTCAATCGCAGTGTTGAGATATTGGCCA	CGCGCCCTGATGCTCAATCGCAGTGTTGAGATATTGGCCA:11 GGCGTTCTGGTTCTCGATGGCCGCGGTGAAGTACTGGTCG:0	CDS	-	156/597	39/198	missense_variant	c.117_156delCGACCAGTACTTCACCGCGGCCATCGAGAACCAGAACGCCinsTGGCCAATATCTCAACACTGCGATTGAGCATCAGGGCGCG	p.AspGlnTyrPheThrAlaAlaIleGluAsnGlnAsn40GlyGlnTyrLeuAsnThrAlaIleGluHisGlnGly	PA5043	pilN	type 4 fimbrial biogenesis protein PilN
5157538_A	NC_002516.2	5157538	snp	G	A	A:28 G:0	CDS	+	1171/4248	391/1415	missense_variant	c.1171G>A	p.Ala391Thr	PA4601	morA	motility regulator
5457623_C	NC_002516.2	5457623	snp	T	C	C:96 T:0	CDS	+	1172/1266	391/421	missense_variant	c.1172T>C	p.Val391Ala	PA4858		conserved hypothetical protein
3485526_GACCAG	NC_002516.2	3485526	complex	AACCAA	GACCAG	GACCAG:24 AACCAA:0	CDS	+	1173/1977	391/658	missense_variant	c.1173_1178delAACCAAinsGACCAG	p.Lys393Arg	PA3105	xcpQ	general secretion pathway protein D
5760166_A	NC_002516.2	5760166	snp	G	A	A:62 G:0	CDS	-	1178/3606	393/1201	missense_variant	c.1178C>T	p.Ala393Val	PA5114		hypothetical protein
4953163_C	NC_002516.2	4953163	snp	T	C	C:99 T:0	CDS	-	1181/1740	394/579	missense_variant	c.1181A>G	p.His394Arg	PA4418	ftsI	penicillin-binding protein 3
426684_G	NC_002516.2	426684	snp	A	G	G:83 A:0	CDS	+	1181/1347	394/448	missense_variant	c.1181A>G	p.Tyr394Cys	PA0383		conserved hypothetical protein
4947496_A	NC_002516.2	4947496	snp	G	A	A:79 G:0	CDS	-	1181/1347	394/448	missense_variant	c.1181C>T	p.Pro394Leu	PA4414	murD	UDP-N-acetylmuramoylalanine--D-glutamate ligase
4812579_A	NC_002516.2	4812579	snp	G	A	A:35 G:0	CDS	+	1184/1206	395/401	missense_variant	c.1184G>A	p.Gly395Asp	PA4289		probable transporter
2593267_C	NC_002516.2	2593267	snp	T	C	C:39 T:0	CDS	+	1184/1236	395/411	missense_variant	c.1184T>C	p.Val395Ala	PA2346		conserved hypothetical protein
4342343_T	NC_002516.2	4342343	snp	C	T	T:49 C:0	CDS	-	1186/1407	396/468	missense_variant	c.1186G>A	p.Gly396Ser	PA3876	narK2	nitrite extrusion protein 2
1733731_T	NC_002516.2	1733731	snp	C	T	T:68 C:0	CDS	+	1187/1314	396/437	missense_variant	c.1187C>T	p.Pro396Leu	PA1590	braB	branched chain amino acid transporter
5290403_A	NC_002516.2	5290403	snp	G	A	A:90 G:0	CDS	+	1187/2295	396/764	missense_variant	c.1187G>A	p.Gly396Asp	PA4710	phuR	Heme/Hemoglobin uptake outer membrane receptor PhuR precursor
4203205_A	NC_002516.2	4203205	snp	G	A	A:37 G:0	CDS	-	118/750	40/249	missense_variant	c.118C>T	p.Pro40Ser	PA3750		hypothetical protein
3757042_A	NC_002516.2	3757042	snp	G	A	A:86 G:0	CDS	-	118/2139	40/712	missense_variant	c.118C>T	p.Pro40Ser	PA3344	recQ	ATP-dependent DNA helicase RecQ
4435445_A	NC_002516.2	4435445	snp	G	A	A:54 G:0	CDS	+	118/657	40/218	missense_variant	c.118G>A	p.Asp40Asn	PA3955		hypothetical protein
3717722_A	NC_002516.2	3717722	snp	G	A	A:28 G:0	CDS	+	118/834	40/277	missense_variant	c.118G>A	p.Gly40Ser	PA3315		probable permease of ABC transporter
2484093_C	NC_002516.2	2484093	snp	G	C	C:58 G:0	CDS	+	118/1503	40/500	missense_variant	c.118G>C	p.Ala40Pro	PA2256	pvcC	paerucumarin biosynthesis protein PvcC
5604981_G	NC_002516.2	5604981	snp	A	G	G:53 A:0	CDS	-	118/1278	40/425	missense_variant	c.118T>C	p.Ser40Pro	PA4988	waaA	3-deoxy-D-manno-octulosonic-acid (KDO) transferase
5133818_C	NC_002516.2	5133818	snp	G	C	C:67 G:0	CDS	+	1190/1215	397/404	missense_variant	c.1190G>C	p.Arg397Pro	PA4583		conserved hypothetical protein
5642199_C	NC_002516.2	5642199	snp	T	C	C:98 T:0	CDS	+	1190/2700	397/899	missense_variant	c.1190T>C	p.Leu397Pro	PA5017	dipA	DipA
1102125_T	NC_002516.2	1102125	snp	C	T	T:52 C:0	CDS	+	1196/2148	399/715	missense_variant	c.1196C>T	p.Ala399Val	PA1017	pauA	pimeloyl-CoA synthetase
3703966_A	NC_002516.2	3703966	snp	G	A	A:98 G:0	CDS	-	1196/1995	399/664	missense_variant	c.1196C>T	p.Ala399Val	PA3305		hypothetical protein
3101297_AC	NC_002516.2	3101297	mnp	GT	AC	AC:72 GT:0	CDS	-	1198/2379	399/792	missense_variant	c.1197_1198delACinsGT	p.Pro400Ser	PA2739	pheT	phenylalanyl-tRNA synthetase, beta subunit
4461075_A	NC_002516.2	4461075	snp	G	A	A:53 G:0	CDS	+	1197/1341	399/446	missense_variant	c.1197G>A	p.Met399Ile	PA3980		conserved hypothetical protein
655330_T	NC_002516.2	655330	snp	C	T	T:59 C:0	CDS	-	1198/2775	400/924	missense_variant	c.1198G>A	p.Asp400Asn	PA0595	lptD	LPS-assembly protein LptD
4708733_G	NC_002516.2	4708733	snp	A	G	G:82 A:0	CDS	+	1199/3090	400/1029	missense_variant	c.1199A>G	p.Asp400Gly	PA4207	mexI	probable Resistance-Nodulation-Cell Division (RND) efflux transporter
2964461_A	NC_002516.2	2964461	snp	G	A	A:136 G:0	CDS	-	119/2277	40/758	missense_variant	c.119C>T	p.Ala40Val	PA2620	clpA	ATP-binding protease component ClpA
3319912_A	NC_002516.2	3319912	snp	G	A	A:74 G:0	CDS	-	119/357	40/118	missense_variant	c.119C>T	p.Pro40Leu	PA2960	pilZ	type 4 fimbrial biogenesis protein PilZ
4482134_A	NC_002516.2	4482134	snp	G	A	A:88 G:0	CDS	-	119/1023	40/340	missense_variant	c.119C>T	p.Pro40Leu	PA4001	sltB1	soluble lytic transglycosylase B
2804240_C	NC_002516.2	2804240	snp	A	C	C:66 A:0	CDS	+	11/765	4/254	missense_variant	c.11A>C	p.Asp4Ala	PA2488		probable transcriptional regulator
583867_T	NC_002516.2	583867	snp	C	T	T:60 C:0	CDS	+	11/1839	4/612	missense_variant	c.11C>T	p.Ala4Val	PA0525		probable dinitrification protein NorD
5233650_A	NC_002516.2	5233650	snp	G	A	A:48 G:0	CDS	-	1204/1269	402/422	missense_variant	c.1204C>T	p.Arg402Cys	PA4666	hemA	glutamyl-tRNA reductase
3458729_A	NC_002516.2	3458729	snp	G	A	A:96 G:0	CDS	-	1205/1965	402/654	missense_variant	c.1205C>T	p.Thr402Ile	PA3082	gbt	glycine betaine transmethylase
123457_G	NC_002516.2	123457	snp	A	G	G:39 A:0	CDS	+	1210/1248	404/415	missense_variant	c.1210A>G	p.Thr404Ala	PA0101		hypothetical protein
4270926_A	NC_002516.2	4270926	snp	G	A	A:81 G:0	CDS	-	1210/1215	404/404	missense_variant	c.1210C>T	p.His404Tyr	PA3814	iscS	L-cysteine desulfurase (pyridoxal phosphate-dependent)
1552193_A	NC_002516.2	1552193	snp	G	A	A:47 G:0	CDS	+	1210/1617	404/538	missense_variant	c.1210G>A	p.Ala404Thr	PA1425		probable ATP-binding component of ABC transporter
4240508_A	NC_002516.2	4240508	snp	G	A	A:65 G:0	CDS	+	1210/1281	404/426	missense_variant	c.1210G>A	p.Ala404Thr	PA3781		probable transporter
4257968_G	NC_002516.2	4257968	snp	A	G	G:83 A:0	CDS	-	1210/1482	404/493	missense_variant	c.1210T>C	p.Tyr404His	PA3799		conserved hypothetical protein
2233432_T	NC_002516.2	2233432	snp	C	T	T:82 C:0	CDS	+	1211/1371	404/456	missense_variant	c.1211C>T	p.Ala404Val	PA2041		Amino acid permease
3447465_T	NC_002516.2	3447465	snp	C	T	T:49 C:0	CDS	+	1211/1761	404/586	missense_variant	c.1211C>T	p.Ala404Val	PA3074		hypothetical protein
93616_G	NC_002516.2	93616	snp	A	G	G:58 A:0	CDS	-	1211/3306	404/1101	missense_variant	c.1211T>C	p.Val404Ala	PA0077	icmF1	IcmF1
17526_A	NC_002516.2	17526	snp	G	A	A:39 G:0	CDS	-	1214/1374	405/457	missense_variant	c.1214C>T	p.Pro405Leu	PA0016	trkA	potassium uptake protein TrkA
2270969_T	NC_002516.2	2270969	snp	C	T	T:83 C:0	CDS	-	1216/2643	406/880	missense_variant	c.1216G>A	p.Asp406Asn	PA2070		hypothetical protein
5290433_G	NC_002516.2	5290433	snp	A	G	G:84 A:0	CDS	+	1217/2295	406/764	missense_variant	c.1217A>G	p.Asp406Gly	PA4710	phuR	Heme/Hemoglobin uptake outer membrane receptor PhuR precursor
4034545_C	NC_002516.2	4034545	snp	T	C	C:97 T:0	CDS	-	121/816	41/271	missense_variant	c.121A>G	p.Thr41Ala	PA3598		conserved hypothetical protein
5528277_A	NC_002516.2	5528277	snp	G	A	A:55 G:0	CDS	-	121/2493	41/830	missense_variant	c.121C>T	p.Pro41Ser	PA4927		conserved hypothetical protein
4026653_A	NC_002516.2	4026653	snp	G	A	A:69 G:1	CDS	-	121/1188	41/395	missense_variant	c.121C>T	p.Pro41Ser	PA3592		conserved hypothetical protein
1020828_A	NC_002516.2	1020828	snp	G	A	A:103 G:0	CDS	+	121/900	41/299	missense_variant	c.121G>A	p.Ala41Thr	PA0932	cysM	cysteine synthase B
2880640_A	NC_002516.2	2880640	snp	G	A	A:74 G:0	CDS	+	121/1044	41/347	missense_variant	c.121G>A	p.Asp41Asn	PA2549		conserved hypothetical protein
779088_T	NC_002516.2	779088	snp	C	T	T:68 C:0	CDS	-	121/900	41/299	missense_variant	c.121G>A	p.Glu41Lys	PA0705	migA	alpha-1,6-rhamnosyltransferase MigA
1494703_G	NC_002516.2	1494703	snp	A	G	G:64 A:0	CDS	-	121/1734	41/577	missense_variant	c.121T>C	p.Trp41Arg	PA1376	aceK	isocitrate dehydrogenase kinase/phosphatase
375462_T	NC_002516.2	375462	snp	C	T	T:49 C:0	CDS	+	1220/1272	407/423	missense_variant	c.1220C>T	p.Ala407Val	PA0333		hypothetical protein
2105396_T	NC_002516.2	2105396	snp	C	T	T:82 C:0	CDS	+	1220/2271	407/756	missense_variant	c.1220C>T	p.Thr407Ile	PA1926		Uncharacterized protein
5576696_A	NC_002516.2	5576696	snp	G	A	A:62 G:0	CDS	-	1222/1890	408/629	missense_variant	c.1222C>T	p.Pro408Ser	PA4967	parE	topoisomerase IV subunit B
4721636_C	NC_002516.2	4721636	snp	T	C	C:44 T:0	CDS	-	1223/1245	408/414	missense_variant	c.1223A>G	p.Lys408Arg	PA4218	ampP	AmpP
489434_T	NC_002516.2	489434	snp	C	T	T:81 C:0	CDS	-	1225/1272	409/423	missense_variant	c.1225G>A	p.Val409Met	PA0437	codA	cytosine deaminase
655301_GT	NC_002516.2	655301	complex	AC	GT	GT:62 AC:0	CDS	-	1227/2775	409/924	missense_variant	c.1226_1227delGTinsAC	p.Gly409Asp	PA0595	lptD	LPS-assembly protein LptD
2980757_GT	NC_002516.2	2980757	mnp	AC	GT	GT:66 AC:0	CDS	+	1228/2019	410/672	missense_variant	c.1228_1229delACinsGT	p.Thr410Val	PA2635		hypothetical protein
2248354_G	NC_002516.2	2248354	snp	A	G	G:43 A:0	CDS	-	1229/1416	410/471	missense_variant	c.1229T>C	p.Leu410Pro	PA2055		probable major facilitator superfamily (MFS) transporter
133341_G	NC_002516.2	133341	snp	A	G	G:61 A:0	CDS	+	122/1074	41/357	missense_variant	c.122A>G	p.Asp41Gly	PA0112		hypothetical protein
4656508_T	NC_002516.2	4656508	snp	C	T	T:25 C:0	CDS	+	122/1032	41/343	missense_variant	c.122C>T	p.Thr41Ile	PA4161	fepG	ferric enterobactin transport protein FepG
6074351_C	NC_002516.2	6074351	snp	T	C	C:49 T:0	CDS	+	122/978	41/325	missense_variant	c.122T>C	p.Val41Ala	PA5396		amidohydrolase
5030646_C	NC_002516.2	5030646	snp	T	C	C:82 T:0	CDS	+	122/711	41/236	missense_variant	c.122T>C	p.Val41Ala	PA4495		hypothetical protein
3597172_T	NC_002516.2	3597172	snp	C	T	T:47 C:0	CDS	+	1231/1338	411/445	missense_variant	c.1231C>T	p.Arg411Cys	PA3206	cpxS	CpxS
997269_T	NC_002516.2	997269	snp	C	T	T:48 C:0	CDS	+	1232/1449	411/482	missense_variant	c.1232C>T	p.Ala411Val	PA0913	mgtE	MgtE
1353756_A	NC_002516.2	1353756	snp	G	A	A:73 G:0	CDS	+	1232/1299	411/432	missense_variant	c.1232G>A	p.Arg411His	PA1247	aprE	alkaline protease secretion protein AprE
5779365_C	NC_002516.2	5779365	snp	T	C	C:77 T:0	CDS	+	1232/1548	411/515	missense_variant	c.1232T>C	p.Val411Ala	PA5131	pgm	phosphoglycerate mutase
1528427_A	NC_002516.2	1528427	snp	G	A	A:70 G:0	CDS	+	1237/1593	413/530	missense_variant	c.1237G>A	p.Ala413Thr	PA1405		probable helicase
891153_T	NC_002516.2	891153	snp	C	T	T:105 C:0	CDS	-	1237/1248	413/415	missense_variant	c.1237G>A	p.Ala413Thr	PA0813		hypothetical protein
477569_C	NC_002516.2	477569	snp	T	C	C:96 T:0	CDS	+	1237/1458	413/485	missense_variant	c.1237T>C	p.Tyr413His	PA0427	oprM	Major intrinsic multiple antibiotic resistance efflux outer membrane protein OprM precursor
3401921_C	NC_002516.2	3401921	snp	T	C	C:60 T:0	CDS	+	1238/1266	413/421	missense_variant	c.1238T>C	p.Ile413Thr	PA3038	opdQ	OpdQ
404882_G	NC_002516.2	404882	snp	A	G	G:35 A:0	CDS	-	1238/1734	413/577	missense_variant	c.1238T>C	p.Val413Ala	PA0361		probable gamma-glutamyltranspeptidase precursor
3884014_A	NC_002516.2	3884014	snp	G	A	A:72 G:0	CDS	-	1241/1695	414/564	missense_variant	c.1241C>T	p.Pro414Leu	PA3471		probable malic enzyme
1044074_T	NC_002516.2	1044074	snp	C	T	T:29 C:0	CDS	-	1241/1332	414/443	missense_variant	c.1241G>A	p.Arg414His	PA0958	oprD	Basic amino acid, basic peptide and imipenem outer membrane porin OprD precursor
1234910_G	NC_002516.2	1234910	snp	A	G	G:40 A:0	CDS	-	1241/1335	414/444	missense_variant	c.1241T>C	p.Leu414Pro	PA1144		probable major facilitator superfamily (MFS) transporter
44156_A	NC_002516.2	44156	snp	G	A	A:33 G:0	CDS	+	1243/10608	415/3535	missense_variant	c.1243G>A	p.Asp415Asn	PA0041		probable hemagglutinin
2777562_T	NC_002516.2	2777562	snp	C	T	T:18 C:0	CDS	-	1243/16884	415/5627	missense_variant	c.1243G>A	p.Asp415Asn	PA2462		hypothetical protein
3731800_A	NC_002516.2	3731800	snp	G	A	A:54 G:0	CDS	+	1244/7059	415/2352	missense_variant	c.1244G>A	p.Arg415His	PA3327		probable non-ribosomal peptide synthetase
5685036_A	NC_002516.2	5685036	snp	G	A	A:59 G:0	CDS	-	1246/1440	416/479	missense_variant	c.1246C>T	p.Arg416Cys	PA5047		hypothetical protein
3194341_A	NC_002516.2	3194341	snp	G	A	A:34 G:0	CDS	-	1249/1704	417/567	missense_variant	c.1249C>T	p.Arg417Cys	PA2840		probable ATP-dependent RNA helicase
1362155_T	NC_002516.2	1362155	snp	C	T	T:19 C:0	CDS	-	124/1581	42/526	missense_variant	c.124G>A	p.Glu42Lys	PA1253	lhpG	alpha-ketoglutaric semialdehyde dehydrogenase, LhpG
2461583_A	NC_002516.2	2461583	snp	G	A	A:91 G:0	CDS	+	124/1329	42/442	missense_variant	c.124G>A	p.Val42Ile	PA2237	pslG	PslG
5023703_C	NC_002516.2	5023703	snp	T	C	C:74 T:0	CDS	-	1250/4551	417/1516	missense_variant	c.1250A>G	p.Tyr417Cys	PA4489	magD	MagD
5529651_A	NC_002516.2	5529651	snp	G	A	A:87 G:0	CDS	-	1252/2244	418/747	missense_variant	c.1252C>T	p.Arg418Cys	PA4928		conserved hypothetical protein
250021_G	NC_002516.2	250021	snp	A	G	G:71 A:0	CDS	+	1255/1434	419/477	missense_variant	c.1255A>G	p.Thr419Ala	PA0220		amino acid APC family transporter
396641_T	NC_002516.2	396641	snp	C	T	T:76 C:0	CDS	-	1255/1839	419/612	missense_variant	c.1255G>A	p.Gly419Arg	PA0353	ilvD	dihydroxy-acid dehydratase
1217926_T	NC_002516.2	1217926	snp	C	T	T:74 C:0	CDS	+	1256/1497	419/498	missense_variant	c.1256C>T	p.Ala419Val	PA1124	dgt	deoxyguanosinetriphosphate triphosphohydrolase
5425641_A	NC_002516.2	5425641	snp	G	A	A:80 G:0	CDS	-	1258/1302	420/433	missense_variant	c.1258C>T	p.Pro420Ser	PA4835	cntM	CntM
2203810_T	NC_002516.2	2203810	snp	C	T	T:73 C:0	CDS	-	1258/1608	420/535	missense_variant	c.1258G>A	p.Gly420Ser	PA2014	liuB	methylcrotonyl-CoA carboxylase, beta-subunit
2799670_A	NC_002516.2	2799670	snp	G	A	A:32 G:0	CDS	+	1259/1323	420/440	missense_variant	c.1259G>A	p.Arg420Gln	PA2480	dsbS	Dsb-associated Sensor, DsbS
4862911_A	NC_002516.2	4862911	snp	G	A	A:51 G:0	CDS	+	1259/1524	420/507	missense_variant	c.1259G>A	p.Gly420Asp	PA4333		probable fumarase
5956438_C	NC_002516.2	5956438	snp	T	C	C:95 T:0	CDS	+	1259/1986	420/661	missense_variant	c.1259T>C	p.Val420Ala	PA5291	betT2	BetT2
3713818_C	NC_002516.2	3713818	snp	T	C	C:96 T:0	CDS	+	1259/2352	420/783	missense_variant	c.1259T>C	p.Val420Ala	PA3311	nbdA	NbdA
4764106_C	NC_002516.2	4764106	snp	T	C	C:128 T:0	CDS	-	125/687	42/228	missense_variant	c.125A>G	p.Tyr42Cys	PA4257	rpsC	30S ribosomal protein S3
5889708_A	NC_002516.2	5889708	snp	G	A	A:72 G:0	CDS	-	125/2751	42/916	missense_variant	c.125C>T	p.Pro42Leu	PA5231		probable ATP-binding/permease fusion ABC transporter
5212540_A	NC_002516.2	5212540	snp	G	A	A:75 G:0	CDS	-	125/558	42/185	missense_variant	c.125C>T	p.Thr42Ile	PA4645		probable purine/pyrimidine phosphoribosyl transferase
2336333_T	NC_002516.2	2336333	snp	C	T	T:16 C:0	CDS	+	125/1638	42/545	missense_variant	c.125C>T	p.Thr42Met	PA2124		probable dehydrogenase
1552245_G	NC_002516.2	1552245	snp	A	G	G:38 A:0	CDS	+	1262/1617	421/538	missense_variant	c.1262A>G	p.Glu421Gly	PA1425		probable ATP-binding component of ABC transporter
6165301_T	NC_002516.2	6165301	snp	C	T	T:56 C:0	CDS	+	1264/1374	422/457	missense_variant	c.1264C>T	p.Arg422Cys	PA5474		probable metalloprotease
3000495_A	NC_002516.2	3000495	snp	G	A	A:38 G:0	CDS	-	1265/1686	422/561	missense_variant	c.1265C>T	p.Ala422Val	PA2652		methyl-accepting chemotaxis protein
394561_T	NC_002516.2	394561	snp	C	T	T:82 C:0	CDS	-	1267/1386	423/461	missense_variant	c.1267G>A	p.Ala423Thr	PA0352		probable transporter
5640219_C	NC_002516.2	5640219	snp	T	C	C:65 T:0	CDS	+	1271/1644	424/547	missense_variant	c.1271T>C	p.Leu424Pro	PA5016	aceF	dihydrolipoamide acetyltransferase
3972856_C	NC_002516.2	3972856	snp	T	C	C:59 T:0	CDS	+	1271/1425	424/474	missense_variant	c.1271T>C	p.Val424Ala	PA3546	algX	alginate biosynthesis protein AlgX
2027009_AC	NC_002516.2	2027009	mnp	GG	AC	AC:43 GG:0	CDS	+	1273/2277	425/758	missense_variant	c.1273_1274delGGinsAC	p.Gly425Thr	PA1866		hypothetical protein
2231962_T	NC_002516.2	2231962	snp	C	T	T:81 C:0	CDS	+	1274/1377	425/458	missense_variant	c.1274C>T	p.Pro425Leu	PA2040	pauA4	Glutamylpolyamine synthetase
116573_C	NC_002516.2	116573	snp	G	C	C:12 G:0	CDS	+	1275/2226	425/741	missense_variant	c.1275G>C	p.Met425Ile	PA0095		vgrG1b
2161641_G	NC_002516.2	2161641	snp	A	G	G:92 A:0	CDS	+	1279/2646	427/881	missense_variant	c.1279A>G	p.Met427Val	PA1976	ercS'	ErcS'
5260002_A	NC_002516.2	5260002	snp	G	A	A:58 G:0	CDS	+	1279/1539	427/512	missense_variant	c.1279G>A	p.Ala427Thr	PA4688	hitB	iron (III)-transport system permease HitB
4572207_C	NC_002516.2	4572207	snp	T	C	C:51 T:0	CDS	+	1279/1386	427/461	missense_variant	c.1279T>C	p.Phe427Leu	PA4088		glutamate-1-semialdehyde aminomutase
4264407_C	NC_002516.2	4264407	snp	T	C	C:71 T:0	CDS	-	127/1044	43/347	missense_variant	c.127A>G	p.Thr43Ala	PA3804		hypothetical protein
5563731_A	NC_002516.2	5563731	snp	G	A	A:50 G:0	CDS	+	127/1824	43/607	missense_variant	c.127G>A	p.Gly43Arg	PA4958	fimW	FimW
4532534_C	NC_002516.2	4532534	snp	A	C	C:53 A:0	CDS	-	127/516	43/171	missense_variant	c.127T>G	p.Ser43Ala	PA4050	pgpA	phosphatidylglycerophosphatase A
4609217_CGCA	NC_002516.2	4609217	complex	TGCG	CGCA	CGCA:57 TGCG:0	CDS	-	131/912	43/303	missense_variant	c.128_131delCGCAinsTGCG	p.AlaHis43ValArg	PA4120		probable transcriptional regulator
4496407_A	NC_002516.2	4496407	snp	G	A	A:49 G:0	CDS	+	1282/1740	428/579	missense_variant	c.1282G>A	p.Ala428Thr	PA4016		hypothetical protein
5782244_A	NC_002516.2	5782244	snp	G	A	A:53 G:0	CDS	+	1282/1287	428/428	missense_variant	c.1282G>A	p.Gly428Arg	PA5133		conserved hypothetical protein
5341800_A	NC_002516.2	5341800	snp	G	A	A:79 G:0	CDS	-	1286/3222	429/1073	missense_variant	c.1286C>T	p.Thr429Ile	PA4756	carB	carbamoylphosphate synthetase large subunit
2704213_A	NC_002516.2	2704213	snp	G	A	A:68 G:0	CDS	+	1288/1419	430/472	missense_variant	c.1288G>A	p.Gly430Ser	PA2420		probable porin
5794993_C	NC_002516.2	5794993	snp	T	C	C:49 T:0	CDS	+	1289/2253	430/750	missense_variant	c.1289T>C	p.Val430Ala	PA5146		hypothetical protein
4674090_A	NC_002516.2	4674090	snp	G	A	A:78 G:0	CDS	+	128/744	43/247	missense_variant	c.128G>A	p.Arg43Gln	PA4178	eftM	SAM-dependent methyltransferase , EftM
6114487_A	NC_002516.2	6114487	snp	G	A	A:72 G:0	CDS	+	128/675	43/224	missense_variant	c.128G>A	p.Gly43Glu	PA5433		conserved hypothetical protein
636097_G	NC_002516.2	636097	snp	A	G	G:131 A:0	CDS	-	128/1854	43/617	missense_variant	c.128T>C	p.Val43Ala	PA0576	rpoD	sigma factor RpoD
5271295_AT	NC_002516.2	5271295	mnp	GC	AT	AT:81 GC:0	CDS	-	130/1014	43/337	missense_variant	c.129_130delGCinsAT	p.Arg44Cys	PA4692		conserved hypothetical protein
1667316_G	NC_002516.2	1667316	snp	A	G	G:74 A:0	CDS	+	1292/2385	431/794	missense_variant	c.1292A>G	p.Gln431Arg	PA1529	lig	DNA ligase
2466395_A	NC_002516.2	2466395	snp	G	A	A:60 G:0	CDS	+	1294/1437	432/478	missense_variant	c.1294G>A	p.Val432Met	PA2240	pslJ	PslJ
3211275_C	NC_002516.2	3211275	snp	T	C	C:77 T:0	CDS	+	1295/2493	432/830	missense_variant	c.1295T>C	p.Val432Ala	PA2858		conserved hypothetical protein
5898780_GGC	NC_002516.2	5898780	complex	AGG	GGC	GGC:14 AGG:0	CDS	-	15/1989	5/662	missense_variant	c.13_15delCCTinsGCC	p.Pro5Ala	PA5238		probable O-antigen acetylase
840514_ACC	NC_002516.2	840514	complex	GCT	ACC	ACC:61 GCT:0	CDS	+	130/702	44/233	missense_variant	c.130_132delGCTinsACC	p.Ala44Thr	PA0772	recO	DNA repair protein RecO
2887725_T	NC_002516.2	2887725	snp	C	T	T:59 C:0	CDS	-	1300/1668	434/555	missense_variant	c.1300G>A	p.Val434Ile	PA2555		probable AMP-binding enzyme
5734346_C	NC_002516.2	5734346	snp	T	C	C:53 T:0	CDS	-	1301/1533	434/510	missense_variant	c.1301A>G	p.Asn434Ser	PA5093		probable histidine/phenylalanine ammonia-lyase
3525378_A	NC_002516.2	3525378	snp	G	A	A:133 G:0	CDS	-	1301/1998	434/665	missense_variant	c.1301C>T	p.Pro434Leu	PA3141	wbpM	nucleotide sugar epimerase/dehydratase WbpM
333155_T	NC_002516.2	333155	snp	C	T	T:68 C:0	CDS	-	1301/1377	434/458	missense_variant	c.1301G>A	p.Cys434Tyr	PA0296	spuI	Glutamylpolyamine synthetase
2201352_T	NC_002516.2	2201352	snp	C	T	T:36 C:0	CDS	-	1301/1968	434/655	missense_variant	c.1301G>A	p.Gly434Asp	PA2012	liuD	methylcrotonyl-CoA carboxylase, alpha-subunit (biotin-containing)
3006040_A	NC_002516.2	3006040	snp	G	A	A:50 G:0	CDS	-	1303/1338	435/445	missense_variant	c.1303C>T	p.Pro435Ser	PA2656	bqsS	two-component sensor BqsS
4685000_C	NC_002516.2	4685000	snp	T	C	C:71 T:0	CDS	+	1304/1329	435/442	missense_variant	c.1304T>C	p.Leu435Pro	PA4187		probable major facilitator superfamily (MFS) transporter
2311460_G	NC_002516.2	2311460	snp	A	G	G:126 A:0	CDS	-	1307/1434	436/477	missense_variant	c.1307T>C	p.Leu436Pro	PA2100		probable transcriptional regulator
2248274_C	NC_002516.2	2248274	snp	T	C	C:52 T:0	CDS	-	1309/1416	437/471	missense_variant	c.1309A>G	p.Ile437Val	PA2055		probable major facilitator superfamily (MFS) transporter
2986372_A	NC_002516.2	2986372	snp	G	A	A:93 G:0	CDS	+	130/1347	44/448	missense_variant	c.130G>A	p.Ala44Thr	PA2641	nuoF	NADH dehydrogenase I chain F
44225_G	NC_002516.2	44225	snp	C	G	G:37 C:0	CDS	+	1312/10608	438/3535	missense_variant	c.1312C>G	p.Gln438Glu	PA0041		probable hemagglutinin
248530_T	NC_002516.2	248530	snp	C	T	T:79 C:0	CDS	+	1312/1491	438/496	missense_variant	c.1312C>T	p.Arg438Cys	PA0219		probable aldehyde dehydrogenase
3485666_TGCTG	NC_002516.2	3485666	complex	CGCTC	TGCTG	TGCTG:51 CGCTC:0	CDS	+	1313/1977	438/658	missense_variant	c.1313_1317delCGCTCinsTGCTG	p.Ala438Val	PA3105	xcpQ	general secretion pathway protein D
5582333_C	NC_002516.2	5582333	snp	T	C	C:80 T:0	CDS	-	1313/1884	438/627	missense_variant	c.1313A>G	p.Asn438Ser	PA4973	thiC	thiamin biosynthesis protein ThiC
4425538_A	NC_002516.2	4425538	snp	G	A	A:87 G:0	CDS	-	1313/3639	438/1212	missense_variant	c.1313C>T	p.Ala438Val	PA3946	rocS1	two-component sensor RocS1
3858061_C	NC_002516.2	3858061	snp	T	C	C:48 T:0	CDS	+	1313/1572	438/523	missense_variant	c.1313T>C	p.Val438Ala	PA3452	mqoA	malate:quinone oxidoreductase
2209992_T	NC_002516.2	2209992	snp	C	T	T:60 C:0	CDS	-	1315/3138	439/1045	missense_variant	c.1315G>A	p.Gly439Arg	PA2018	mexY	Resistance-Nodulation-Cell Division (RND) multidrug efflux transporter MexY
230685_T	NC_002516.2	230685	snp	C	T	T:68 C:0	CDS	-	1316/1458	439/485	missense_variant	c.1316G>A	p.Gly439Asp	PA0202		probable amidase
5310643_A	NC_002516.2	5310643	snp	G	A	A:36 G:0	CDS	+	1318/1404	440/467	missense_variant	c.1318G>A	p.Ala440Thr	PA4727	pcnB	poly(A) polymerase
109539_T	NC_002516.2	109539	snp	C	T	T:56 C:0	CDS	+	1319/2709	440/902	missense_variant	c.1319C>T	p.Pro440Leu	PA0090	clpV1	ClpV1
2309275_C	NC_002516.2	2309275	snp	T	C	C:44 T:0	CDS	+	1319/1476	440/491	missense_variant	c.1319T>C	p.Val440Ala	PA2097		probable flavin-binding monooxygenase
2272590_G	NC_002516.2	2272590	snp	A	G	G:62 A:0	CDS	+	131/2109	44/702	missense_variant	c.131A>G	p.His44Arg	PA2071	fusA2	elongation factor G
2096226_A	NC_002516.2	2096226	snp	G	A	A:48 G:0	CDS	-	131/2028	44/675	missense_variant	c.131C>T	p.Pro44Leu	PA1920	nrdD	class III (anaerobic) ribonucleoside-triphosphate reductase subunit, NrdD
114465_T	NC_002516.2	114465	snp	C	T	T:42 C:0	CDS	-	131/1293	44/430	missense_variant	c.131G>A	p.Gly44Asp	PA0093	tse6	Tse6
1692622_GG	NC_002516.2	1692622	mnp	AT	GG	GG:28 AT:0	CDS	-	133/1428	44/475	missense_variant	c.132_133delATinsCC	p.Glu44Asp	PA1554	ccoN1	Cytochrome c oxidase, cbb3-type, CcoN subunit
3485676_GAACAG	NC_002516.2	3485676	complex	CAACAC	GAACAG	GAACAG:26 CAACAC:0	CDS	+	1323/1977	441/658	missense_variant	c.1323_1328delCAACACinsGAACAG	p.Thr443Ser	PA3105	xcpQ	general secretion pathway protein D
88775_A	NC_002516.2	88775	snp	G	A	A:30 G:0	CDS	-	1324/3099	442/1032	missense_variant	c.1324C>T	p.Pro442Ser	PA0074	ppkA	serine/threonine protein kinase PpkA
692051_A	NC_002516.2	692051	snp	G	A	A:92 G:0	CDS	+	1331/1836	444/611	missense_variant	c.1331G>A	p.Arg444Gln	PA0636		hypothetical protein
4697613_A	NC_002516.2	4697613	snp	G	A	A:65 G:0	CDS	+	1333/1623	445/540	missense_variant	c.1333G>A	p.Gly445Ser	PA4198		probable AMP-binding enzyme
4517905_G	NC_002516.2	4517905	snp	A	G	G:54 A:0	CDS	+	1336/2301	446/766	missense_variant	c.1336A>G	p.Thr446Ala	PA4036		probable two-component sensor
1383139_T	NC_002516.2	1383139	snp	C	T	T:72 C:0	CDS	+	1336/1851	446/616	missense_variant	c.1336C>T	p.His446Tyr	PA1271		probable tonB-dependent receptor
464648_T	NC_002516.2	464648	snp	C	T	T:30 C:0	CDS	-	1336/1416	446/471	missense_variant	c.1336G>A	p.Asp446Asn	PA0418		hypothetical protein
2050808_A	NC_002516.2	2050808	snp	G	A	A:69 G:0	CDS	-	1337/2196	446/731	missense_variant	c.1337C>T	p.Pro446Leu	PA1880		probable oxidoreductase
5527051_TCCGTCGGC	NC_002516.2	5527051	complex	GCCGTCGCT	TCCGTCGGC	TCCGTCGGC:26 GCCGTCGCT:0	CDS	-	1347/2493	447/830	missense_variant	c.1339_1347delAGCGACGGCinsGCCGACGGA	p.Ser447Ala	PA4927		conserved hypothetical protein
2940665_A	NC_002516.2	2940665	snp	G	A	A:69 G:0	CDS	-	133/1152	45/383	missense_variant	c.133C>T	p.His45Tyr	PA2597		hypothetical protein
4034925_A	NC_002516.2	4034925	snp	G	A	A:94 G:0	CDS	+	133/786	45/261	missense_variant	c.133G>A	p.Ala45Thr	PA3599		probable transcriptional regulator
5217701_A	NC_002516.2	5217701	snp	G	A	A:49 G:0	CDS	+	133/2373	45/790	missense_variant	c.133G>A	p.Gly45Ser	PA4652	cupE5	Fimbrial usher protein CupE5
4926031_C	NC_002516.2	4926031	snp	T	C	C:72 T:0	CDS	+	133/1101	45/366	missense_variant	c.133T>C	p.Phe45Leu	PA4396		two-component response regulator
5290558_A	NC_002516.2	5290558	snp	G	A	A:85 G:0	CDS	+	1342/2295	448/764	missense_variant	c.1342G>A	p.Gly448Ser	PA4710	phuR	Heme/Hemoglobin uptake outer membrane receptor PhuR precursor
88757_T	NC_002516.2	88757	snp	C	T	T:32 C:0	CDS	-	1342/3099	448/1032	missense_variant	c.1342G>A	p.Val448Met	PA0074	ppkA	serine/threonine protein kinase PpkA
5866568_C	NC_002516.2	5866568	snp	T	C	C:83 T:0	CDS	+	1342/1785	448/594	missense_variant	c.1342T>C	p.Ser448Pro	PA5210		probable secretion pathway ATPase
5596933_C	NC_002516.2	5596933	snp	T	C	C:59 T:0	CDS	-	1343/2997	448/998	missense_variant	c.1343A>G	p.Asp448Gly	PA4982		probable two-component sensor
1146542_G	NC_002516.2	1146542	snp	A	G	G:98 A:0	CDS	+	1346/1500	449/499	missense_variant	c.1346A>G	p.His449Arg	PA1056	shaC	ShaC
3220953_T	NC_002516.2	3220953	snp	C	T	T:43 C:0	CDS	+	1346/1473	449/490	missense_variant	c.1346C>T	p.Ser449Leu	PA2867		probable chemotaxis transducer
1691405_GAA	NC_002516.2	1691405	complex	CAG	GAA	GAA:12 CAG:0	CDS	-	1350/1428	450/475	missense_variant	c.1348_1350delCTGinsTTC	p.Leu450Phe	PA1554	ccoN1	Cytochrome c oxidase, cbb3-type, CcoN subunit
5967797_C	NC_002516.2	5967797	snp	T	C	C:55 T:0	CDS	-	1349/1860	450/619	missense_variant	c.1349A>G	p.Tyr450Cys	PA5299		hypothetical protein
4603851_C	NC_002516.2	4603851	snp	T	C	C:84 T:0	CDS	+	1349/1386	450/461	missense_variant	c.1349T>C	p.Val450Ala	PA4115		conserved hypothetical protein
3500465_A	NC_002516.2	3500465	snp	G	A	A:99 G:0	CDS	-	134/1113	45/370	missense_variant	c.134C>T	p.Pro45Leu	PA3117	asd	aspartate semialdehyde dehydrogenase
1216307_T	NC_002516.2	1216307	snp	C	T	T:43 C:0	CDS	-	134/321	45/106	missense_variant	c.134G>A	p.Ser45Asn	PA1123		hypothetical protein
1325817_G	NC_002516.2	1325817	snp	A	G	G:67 A:0	CDS	-	134/1158	45/385	missense_variant	c.134T>C	p.Val45Ala	PA1222		probable membrane-bound lytic murein transglycolase A
1317065_TGCG	NC_002516.2	1317065	complex	CGCT	TGCG	TGCG:67 CGCT:0	CDS	-	138/1287	45/428	missense_variant	c.135_138delAGCGinsCGCA	p.Glu45Asp	PA1215		hypothetical protein
5216898_ACCGA	NC_002516.2	5216898	complex	GCCGG	ACCGA	ACCGA:67 GCCGG:0	CDS	+	135/789	45/262	missense_variant	c.135_139delGCCGGinsACCGA	p.Ala47Thr	PA4651	cupE4	Pilin assembly chaperone CupE4
661666_G	NC_002516.2	661666	snp	A	G	G:52 A:0	CDS	+	1352/2394	451/797	missense_variant	c.1352A>G	p.Lys451Arg	PA0600	agtS	two-component sensor, AgtS
2530487_C	NC_002516.2	2530487	snp	T	C	C:64 T:0	CDS	-	1354/1452	452/483	missense_variant	c.1354A>G	p.Thr452Ala	PA2300	chiC	chitinase
2765216_ACG	NC_002516.2	2765216	complex	GCC	ACG	ACG:107 GCC:0	CDS	-	13589/16884	4529/5627	missense_variant	c.13587_13589delGGCinsCGT	p.Ala4530Val	PA2462		hypothetical protein
3682791_A	NC_002516.2	3682791	snp	G	A	A:80 G:0	CDS	-	1358/2649	453/882	missense_variant	c.1358C>T	p.Thr453Ile	PA3290	tle1	Tle1
4146892_C	NC_002516.2	4146892	snp	T	C	C:50 T:0	CDS	-	1361/2310	454/769	missense_variant	c.1361A>G	p.Asp454Gly	PA3704	wspE	probable chemotaxis sensor/effector fusion protein
5015337_T	NC_002516.2	5015337	snp	C	T	T:83 C:0	CDS	+	1364/1455	455/484	missense_variant	c.1364C>T	p.Ala455Val	PA4483	gatA	Glu-tRNA(Gln) amidotransferase subunit A
5763246_A	NC_002516.2	5763246	snp	G	A	A:66 G:0	CDS	-	1366/1953	456/650	missense_variant	c.1366C>T	p.His456Tyr	PA5117	typA	regulatory protein TypA
4273442_C	NC_002516.2	4273442	snp	T	C	C:70 T:0	CDS	-	136/777	46/258	missense_variant	c.136A>G	p.Thr46Ala	PA3816	cysE	O-acetylserine synthase
4997915_C	NC_002516.2	4997915	snp	T	C	C:76 T:0	CDS	-	136/612	46/203	missense_variant	c.136A>G	p.Thr46Ala	PA4468	sodM	superoxide dismutase
1901659_T	NC_002516.2	1901659	snp	C	T	T:39 C:0	CDS	+	136/2724	46/907	missense_variant	c.136C>T	p.Arg46Cys	PA1760		probable transcriptional regulator
5559737_A	NC_002516.2	5559737	snp	G	A	A:113 G:0	CDS	-	136/852	46/283	missense_variant	c.136C>T	p.Leu46Phe	PA4954	motA	chemotaxis protein MotA
705265_A	NC_002516.2	705265	snp	G	A	A:86 G:0	CDS	+	136/837	46/278	missense_variant	c.136G>A	p.Ala46Thr	PA0651	trpC	indole-3-glycerol-phosphate synthase
5007254_CGCGG	NC_002516.2	5007254	complex	TGCGA	CGCGG	CGCGG:42 TGCGA:0	CDS	-	1375/3831	457/1276	missense_variant	c.1371_1375delTCGCAinsCCGCG	p.Thr459Ala	PA4476		hypothetical protein
5967774_A	NC_002516.2	5967774	snp	G	A	A:80 G:0	CDS	-	1372/1860	458/619	missense_variant	c.1372C>T	p.His458Tyr	PA5299		hypothetical protein
5785801_A	NC_002516.2	5785801	snp	G	A	A:55 G:0	CDS	+	1372/1482	458/493	missense_variant	c.1372G>A	p.Gly458Ser	PA5136		hypothetical protein
2673434_A	NC_002516.2	2673434	snp	C	A	A:28 C:1	CDS	-	13745/15450	4582/5149	missense_variant	c.13745G>T	p.Arg4582Leu	PA2402	pvdI	pyoverdine peptide synthetase
1449071_T	NC_002516.2	1449071	snp	C	T	T:44 C:0	CDS	-	1379/1902	460/633	missense_variant	c.1379G>A	p.Gly460Asp	PA1336	aauS	AauS
4084369_A	NC_002516.2	4084369	snp	G	A	A:70 G:0	CDS	-	137/1062	46/353	missense_variant	c.137C>T	p.Ala46Val	PA3646	lpxD	UDP-3-O-[3-hydroxylauroyl] glucosamine N-acyltransferase
4469749_A	NC_002516.2	4469749	snp	G	A	A:62 G:0	CDS	+	137/624	46/207	missense_variant	c.137G>A	p.Gly46Asp	PA3988	lptE	LPS-assembly lipoprotein LptE
490522_T	NC_002516.2	490522	snp	C	T	T:50 C:0	CDS	-	137/1272	46/423	missense_variant	c.137G>A	p.Gly46Asp	PA0437	codA	cytosine deaminase
6083889_C	NC_002516.2	6083889	snp	T	C	C:58 T:0	CDS	+	137/333	46/110	missense_variant	c.137T>C	p.Val46Ala	PA5406		hypothetical protein
1691374_TG	NC_002516.2	1691374	complex	GC	TG	TG:48 GC:0	CDS	-	1381/1428	460/475	missense_variant	c.1380_1381delGCinsCA	p.Arg461Ser	PA1554	ccoN1	Cytochrome c oxidase, cbb3-type, CcoN subunit
3223533_T	NC_002516.2	3223533	snp	C	T	T:64 C:0	CDS	+	1384/1578	462/525	missense_variant	c.1384C>T	p.Arg462Trp	PA2870		diguanylate cyclase
6222487_G	NC_002516.2	6222487	snp	C	G	G:86 C:0	CDS	+	1387/1758	463/585	missense_variant	c.1387C>G	p.Leu463Val	PA5529		probable sodium/proton antiporter
5184959_G	NC_002516.2	5184959	snp	A	G	G:78 A:0	CDS	-	1390/1707	464/568	missense_variant	c.1390T>C	p.Phe464Leu	PA4624	cdrB	cyclic diguanylate-regulated TPS partner B, CdrB
2485366_C	NC_002516.2	2485366	snp	T	C	C:50 T:0	CDS	+	1391/1503	464/500	missense_variant	c.1391T>C	p.Leu464Pro	PA2256	pvcC	paerucumarin biosynthesis protein PvcC
1360886_T	NC_002516.2	1360886	snp	C	T	T:57 C:0	CDS	-	1393/1581	465/526	missense_variant	c.1393G>A	p.Gly465Ser	PA1253	lhpG	alpha-ketoglutaric semialdehyde dehydrogenase, LhpG
745728_G	NC_002516.2	745728	snp	A	G	G:47 A:0	CDS	+	1396/1410	466/469	missense_variant	c.1396A>G	p.Thr466Ala	PA0686	hxcR	HxcR
765055_AGCTAT	NC_002516.2	765055	complex	GGCTAC	AGCTAT	AGCTAT:35 GGCTAC:0	CDS	+	1399/1635	467/544	missense_variant	c.1399_1404delGGCTACinsAGCTAT	p.Gly467Ser	PA0692	pdtB	phosphate depletion regulated TPS partner B, PdtB
542949_A	NC_002516.2	542949	snp	G	A	A:58 G:0	CDS	-	1399/2178	467/725	missense_variant	c.1399C>T	p.His467Tyr	PA0482	glcB	malate synthase G
5374261_A	NC_002516.2	5374261	snp	G	A	A:49 G:0	CDS	+	139/1356	47/451	missense_variant	c.139G>A	p.Gly47Ser	PA4786		probable short-chain dehydrogenase
5904458_T	NC_002516.2	5904458	snp	C	T	T:65 C:0	CDS	-	139/2211	47/736	missense_variant	c.139G>A	p.Val47Met	PA5242	ppk	polyphosphate kinase
5563617_G	NC_002516.2	5563617	snp	A	G	G:41 A:0	CDS	+	13/1824	5/607	missense_variant	c.13A>G	p.Ser5Gly	PA4958	fimW	FimW
5813134_T	NC_002516.2	5813134	snp	C	T	T:97 C:0	CDS	+	13/546	5/181	missense_variant	c.13C>T	p.Arg5Cys	PA5164	rmlC	dTDP-4-dehydrorhamnose 3,5-epimerase
1530526_T	NC_002516.2	1530526	snp	C	T	T:58 C:0	CDS	-	13/942	5/313	missense_variant	c.13G>A	p.Ala5Thr	PA1407		hypothetical protein
2986255_C	NC_002516.2	2986255	snp	T	C	C:84 T:0	CDS	+	13/1347	5/448	missense_variant	c.13T>C	p.Ser5Pro	PA2641	nuoF	NADH dehydrogenase I chain F
2525703_GCCGA	NC_002516.2	2525703	complex	ACCGG	GCCGA	GCCGA:45 ACCGG:0	CDS	-	144/798	47/265	missense_variant	c.140_144delCCGGTinsTCGGC	p.Pro47Leu	PA2295		probable permease of ABC transporter
6098425_A	NC_002516.2	6098425	snp	G	A	A:46 G:0	CDS	+	1402/3018	468/1005	missense_variant	c.1402G>A	p.Ala468Thr	PA5418	soxA	sarcosine oxidase alpha subunit
4468326_A	NC_002516.2	4468326	snp	G	A	A:54 G:0	CDS	+	1402/2622	468/873	missense_variant	c.1402G>A	p.Val468Met	PA3987	leuS	leucyl-tRNA synthetase
4117863_G	NC_002516.2	4117863	snp	A	G	G:88 A:0	CDS	-	1403/3078	468/1025	missense_variant	c.1403T>C	p.Val468Ala	PA3676	mexK	MexK
3447659_A	NC_002516.2	3447659	snp	G	A	A:38 G:0	CDS	+	1405/1761	469/586	missense_variant	c.1405G>A	p.Gly469Ser	PA3074		hypothetical protein
4987145_C	NC_002516.2	4987145	snp	T	C	C:65 T:0	CDS	-	140/474	47/157	missense_variant	c.140A>G	p.Asp47Gly	PA4454		conserved hypothetical protein
3255627_C	NC_002516.2	3255627	snp	T	C	C:119 T:0	CDS	-	140/360	47/119	missense_variant	c.140A>G	p.Asp47Gly	PA2901		hypothetical protein
4385660_C	NC_002516.2	4385660	snp	T	C	C:37 T:0	CDS	-	140/558	47/185	missense_variant	c.140A>G	p.Gln47Arg	PA3915	moaB1	molybdopterin biosynthetic protein B1
5011183_C	NC_002516.2	5011183	snp	T	C	C:70 T:0	CDS	-	140/495	47/164	missense_variant	c.140A>G	p.Tyr47Cys	PA4479	mreD	rod shape-determining protein MreD
5845870_A	NC_002516.2	5845870	snp	G	A	A:79 G:0	CDS	-	140/1542	47/513	missense_variant	c.140C>T	p.Pro47Leu	PA5192	pckA	phosphoenolpyruvate carboxykinase
2134532_T	NC_002516.2	2134532	snp	C	T	T:60 C:0	CDS	+	140/1014	47/337	missense_variant	c.140C>T	p.Pro47Leu	PA1949	rbsR	ribose operon repressor RbsR
3024576_T	NC_002516.2	3024576	snp	C	T	T:71 C:0	CDS	-	140/1728	47/575	missense_variant	c.140G>A	p.Arg47His	PA2677		probable type II secretion protein
5371939_C	NC_002516.2	5371939	snp	T	C	C:68 T:0	CDS	+	140/468	47/155	missense_variant	c.140T>C	p.Ile47Thr	PA4784		probable transcriptional regulator
1046772_G	NC_002516.2	1046772	snp	A	G	G:38 A:0	CDS	-	140/192	47/63	missense_variant	c.140T>C	p.Val47Ala	PA0961		probable cold-shock protein
701617_TGTCAGCAGT	NC_002516.2	701617	complex	CGTTGCCAGC	TGTCAGCAGT	TGTCAGCAGT:19 CGTTGCCAGC:0	CDS	+	141/1053	47/350	missense_variant	c.141_150delCGTTGCCAGCinsTGTCAGCAGT	p.Ala49Ser	PA0646		hypothetical protein
3938085_A	NC_002516.2	3938085	snp	G	A	A:88 G:0	CDS	-	1411/1476	471/491	missense_variant	c.1411C>T	p.Arg471Cys	PA3521	opmE	OpmE
1560505_G	NC_002516.2	1560505	snp	A	G	G:46 A:0	CDS	-	1414/1953	472/650	missense_variant	c.1414T>C	p.Trp472Arg	PA1433		conserved hypothetical protein
284782_T	NC_002516.2	284782	snp	C	T	T:98 C:0	CDS	-	1423/1491	475/496	missense_variant	c.1423G>A	p.Ala475Thr	PA0254	hudA	HudA
4037690_A	NC_002516.2	4037690	snp	G	A	A:44 G:0	CDS	+	1426/1611	476/536	missense_variant	c.1426G>A	p.Glu476Lys	PA3602		conserved hypothetical protein
1850828_C	NC_002516.2	1850828	snp	T	C	C:77 T:0	CDS	+	1426/2121	476/706	missense_variant	c.1426T>C	p.Trp476Arg	PA1703	pcrD	type III secretory apparatus protein PcrD
3820449_G	NC_002516.2	3820449	snp	A	G	G:43 A:4	CDS	+	142/585	48/194	missense_variant	c.142A>G	p.Thr48Ala	PA3414		hypothetical protein
1908595_T	NC_002516.2	1908595	snp	C	T	T:98 C:0	CDS	+	142/1188	48/395	missense_variant	c.142C>T	p.Arg48Cys	PA1765		hypothetical protein
5299330_A	NC_002516.2	5299330	snp	G	A	A:65 G:0	CDS	+	142/1092	48/363	missense_variant	c.142G>A	p.Ala48Thr	PA4720	trmA	tRNA (uracil-5-)-methyltransferase
1692610_AGC	NC_002516.2	1692610	complex	GGT	AGC	AGC:29 GGT:0	CDS	-	145/1428	48/475	missense_variant	c.143_145delACCinsGCT	p.Asp48Gly	PA1554	ccoN1	Cytochrome c oxidase, cbb3-type, CcoN subunit
1274367_T	NC_002516.2	1274367	snp	C	T	T:78 C:0	CDS	-	1432/2490	478/829	missense_variant	c.1432G>A	p.Val478Ile	PA1174	napA	periplasmic nitrate reductase protein NapA
2276172_A	NC_002516.2	2276172	snp	G	A	A:63 G:0	CDS	+	1433/2595	478/864	missense_variant	c.1433G>A	p.Gly478Asp	PA2072		conserved hypothetical protein
2528030_A	NC_002516.2	2528030	snp	G	A	A:95 G:0	CDS	-	1438/1725	480/574	missense_variant	c.1438C>T	p.Pro480Ser	PA2298		probable oxidoreductase
1352185_T	NC_002516.2	1352185	snp	C	T	T:26 C:0	CDS	+	1439/1782	480/593	missense_variant	c.1439C>T	p.Ala480Val	PA1246	aprD	alkaline protease secretion protein AprD
1355265_C	NC_002516.2	1355265	snp	T	C	C:108 T:0	CDS	+	1439/1446	480/481	missense_variant	c.1439T>C	p.Leu480Pro	PA1248	aprF	Alkaline protease secretion outer membrane protein AprF precursor
2340275_C	NC_002516.2	2340275	snp	T	C	C:102 T:0	CDS	-	143/513	48/170	missense_variant	c.143A>G	p.Tyr48Cys	PA2126.1	cgrB	cupA gene regulator B, CgrB
4486038_G	NC_002516.2	4486038	snp	A	G	G:61 A:0	CDS	-	143/357	48/118	missense_variant	c.143T>C	p.Val48Ala	PA4005		conserved hypothetical protein
4998370_G	NC_002516.2	4998370	snp	A	G	G:63 A:0	CDS	-	143/450	48/149	missense_variant	c.143T>C	p.Val48Ala	PA4469		hypothetical protein
1792520_T	NC_002516.2	1792520	snp	C	T	T:49 C:0	CDS	+	1441/1959	481/652	missense_variant	c.1441C>T	p.Arg481Cys	PA1646		probable chemotaxis transducer
2228982_CTGGT	NC_002516.2	2228982	complex	TTGGA	CTGGT	CTGGT:135 TTGGA:0	CDS	+	1442/1461	481/486	missense_variant	c.1442_1446delTTGGAinsCTGGT	p.Leu481Pro	PA2037		hypothetical protein
394160_G	NC_002516.2	394160	snp	C	G	G:54 C:0	CDS	-	144/474	48/157	missense_variant	c.144G>C	p.Glu48Asp	PA0351		conserved hypothetical protein
5059169_A	NC_002516.2	5059169	snp	G	A	A:114 G:0	CDS	+	1454/1803	485/600	missense_variant	c.1454G>A	p.Gly485Asp	PA4517		conserved hypothetical protein
4017896_C	NC_002516.2	4017896	snp	T	C	C:52 T:0	CDS	+	1456/1539	486/512	missense_variant	c.1456T>C	p.Phe486Leu	PA3584	glpD	glycerol-3-phosphate dehydrogenase
2921111_C	NC_002516.2	2921111	snp	T	C	C:94 T:0	CDS	-	1459/2979	487/992	missense_variant	c.1459A>G	p.Thr487Ala	PA2583		probable sensor/response regulator hybrid
4023274_A	NC_002516.2	4023274	snp	G	A	A:60 G:0	CDS	-	1459/1533	487/510	missense_variant	c.1459C>T	p.Pro487Ser	PA3590		probable hydroxyacyl-CoA dehydrogenase
3720267_T	NC_002516.2	3720267	snp	C	T	T:35 C:0	CDS	+	145/501	49/166	missense_variant	c.145C>T	p.Arg49Cys	PA3318		hypothetical protein
5387144_A	NC_002516.2	5387144	snp	G	A	A:63 G:0	CDS	+	145/723	49/240	missense_variant	c.145G>A	p.Glu49Lys	PA4802		hypothetical protein
1393925_T	NC_002516.2	1393925	snp	C	T	T:46 C:0	CDS	-	145/1506	49/501	missense_variant	c.145G>A	p.Val49Ile	PA1282		probable major facilitator superfamily (MFS) transporter
4585293_A	NC_002516.2	4585293	snp	G	A	A:97 G:0	CDS	+	145/741	49/246	missense_variant	c.145G>A	p.Val49Met	PA4101	bfmR	BfmR
3365600_G	NC_002516.2	3365600	snp	A	G	G:60 A:0	CDS	-	145/738	49/245	missense_variant	c.145T>C	p.Phe49Leu	PA3004		5-methylthioadenosine phosphorylase MtnP
4815187_C	NC_002516.2	4815187	snp	T	C	C:73 T:0	CDS	+	145/1470	49/489	missense_variant	c.145T>C	p.Ser49Pro	PA4292		probable phosphate transporter
4665313_A	NC_002516.2	4665313	snp	G	A	A:84 G:0	CDS	+	1460/2409	487/802	missense_variant	c.1460G>A	p.Gly487Glu	PA4168	fpvB	second ferric pyoverdine receptor FpvB
1001474_G	NC_002516.2	1001474	snp	A	G	G:55 A:0	CDS	+	1462/1905	488/634	missense_variant	c.1462A>G	p.Thr488Ala	PA0917	kup	potassium uptake protein Kup
498332_T	NC_002516.2	498332	snp	C	T	T:43 C:0	CDS	+	1462/1491	488/496	missense_variant	c.1462C>T	p.Pro488Ser	PA0443		probable transporter
2735732_C	NC_002516.2	2735732	snp	T	C	C:36 T:0	CDS	-	1463/2001	488/666	missense_variant	c.1463A>G	p.Gln488Arg	PA2439		hypothetical protein
2167690_T	NC_002516.2	2167690	snp	C	T	T:37 C:0	CDS	-	1463/1872	488/623	missense_variant	c.1463G>A	p.Gly488Asp	PA1982	exaA	quinoprotein ethanol dehydrogenase
4877461_C	NC_002516.2	4877461	snp	T	C	C:67 T:0	CDS	-	146/786	49/261	missense_variant	c.146A>G	p.Asp49Gly	PA4348		conserved hypothetical protein
3441295_A	NC_002516.2	3441295	snp	G	A	A:101 G:0	CDS	-	146/4863	49/1620	missense_variant	c.146C>T	p.Thr49Ile	PA3068	gdhB	NAD-dependent glutamate dehydrogenase
4438764_A	NC_002516.2	4438764	snp	G	A	A:71 G:0	CDS	+	146/735	49/244	missense_variant	c.146G>A	p.Gly49Asp	PA3959		hypothetical protein
2140231_G	NC_002516.2	2140231	snp	A	G	G:54 A:0	CDS	-	146/1023	49/340	missense_variant	c.146T>C	p.Val49Ala	PA1954	fapC	FapC
1413055_T	NC_002516.2	1413055	snp	C	T	T:93 C:0	CDS	+	1471/2556	491/851	missense_variant	c.1471C>T	p.Arg491Cys	PA1302	hxuA	HxuA
1102401_T	NC_002516.2	1102401	snp	C	T	T:68 C:0	CDS	+	1472/2148	491/715	missense_variant	c.1472C>T	p.Thr491Met	PA1017	pauA	pimeloyl-CoA synthetase
1777519_T	NC_002516.2	1777519	snp	C	T	T:46 C:0	CDS	+	1475/1695	492/564	missense_variant	c.1475C>T	p.Ala492Val	PA1633	kdpA	potassium-transporting ATPase, A chain
1839736_T	NC_002516.2	1839736	snp	C	T	T:92 C:0	CDS	+	1477/2103	493/700	missense_variant	c.1477C>T	p.Pro493Ser	PA1689		conserved hypothetical protein
3371229_C	NC_002516.2	3371229	snp	T	C	C:100 T:0	CDS	-	1478/2607	493/868	missense_variant	c.1478A>G	p.Lys493Arg	PA3011	topA	DNA topoisomerase I
5961048_C	NC_002516.2	5961048	snp	T	C	C:41 T:0	CDS	-	1481/1677	494/558	missense_variant	c.1481A>G	p.Asn494Ser	PA5295	proE	ProE
2050664_G	NC_002516.2	2050664	snp	A	G	G:58 A:0	CDS	-	1481/2196	494/731	missense_variant	c.1481T>C	p.Val494Ala	PA1880		probable oxidoreductase
5412754_A	NC_002516.2	5412754	snp	G	A	A:66 G:0	CDS	-	1483/1668	495/555	missense_variant	c.1483C>T	p.Arg495Cys	PA4822		hypothetical protein
2133317_A	NC_002516.2	2133317	snp	G	A	A:60 G:0	CDS	+	1483/1533	495/510	missense_variant	c.1483G>A	p.Ala495Thr	PA1947	rbsA	ribose transport protein RbsA
3053439_A	NC_002516.2	3053439	snp	G	A	A:68 G:0	CDS	+	1483/1839	495/612	missense_variant	c.1483G>A	p.Val495Ile	PA2699		hypothetical protein
3494330_A	NC_002516.2	3494330	snp	G	A	A:45 G:0	CDS	-	148/636	50/211	missense_variant	c.148C>T	p.Arg50Cys	PA3113	trpF	N-(5'phosphoribosyl)anthranilate (PRA) isomerase
719925_T	NC_002516.2	719925	snp	C	T	T:101 C:0	CDS	-	148/1344	50/447	missense_variant	c.148G>A	p.Val50Ile	PA0667	mepM	MepM
5013284_T	NC_002516.2	5013284	snp	C	T	T:83 C:0	CDS	-	148/1038	50/345	missense_variant	c.148G>A	p.Val50Ile	PA4481	mreB	rod shape-determining protein MreB
1021763_C	NC_002516.2	1021763	snp	T	C	C:81 T:0	CDS	+	148/1353	50/450	missense_variant	c.148T>C	p.Phe50Leu	PA0933	ygcA	probable RNA methyltransferase
1988704_G	NC_002516.2	1988704	snp	A	G	G:69 A:0	CDS	-	148/1071	50/356	missense_variant	c.148T>C	p.Tyr50His	PA1829		hypothetical protein
3020776_AAGCCA	NC_002516.2	3020776	complex	GGGCCG	AAGCCA	AAGCCA:58 GGGCCG:0	CDS	-	154/426	50/141	missense_variant	c.149_154delCGGCCCinsTGGCTT	p.ThrAlaArg50MetAlaTrp	PA2673		probable type II secretion system protein
5731697_C	NC_002516.2	5731697	snp	T	C	C:90 T:0	CDS	-	149/2373	50/790	missense_variant	c.149A>G	p.Asp50Gly	PA5090	vgrG5	VgrG5
2640723_C	NC_002516.2	2640723	snp	T	C	C:98 T:0	CDS	-	149/480	50/159	missense_variant	c.149A>G	p.Tyr50Cys	PA2387	fpvI	FpvI
4758919_A	NC_002516.2	4758919	snp	G	A	A:105 G:0	CDS	-	149/177	50/58	missense_variant	c.149C>T	p.Ala50Val	PA4245	rpmD	50S ribosomal protein L30
575375_G	NC_002516.2	575375	snp	A	G	G:84 A:0	CDS	-	149/444	50/147	missense_variant	c.149T>C	p.Leu50Pro	PA0513	nirG	NirG
2436452_C	NC_002516.2	2436452	snp	T	C	C:61 T:0	CDS	+	149/996	50/331	missense_variant	c.149T>C	p.Val50Ala	PA2216		2-keto-3-deoxy-D-arabinonate dehydratase
4698169_C	NC_002516.2	4698169	snp	T	C	C:69 T:0	CDS	+	149/1782	50/593	missense_variant	c.149T>C	p.Val50Ala	PA4199		probable acyl-CoA dehydrogenase
3693500_A	NC_002516.2	3693500	snp	G	A	A:75 G:0	CDS	-	1505/3981	502/1326	missense_variant	c.1505C>T	p.Pro502Leu	PA3297		probable ATP-dependent helicase
2838983_C	NC_002516.2	2838983	snp	T	C	C:53 T:0	CDS	-	1507/3156	503/1051	missense_variant	c.1507A>G	p.Ile503Val	PA2520	czcA	Resistance-Nodulation-Cell Division (RND) divalent metal cation efflux transporter CzcA
5992674_A	NC_002516.2	5992674	snp	G	A	A:49 G:0	CDS	+	1507/2607	503/868	missense_variant	c.1507G>A	p.Glu503Lys	PA5322	algC	phosphomannomutase AlgC
3453746_A	NC_002516.2	3453746	snp	G	A	A:66 G:0	CDS	-	1508/2382	503/793	missense_variant	c.1508C>T	p.Ala503Val	PA3079		hypothetical protein
5431778_C	NC_002516.2	5431778	snp	T	C	C:58 T:0	CDS	-	1514/1911	505/636	missense_variant	c.1514A>G	p.Asp505Gly	PA4839	speA	arginine decarboxylase (ADC)
116812_G	NC_002516.2	116812	snp	A	G	G:12 A:0	CDS	+	1514/2226	505/741	missense_variant	c.1514A>G	p.Lys505Arg	PA0095		vgrG1b
3646614_A	NC_002516.2	3646614	snp	G	A	A:13 G:0	CDS	+	1516/1806	506/601	missense_variant	c.1516G>A	p.Gly506Ser	PA3258		hypothetical protein
695232_G	NC_002516.2	695232	snp	A	G	G:65 A:0	CDS	+	151/3615	51/1204	missense_variant	c.151A>G	p.Ile51Val	PA0641		probable bacteriophage protein
3754782_A	NC_002516.2	3754782	snp	G	A	A:84 G:0	CDS	-	151/1170	51/389	missense_variant	c.151C>T	p.Arg51Cys	PA3343	hsbD	diguanylate cyclase HsbD
2967311_A	NC_002516.2	2967311	snp	G	A	A:111 G:0	CDS	+	151/2226	51/741	missense_variant	c.151G>A	p.Ala51Thr	PA2624	idh	isocitrate dehydrogenase
803998_T	NC_002516.2	803998	snp	C	T	T:55 C:0	CDS	-	151/1077	51/358	missense_variant	c.151G>A	p.Asp51Asn	PA0736		hypothetical protein
1928474_TG	NC_002516.2	1928474	mnp	CA	TG	TG:61 CA:0	CDS	-	153/2451	51/816	missense_variant	c.152_153delTGinsCA	p.Val51Ala	PA1781	nirB	assimilatory nitrite reductase large subunit
2515361_A	NC_002516.2	2515361	snp	G	A	A:56 G:0	CDS	+	1520/1545	507/514	missense_variant	c.1520G>A	p.Cys507Tyr	PA2286		hypothetical protein
2156893_C	NC_002516.2	2156893	snp	T	C	C:21 T:0	CDS	+	1520/2328	507/775	missense_variant	c.1520T>C	p.Leu507Pro	PA1973	pqqF	pyrroloquinoline quinone biosynthesis protein F
4027018_C	NC_002516.2	4027018	snp	T	C	C:48 T:0	CDS	-	1522/1728	508/575	missense_variant	c.1522A>G	p.Thr508Ala	PA3593		probable acyl-CoA dehydrogenase
2209785_T	NC_002516.2	2209785	snp	C	T	T:56 C:0	CDS	-	1522/3138	508/1045	missense_variant	c.1522G>A	p.Gly508Ser	PA2018	mexY	Resistance-Nodulation-Cell Division (RND) multidrug efflux transporter MexY
2124267_C	NC_002516.2	2124267	snp	T	C	C:58 T:0	CDS	-	1526/1896	509/631	missense_variant	c.1526A>G	p.His509Arg	PA1941		hypothetical protein
474716_G	NC_002516.2	474716	snp	A	G	G:95 A:0	CDS	+	1526/3141	509/1046	missense_variant	c.1526A>G	p.Lys509Arg	PA0426	mexB	Resistance-Nodulation-Cell Division (RND) multidrug efflux transporter MexB
4735271_A	NC_002516.2	4735271	snp	G	A	A:46 G:0	CDS	-	1528/5430	510/1809	missense_variant	c.1528C>T	p.Pro510Ser	PA4225	pchF	pyochelin synthetase
619855_A	NC_002516.2	619855	snp	G	A	A:71 G:0	CDS	-	152/675	51/224	missense_variant	c.152C>T	p.Thr51Ile	PA0562		probable hydrolase
4306105_A	NC_002516.2	4306105	snp	G	A	A:58 G:0	CDS	-	152/612	51/203	missense_variant	c.152C>T	p.Thr51Met	PA3844		hypothetical protein
3399800_C	NC_002516.2	3399800	snp	T	C	C:77 T:0	CDS	+	152/867	51/288	missense_variant	c.152T>C	p.Val51Ala	PA3037		hypothetical protein
6078195_C	NC_002516.2	6078195	snp	T	C	C:72 T:0	CDS	+	152/1962	51/653	missense_variant	c.152T>C	p.Val51Ala	PA5399	dgcB	DgcB, Dimethylglycine catabolism
4100316_C	NC_002516.2	4100316	snp	T	C	C:69 T:0	CDS	-	1534/1746	512/581	missense_variant	c.1534A>G	p.Thr512Ala	PA3660		probable sodium/hydrogen antiporter
636765_T	NC_002516.2	636765	snp	C	T	T:82 C:0	CDS	-	1534/1995	512/664	missense_variant	c.1534G>A	p.Asp512Asn	PA0577	dnaG	DNA primase
3525142_A	NC_002516.2	3525142	snp	G	A	A:105 G:0	CDS	-	1537/1998	513/665	missense_variant	c.1537C>T	p.Arg513Cys	PA3141	wbpM	nucleotide sugar epimerase/dehydratase WbpM
2654971_T	NC_002516.2	2654971	snp	C	T	T:78 C:0	CDS	+	1537/1650	513/549	missense_variant	c.1537C>T	p.Arg513Cys	PA2397	pvdE	pyoverdine biosynthesis protein PvdE
[truncated: 4,693 more rows]

## Sheet: CFP5_262
SNP_ID	CHROM	POS	TYPE	REF	ALT	EVIDENCE	FTYPE	STRAND	NT_POS	AA_POS	EFFECT	EFFECT_DNA	EFFECT_AA	LOCUS_TAG	GENE	PRODUCT
[truncated: 150 more rows]

[truncated: 8 more sheets: CFP6_260, CFP7_262, CFP7_801, CFP8_829, CFP9_845, CFP9_801, CFP10_1637, CFP11_801]
