# Supplementary material for: Impact of CFTR Modulation on Pseudomonas aeruginosa Infection in People With Cystic Fibrosis
Source: J Infect Dis. 2024 Mar 5;230(3):e536–47. doi: 10.1093/infdis/jiae051 (PMC11420785; doi:10.1093/infdis/jiae051)
Supplement: jiae051_Supplementary_Data [file jiae051_supplementary_data.zip › Supplementary data 3.xlsx]

## Sheet: Summary
Supplementary data 3. List of all mutations in mutS, mutL and uvrD in all lineages. Each sheet has mutations from the corresponding cystic fibrosis participant (CFP)_multi-locus sequence type

## Sheet: CFP1_801
SNP_ID	CHROM	POS	TYPE	REF	ALT	EVIDENCE	FTYPE	STRAND	NT_POS	AA_POS	EFFECT	EFFECT_NT	EFFECT_AA	LOCUS_TAG	GENE	PRODUCT
6133072_AC	NC_002516.2	6133072	mnp	GT	AC	AC:69 GT:0	CDS	+	1985/2187	662/728	missense_variant	c.1985_1986delGTinsAC	p.Ser662Asn	PA5443	uvrD	UvrD helicase
6133084_GCCTG	NC_002516.2	6133084	complex	ACCTC	GCCTG	GCCTG:72 ACCTC:0	CDS	+	1997/2187	666/728	missense_variant	c.1997_2001delACCTCinsGCCTG	p.Asn666Ser	PA5443	uvrD	UvrD helicase
4056390_G	NC_002516.2	4056390	snp	C	G	G:64 C:0	CDS	+	1866/2568	622/855	stop_gained	c.1866C>G	p.Tyr622*	PA3620	mutS	DNA mismatch repair protein MutS
5550605_A	NC_002516.2	5550605	snp	G	A	A:54 G:0	CDS	-	1077/1902	359/633	synonymous_variant	c.1077C>T	p.Ala359Ala	PA4946	mutL	DNA mismatch repair protein MutL
4054662_G	NC_002516.2	4054662	snp	A	G	G:43 A:0	CDS	+	138/2568	46/855	synonymous_variant	c.138A>G	p.Lys46Lys	PA3620	mutS	DNA mismatch repair protein MutS
4055955_C	NC_002516.2	4055955	snp	A	C	C:52 A:0	CDS	+	1431/2568	477/855	synonymous_variant	c.1431A>C	p.Pro477Pro	PA3620	mutS	DNA mismatch repair protein MutS
4055961_A	NC_002516.2	4055961	snp	G	A	A:47 G:0	CDS	+	1437/2568	479/855	synonymous_variant	c.1437G>A	p.Val479Val	PA3620	mutS	DNA mismatch repair protein MutS
5550212_C	NC_002516.2	5550212	snp	A	C	C:48 A:0	CDS	-	1470/1902	490/633	synonymous_variant	c.1470T>G	p.Arg490Arg	PA4946	mutL	DNA mismatch repair protein MutL
4054539_T	NC_002516.2	4054539	snp	C	T	T:57 C:0	CDS	+	15/2568	5/855	synonymous_variant	c.15C>T	p.Ser5Ser	PA3620	mutS	DNA mismatch repair protein MutS
4054686_G	NC_002516.2	4054686	snp	A	G	G:44 A:0	CDS	+	162/2568	54/855	synonymous_variant	c.162A>G	p.Ala54Ala	PA3620	mutS	DNA mismatch repair protein MutS
4056267_A	NC_002516.2	4056267	snp	G	A	A:51 G:0	CDS	+	1743/2568	581/855	synonymous_variant	c.1743G>A	p.Gln581Gln	PA3620	mutS	DNA mismatch repair protein MutS
6133064_T	NC_002516.2	6133064	snp	C	T	T:64 C:0	CDS	+	1977/2187	659/728	synonymous_variant	c.1977C>T	p.Thr659Thr	PA5443	uvrD	UvrD helicase
6133214_C	NC_002516.2	6133214	snp	T	C	C:65 T:0	CDS	+	2127/2187	709/728	synonymous_variant	c.2127T>C	p.Asn709Asn	PA5443	uvrD	UvrD helicase
4054551_A	NC_002516.2	4054551	snp	G	A	A:49 G:0	CDS	+	27/2568	9/855	synonymous_variant	c.27G>A	p.Pro9Pro	PA3620	mutS	DNA mismatch repair protein MutS
5551391_G	NC_002516.2	5551391	snp	T	G	G:56 T:0	CDS	-	291/1902	97/633	synonymous_variant	c.291A>C	p.Gly97Gly	PA4946	mutL	DNA mismatch repair protein MutL
4055058_C	NC_002516.2	4055058	snp	A	C	C:48 A:0	CDS	+	534/2568	178/855	synonymous_variant	c.534A>C	p.Pro178Pro	PA3620	mutS	DNA mismatch repair protein MutS
6131780_G	NC_002516.2	6131780	snp	A	G	G:67 A:0	CDS	+	693/2187	231/728	synonymous_variant	c.693A>G	p.Gln231Gln	PA5443	uvrD	UvrD helicase
6131792_A	NC_002516.2	6131792	snp	G	A	A:57 G:0	CDS	+	705/2187	235/728	synonymous_variant	c.705G>A	p.Leu235Leu	PA5443	uvrD	UvrD helicase
6131993_T	NC_002516.2	6131993	snp	C	T	T:59 C:0	CDS	+	906/2187	302/728	synonymous_variant	c.906C>T	p.Asn302Asn	PA5443	uvrD	UvrD helicase
4055458_C	NC_002516.2	4055458	snp	T	C	C:40 T:0	CDS	+	934/2568	312/855	synonymous_variant	c.934T>C	p.Leu312Leu	PA3620	mutS	DNA mismatch repair protein MutS

## Sheet: CFP1_775
SNP_ID	CHROM	POS	TYPE	REF	ALT	EVIDENCE	FTYPE	STRAND	NT_POS	AA_POS	EFFECT	EFFECT_NT	EFFECT_AA	LOCUS_TAG	GENE	PRODUCT
6132118_GA	NC_002516.2	6132118	mnp	AG	GA	GA:91 AG:0	CDS	+	1031/2187	344/728	missense_variant	c.1031_1032delAGinsGA	p.Lys344Arg	PA5443	uvrD	UvrD helicase
6133072_AC	NC_002516.2	6133072	complex	GT	AC	AC:77 GT:0	CDS	+	1985/2187	662/728	missense_variant	c.1985_1986delGTinsAC	p.Ser662Asn	PA5443	uvrD	UvrD helicase
6133084_GCCTG	NC_002516.2	6133084	complex	ACCTC	GCCTG	GCCTG:80 ACCTC:0	CDS	+	1997/2187	666/728	missense_variant	c.1997_2001delACCTCinsGCCTG	p.Asn666Ser	PA5443	uvrD	UvrD helicase
4056865_ACT	NC_002516.2	4056865	complex	GCC	ACT	ACT:112 GCC:0	CDS	+	2341/2568	781/855	missense_variant	c.2341_2343delGCCinsACT	p.Ala781Thr	PA3620	mutS	DNA mismatch repair protein MutS
4055571_T	NC_002516.2	4055571	snp	C	T	T:57 C:0	CDS	+	1047/2568	349/855	synonymous_variant	c.1047C>T	p.Arg349Arg	PA3620	mutS	DNA mismatch repair protein MutS
4055644_T	NC_002516.2	4055644	snp	C	T	T:54 C:0	CDS	+	1120/2568	374/855	synonymous_variant	c.1120C>T	p.Leu374Leu	PA3620	mutS	DNA mismatch repair protein MutS
6132254_A	NC_002516.2	6132254	snp	G	A	A:118 G:0	CDS	+	1167/2187	389/728	synonymous_variant	c.1167G>A	p.Glu389Glu	PA5443	uvrD	UvrD helicase
4055769_G	NC_002516.2	4055769	snp	A	G	G:60 A:0	CDS	+	1245/2568	415/855	synonymous_variant	c.1245A>G	p.Pro415Pro	PA3620	mutS	DNA mismatch repair protein MutS
5550374_G	NC_002516.2	5550374	snp	A	G	G:71 A:0	CDS	-	1308/1902	436/633	synonymous_variant	c.1308T>C	p.Ser436Ser	PA4946	mutL	DNA mismatch repair protein MutL
6132449_T	NC_002516.2	6132449	snp	C	T	T:80 C:0	CDS	+	1362/2187	454/728	synonymous_variant	c.1362C>T	p.Gly454Gly	PA5443	uvrD	UvrD helicase
4054662_G	NC_002516.2	4054662	snp	A	G	G:75 A:0	CDS	+	138/2568	46/855	synonymous_variant	c.138A>G	p.Lys46Lys	PA3620	mutS	DNA mismatch repair protein MutS
4056030_A	NC_002516.2	4056030	snp	G	A	A:67 G:0	CDS	+	1506/2568	502/855	synonymous_variant	c.1506G>A	p.Thr502Thr	PA3620	mutS	DNA mismatch repair protein MutS
4056063_A	NC_002516.2	4056063	snp	G	A	A:68 G:0	CDS	+	1539/2568	513/855	synonymous_variant	c.1539G>A	p.Leu513Leu	PA3620	mutS	DNA mismatch repair protein MutS
4054539_T	NC_002516.2	4054539	snp	C	T	T:84 C:0	CDS	+	15/2568	5/855	synonymous_variant	c.15C>T	p.Ser5Ser	PA3620	mutS	DNA mismatch repair protein MutS
4054686_G	NC_002516.2	4054686	snp	A	G	G:76 A:0	CDS	+	162/2568	54/855	synonymous_variant	c.162A>G	p.Ala54Ala	PA3620	mutS	DNA mismatch repair protein MutS
5550050_A	NC_002516.2	5550050	snp	C	A	A:70 C:0	CDS	-	1632/1902	544/633	synonymous_variant	c.1632G>T	p.Ala544Ala	PA4946	mutL	DNA mismatch repair protein MutL
4056174_G	NC_002516.2	4056174	snp	A	G	G:80 A:0	CDS	+	1650/2568	550/855	synonymous_variant	c.1650A>G	p.Glu550Glu	PA3620	mutS	DNA mismatch repair protein MutS
4056192_C	NC_002516.2	4056192	snp	T	C	C:76 T:0	CDS	+	1668/2568	556/855	synonymous_variant	c.1668T>C	p.Asn556Asn	PA3620	mutS	DNA mismatch repair protein MutS
5549993_G	NC_002516.2	5549993	snp	A	G	G:69 A:0	CDS	-	1689/1902	563/633	synonymous_variant	c.1689T>C	p.Ser563Ser	PA4946	mutL	DNA mismatch repair protein MutL
5549965_A	NC_002516.2	5549965	snp	G	A	A:70 G:0	CDS	-	1717/1902	573/633	synonymous_variant	c.1717C>T	p.Leu573Leu	PA4946	mutL	DNA mismatch repair protein MutL
5549939_A	NC_002516.2	5549939	snp	G	A	A:72 G:0	CDS	-	1743/1902	581/633	synonymous_variant	c.1743C>T	p.Gly581Gly	PA4946	mutL	DNA mismatch repair protein MutL
5549911_G	NC_002516.2	5549911	snp	A	G	G:72 A:0	CDS	-	1771/1902	591/633	synonymous_variant	c.1771T>C	p.Leu591Leu	PA4946	mutL	DNA mismatch repair protein MutL
4056303_G	NC_002516.2	4056303	snp	A	G	G:81 A:0	CDS	+	1779/2568	593/855	synonymous_variant	c.1779A>G	p.Thr593Thr	PA3620	mutS	DNA mismatch repair protein MutS
5549867_C	NC_002516.2	5549867	snp	T	C	C:68 T:0	CDS	-	1815/1902	605/633	synonymous_variant	c.1815A>G	p.Glu605Glu	PA4946	mutL	DNA mismatch repair protein MutL
5549824_GT	NC_002516.2	5549824	mnp	AC	GT	GT:63 AC:0	CDS	-	1858/1902	619/633	synonymous_variant	c.1857_1858delGTinsAC	p.621	PA4946	mutL	DNA mismatch repair protein MutL
4056426_T	NC_002516.2	4056426	snp	C	T	T:88 C:0	CDS	+	1902/2568	634/855	synonymous_variant	c.1902C>T	p.His634His	PA3620	mutS	DNA mismatch repair protein MutS
4056450_G	NC_002516.2	4056450	snp	A	G	G:96 A:0	CDS	+	1926/2568	642/855	synonymous_variant	c.1926A>G	p.Ala642Ala	PA3620	mutS	DNA mismatch repair protein MutS
6133055_T	NC_002516.2	6133055	snp	C	T	T:79 C:0	CDS	+	1968/2187	656/728	synonymous_variant	c.1968C>T	p.Tyr656Tyr	PA5443	uvrD	UvrD helicase
6133064_T	NC_002516.2	6133064	snp	C	T	T:78 C:0	CDS	+	1977/2187	659/728	synonymous_variant	c.1977C>T	p.Thr659Thr	PA5443	uvrD	UvrD helicase
4056576_T	NC_002516.2	4056576	snp	C	T	T:109 C:0	CDS	+	2052/2568	684/855	synonymous_variant	c.2052C>T	p.Thr684Thr	PA3620	mutS	DNA mismatch repair protein MutS
4056705_C	NC_002516.2	4056705	snp	T	C	C:102 T:0	CDS	+	2181/2568	727/855	synonymous_variant	c.2181T>C	p.Tyr727Tyr	PA3620	mutS	DNA mismatch repair protein MutS
4056711_G	NC_002516.2	4056711	snp	A	G	G:101 A:0	CDS	+	2187/2568	729/855	synonymous_variant	c.2187A>G	p.Glu729Glu	PA3620	mutS	DNA mismatch repair protein MutS
4054551_A	NC_002516.2	4054551	snp	G	A	A:81 G:0	CDS	+	27/2568	9/855	synonymous_variant	c.27G>A	p.Pro9Pro	PA3620	mutS	DNA mismatch repair protein MutS
5551397_A	NC_002516.2	5551397	snp	G	A	A:70 G:0	CDS	-	285/1902	95/633	synonymous_variant	c.285C>T	p.Ser95Ser	PA4946	mutL	DNA mismatch repair protein MutL
5551391_G	NC_002516.2	5551391	snp	T	G	G:70 T:0	CDS	-	291/1902	97/633	synonymous_variant	c.291A>C	p.Gly97Gly	PA4946	mutL	DNA mismatch repair protein MutL
6131510_A	NC_002516.2	6131510	snp	G	A	A:84 G:0	CDS	+	423/2187	141/728	synonymous_variant	c.423G>A	p.Ala141Ala	PA5443	uvrD	UvrD helicase
6131522_A	NC_002516.2	6131522	snp	G	A	A:76 G:0	CDS	+	435/2187	145/728	synonymous_variant	c.435G>A	p.Gln145Gln	PA5443	uvrD	UvrD helicase
5551184_G	NC_002516.2	5551184	snp	A	G	G:77 A:0	CDS	-	498/1902	166/633	synonymous_variant	c.498T>C	p.Arg166Arg	PA4946	mutL	DNA mismatch repair protein MutL
5551151_T	NC_002516.2	5551151	snp	C	T	T:73 C:0	CDS	-	531/1902	177/633	synonymous_variant	c.531G>A	p.Glu177Glu	PA4946	mutL	DNA mismatch repair protein MutL
4055058_C	NC_002516.2	4055058	snp	A	C	C:63 A:0	CDS	+	534/2568	178/855	synonymous_variant	c.534A>C	p.Pro178Pro	PA3620	mutS	DNA mismatch repair protein MutS
5551124_A	NC_002516.2	5551124	snp	G	A	A:75 G:0	CDS	-	558/1902	186/633	synonymous_variant	c.558C>T	p.Arg186Arg	PA4946	mutL	DNA mismatch repair protein MutL
4055118_G	NC_002516.2	4055118	snp	A	G	G:69 A:0	CDS	+	594/2568	198/855	synonymous_variant	c.594A>G	p.Pro198Pro	PA3620	mutS	DNA mismatch repair protein MutS
6131780_G	NC_002516.2	6131780	snp	A	G	G:97 A:0	CDS	+	693/2187	231/728	synonymous_variant	c.693A>G	p.Gln231Gln	PA5443	uvrD	UvrD helicase
6131870_G	NC_002516.2	6131870	snp	A	G	G:115 A:0	CDS	+	783/2187	261/728	synonymous_variant	c.783A>G	p.Ala261Ala	PA5443	uvrD	UvrD helicase
4055328_C	NC_002516.2	4055328	snp	T	C	C:70 T:0	CDS	+	804/2568	268/855	synonymous_variant	c.804T>C	p.Gly268Gly	PA3620	mutS	DNA mismatch repair protein MutS
6131912_C	NC_002516.2	6131912	snp	T	C	C:111 T:0	CDS	+	825/2187	275/728	synonymous_variant	c.825T>C	p.Asp275Asp	PA5443	uvrD	UvrD helicase
6131945_C	NC_002516.2	6131945	snp	T	C	C:106 T:0	CDS	+	858/2187	286/728	synonymous_variant	c.858T>C	p.Arg286Arg	PA5443	uvrD	UvrD helicase
4055458_C	NC_002516.2	4055458	snp	T	C	C:68 T:0	CDS	+	934/2568	312/855	synonymous_variant	c.934T>C	p.Leu312Leu	PA3620	mutS	DNA mismatch repair protein MutS
4055475_G	NC_002516.2	4055475	snp	A	G	G:76 A:0	CDS	+	951/2568	317/855	synonymous_variant	c.951A>G	p.Val317Val	PA3620	mutS	DNA mismatch repair protein MutS
4055520_T	NC_002516.2	4055520	snp	C	T	T:60 C:0	CDS	+	996/2568	332/855	synonymous_variant	c.996C>T	p.Tyr332Tyr	PA3620	mutS	DNA mismatch repair protein MutS

## Sheet: CFP2_822
SNP_ID	CHROM	POS	TYPE	REF	ALT	EVIDENCE	FTYPE	STRAND	NT_POS	AA_POS	EFFECT	EFFECT_NT	EFFECT_AA	LOCUS_TAG	GENE	PRODUCT
4056074_GC	NC_002516.2	4056074	ins	G	GC	GC:64 G:1	CDS	+	1553/2568	518/855	frameshift_variant	c.1552dupC	p.Arg518fs	PA3620	mutS	DNA mismatch repair protein MutS
6132098_A	NC_002516.2	6132098	snp	G	A	A:56 G:0	CDS	+	1011/2187	337/728	synonymous_variant	c.1011G>A	p.Glu337Glu	PA5443	uvrD	UvrD helicase
5550605_A	NC_002516.2	5550605	snp	G	A	A:38 G:0	CDS	-	1077/1902	359/633	synonymous_variant	c.1077C>T	p.Ala359Ala	PA4946	mutL	DNA mismatch repair protein MutL
6132254_A	NC_002516.2	6132254	snp	G	A	A:66 G:0	CDS	+	1167/2187	389/728	synonymous_variant	c.1167G>A	p.Glu389Glu	PA5443	uvrD	UvrD helicase
5550479_G	NC_002516.2	5550479	snp	A	G	G:38 A:2	CDS	-	1203/1902	401/633	synonymous_variant	c.1203T>C	p.Tyr401Tyr	PA4946	mutL	DNA mismatch repair protein MutL
4055769_G	NC_002516.2	4055769	snp	A	G	G:58 A:0	CDS	+	1245/2568	415/855	synonymous_variant	c.1245A>G	p.Pro415Pro	PA3620	mutS	DNA mismatch repair protein MutS
4054662_G	NC_002516.2	4054662	snp	A	G	G:52 A:0	CDS	+	138/2568	46/855	synonymous_variant	c.138A>G	p.Lys46Lys	PA3620	mutS	DNA mismatch repair protein MutS
4056135_T	NC_002516.2	4056135	snp	C	T	T:74 C:0	CDS	+	1611/2568	537/855	synonymous_variant	c.1611C>T	p.His537His	PA3620	mutS	DNA mismatch repair protein MutS
4054686_G	NC_002516.2	4054686	snp	A	G	G:48 A:0	CDS	+	162/2568	54/855	synonymous_variant	c.162A>G	p.Ala54Ala	PA3620	mutS	DNA mismatch repair protein MutS
4056174_G	NC_002516.2	4056174	snp	A	G	G:83 A:0	CDS	+	1650/2568	550/855	synonymous_variant	c.1650A>G	p.Glu550Glu	PA3620	mutS	DNA mismatch repair protein MutS
5549804_A	NC_002516.2	5549804	snp	G	A	A:45 G:0	CDS	-	1878/1902	626/633	synonymous_variant	c.1878C>T	p.Asp626Asp	PA4946	mutL	DNA mismatch repair protein MutL
4056450_G	NC_002516.2	4056450	snp	A	G	G:98 A:0	CDS	+	1926/2568	642/855	synonymous_variant	c.1926A>G	p.Ala642Ala	PA3620	mutS	DNA mismatch repair protein MutS
4056576_T	NC_002516.2	4056576	snp	C	T	T:95 C:0	CDS	+	2052/2568	684/855	synonymous_variant	c.2052C>T	p.Thr684Thr	PA3620	mutS	DNA mismatch repair protein MutS
4056705_C	NC_002516.2	4056705	snp	T	C	C:101 T:0	CDS	+	2181/2568	727/855	synonymous_variant	c.2181T>C	p.Tyr727Tyr	PA3620	mutS	DNA mismatch repair protein MutS
4056711_G	NC_002516.2	4056711	snp	A	G	G:96 A:0	CDS	+	2187/2568	729/855	synonymous_variant	c.2187A>G	p.Glu729Glu	PA3620	mutS	DNA mismatch repair protein MutS
5551391_G	NC_002516.2	5551391	snp	T	G	G:48 T:0	CDS	-	291/1902	97/633	synonymous_variant	c.291A>C	p.Gly97Gly	PA4946	mutL	DNA mismatch repair protein MutL
4055058_C	NC_002516.2	4055058	snp	A	C	C:43 A:0	CDS	+	534/2568	178/855	synonymous_variant	c.534A>C	p.Pro178Pro	PA3620	mutS	DNA mismatch repair protein MutS
4055118_G	NC_002516.2	4055118	snp	A	G	G:55 A:0	CDS	+	594/2568	198/855	synonymous_variant	c.594A>G	p.Pro198Pro	PA3620	mutS	DNA mismatch repair protein MutS
6131801_T	NC_002516.2	6131801	snp	C	T	T:86 C:0	CDS	+	714/2187	238/728	synonymous_variant	c.714C>T	p.Leu238Leu	PA5443	uvrD	UvrD helicase
6131834_T	NC_002516.2	6131834	snp	C	T	T:87 C:0	CDS	+	747/2187	249/728	synonymous_variant	c.747C>T	p.Gly249Gly	PA5443	uvrD	UvrD helicase
6131888_A	NC_002516.2	6131888	snp	G	A	A:83 G:1	CDS	+	801/2187	267/728	synonymous_variant	c.801G>A	p.Gln267Gln	PA5443	uvrD	UvrD helicase
4055328_C	NC_002516.2	4055328	snp	T	C	C:62 T:0	CDS	+	804/2568	268/855	synonymous_variant	c.804T>C	p.Gly268Gly	PA3620	mutS	DNA mismatch repair protein MutS
6131912_C	NC_002516.2	6131912	snp	T	C	C:87 T:0	CDS	+	825/2187	275/728	synonymous_variant	c.825T>C	p.Asp275Asp	PA5443	uvrD	UvrD helicase
4055458_C	NC_002516.2	4055458	snp	T	C	C:50 T:0	CDS	+	934/2568	312/855	synonymous_variant	c.934T>C	p.Leu312Leu	PA3620	mutS	DNA mismatch repair protein MutS

## Sheet: CFP3_801
SNP_ID	CHROM	POS	TYPE	REF	ALT	EVIDENCE	FTYPE	STRAND	NT_POS	AA_POS	EFFECT	EFFECT_NT	EFFECT_AA	LOCUS_TAG	GENE	PRODUCT
4054686_GT	NC_002516.2	4054686	mnp	AC	GT	GT:68 AC:0	CDS	+	162/2568	54/855	missense_variant	c.162_163delACinsGT	p.Arg55Cys	PA3620	mutS	DNA mismatch repair protein MutS
6133072_AC	NC_002516.2	6133072	mnp	GT	AC	AC:79 GT:0	CDS	+	1985/2187	662/728	missense_variant	c.1985_1986delGTinsAC	p.Ser662Asn	PA5443	uvrD	UvrD helicase
6133084_GCCTG	NC_002516.2	6133084	complex	ACCTC	GCCTG	GCCTG:78 ACCTC:0	CDS	+	1997/2187	666/728	missense_variant	c.1997_2001delACCTCinsGCCTG	p.Asn666Ser	PA5443	uvrD	UvrD helicase
5550605_A	NC_002516.2	5550605	snp	G	A	A:51 G:0	CDS	-	1077/1902	359/633	synonymous_variant	c.1077C>T	p.Ala359Ala	PA4946	mutL	DNA mismatch repair protein MutL
4054662_G	NC_002516.2	4054662	snp	A	G	G:36 A:0	CDS	+	138/2568	46/855	synonymous_variant	c.138A>G	p.Lys46Lys	PA3620	mutS	DNA mismatch repair protein MutS
4055955_C	NC_002516.2	4055955	snp	A	C	C:58 A:0	CDS	+	1431/2568	477/855	synonymous_variant	c.1431A>C	p.Pro477Pro	PA3620	mutS	DNA mismatch repair protein MutS
4055961_A	NC_002516.2	4055961	snp	G	A	A:55 G:0	CDS	+	1437/2568	479/855	synonymous_variant	c.1437G>A	p.Val479Val	PA3620	mutS	DNA mismatch repair protein MutS
5550212_C	NC_002516.2	5550212	snp	A	C	C:50 A:0	CDS	-	1470/1902	490/633	synonymous_variant	c.1470T>G	p.Arg490Arg	PA4946	mutL	DNA mismatch repair protein MutL
4054539_T	NC_002516.2	4054539	snp	C	T	T:65 C:0	CDS	+	15/2568	5/855	synonymous_variant	c.15C>T	p.Ser5Ser	PA3620	mutS	DNA mismatch repair protein MutS
4054686_G	NC_002516.2	4054686	snp	A	G	G:39 A:0	CDS	+	162/2568	54/855	synonymous_variant	c.162A>G	p.Ala54Ala	PA3620	mutS	DNA mismatch repair protein MutS
6132815_T	NC_002516.2	6132815	snp	C	T	T:66 C:0	CDS	+	1728/2187	576/728	synonymous_variant	c.1728C>T	p.Gly576Gly	PA5443	uvrD	UvrD helicase
4056267_A	NC_002516.2	4056267	snp	G	A	A:57 G:0	CDS	+	1743/2568	581/855	synonymous_variant	c.1743G>A	p.Gln581Gln	PA3620	mutS	DNA mismatch repair protein MutS
6133064_T	NC_002516.2	6133064	snp	C	T	T:83 C:0	CDS	+	1977/2187	659/728	synonymous_variant	c.1977C>T	p.Thr659Thr	PA5443	uvrD	UvrD helicase
6133214_C	NC_002516.2	6133214	snp	T	C	C:75 T:0	CDS	+	2127/2187	709/728	synonymous_variant	c.2127T>C	p.Asn709Asn	PA5443	uvrD	UvrD helicase
4054551_A	NC_002516.2	4054551	snp	G	A	A:64 G:0	CDS	+	27/2568	9/855	synonymous_variant	c.27G>A	p.Pro9Pro	PA3620	mutS	DNA mismatch repair protein MutS
5551391_G	NC_002516.2	5551391	snp	T	G	G:63 T:0	CDS	-	291/1902	97/633	synonymous_variant	c.291A>C	p.Gly97Gly	PA4946	mutL	DNA mismatch repair protein MutL
4055058_C	NC_002516.2	4055058	snp	A	C	C:47 A:0	CDS	+	534/2568	178/855	synonymous_variant	c.534A>C	p.Pro178Pro	PA3620	mutS	DNA mismatch repair protein MutS
6131780_G	NC_002516.2	6131780	snp	A	G	G:72 A:0	CDS	+	693/2187	231/728	synonymous_variant	c.693A>G	p.Gln231Gln	PA5443	uvrD	UvrD helicase
6131792_A	NC_002516.2	6131792	snp	G	A	A:72 G:0	CDS	+	705/2187	235/728	synonymous_variant	c.705G>A	p.Leu235Leu	PA5443	uvrD	UvrD helicase
6131993_T	NC_002516.2	6131993	snp	C	T	T:69 C:0	CDS	+	906/2187	302/728	synonymous_variant	c.906C>T	p.Asn302Asn	PA5443	uvrD	UvrD helicase
4055458_C	NC_002516.2	4055458	snp	T	C	C:58 T:0	CDS	+	934/2568	312/855	synonymous_variant	c.934T>C	p.Leu312Leu	PA3620	mutS	DNA mismatch repair protein MutS

## Sheet: CFP4_775
SNP_ID	CHROM	POS	TYPE	REF	ALT	EVIDENCE	FTYPE	STRAND	NT_POS	AA_POS	EFFECT	EFFECT_NT	EFFECT_AA	LOCUS_TAG	GENE	PRODUCT
6132093_A	NC_002516.2	6132093	snp	G	A	A:93 G:0	CDS	+	1006/2187	336/728	missense_variant	c.1006G>A	p.Val336Ile	PA5443	uvrD	UvrD helicase
6132118_GA	NC_002516.2	6132118	mnp	AG	GA	GA:95 AG:1	CDS	+	1031/2187	344/728	missense_variant	c.1031_1032delAGinsGA	p.Lys344Arg	PA5443	uvrD	UvrD helicase
4055936_A	NC_002516.2	4055936	snp	G	A	A:83 G:0	CDS	+	1412/2568	471/855	missense_variant	c.1412G>A	p.Gly471Asp	PA3620	mutS	DNA mismatch repair protein MutS
4054703_A	NC_002516.2	4054703	snp	G	A	A:42 G:0	CDS	+	179/2568	60/855	missense_variant	c.179G>A	p.Gly60Asp	PA3620	mutS	DNA mismatch repair protein MutS
6132909_A	NC_002516.2	6132909	snp	G	A	A:77 G:0	CDS	+	1822/2187	608/728	missense_variant	c.1822G>A	p.Ala608Thr	PA5443	uvrD	UvrD helicase
6133072_AC	NC_002516.2	6133072	complex	GT	AC	AC:61 GT:0	CDS	+	1985/2187	662/728	missense_variant	c.1985_1986delGTinsAC	p.Ser662Asn	PA5443	uvrD	UvrD helicase
6133084_GCCTG	NC_002516.2	6133084	complex	ACCTC	GCCTG	GCCTG:68 ACCTC:0	CDS	+	1997/2187	666/728	missense_variant	c.1997_2001delACCTCinsGCCTG	p.Asn666Ser	PA5443	uvrD	UvrD helicase
4056845_T	NC_002516.2	4056845	snp	C	T	T:84 C:0	CDS	+	2321/2568	774/855	missense_variant	c.2321C>T	p.Ala774Val	PA3620	mutS	DNA mismatch repair protein MutS
4056865_ACT	NC_002516.2	4056865	complex	GCC	ACT	ACT:102 GCC:0	CDS	+	2341/2568	781/855	missense_variant	c.2341_2343delGCCinsACT	p.Ala781Thr	PA3620	mutS	DNA mismatch repair protein MutS
4055571_T	NC_002516.2	4055571	snp	C	T	T:64 C:0	CDS	+	1047/2568	349/855	synonymous_variant	c.1047C>T	p.Arg349Arg	PA3620	mutS	DNA mismatch repair protein MutS
4055644_T	NC_002516.2	4055644	snp	C	T	T:52 C:0	CDS	+	1120/2568	374/855	synonymous_variant	c.1120C>T	p.Leu374Leu	PA3620	mutS	DNA mismatch repair protein MutS
6132254_A	NC_002516.2	6132254	snp	G	A	A:82 G:0	CDS	+	1167/2187	389/728	synonymous_variant	c.1167G>A	p.Glu389Glu	PA5443	uvrD	UvrD helicase
4055769_G	NC_002516.2	4055769	snp	A	G	G:84 A:0	CDS	+	1245/2568	415/855	synonymous_variant	c.1245A>G	p.Pro415Pro	PA3620	mutS	DNA mismatch repair protein MutS
5550374_G	NC_002516.2	5550374	snp	A	G	G:70 A:0	CDS	-	1308/1902	436/633	synonymous_variant	c.1308T>C	p.Ser436Ser	PA4946	mutL	DNA mismatch repair protein MutL
6132449_T	NC_002516.2	6132449	snp	C	T	T:97 C:0	CDS	+	1362/2187	454/728	synonymous_variant	c.1362C>T	p.Gly454Gly	PA5443	uvrD	UvrD helicase
4054662_G	NC_002516.2	4054662	snp	A	G	G:40 A:0	CDS	+	138/2568	46/855	synonymous_variant	c.138A>G	p.Lys46Lys	PA3620	mutS	DNA mismatch repair protein MutS
5550251_A	NC_002516.2	5550251	snp	G	A	A:59 G:0	CDS	-	1431/1902	477/633	synonymous_variant	c.1431C>T	p.Tyr477Tyr	PA4946	mutL	DNA mismatch repair protein MutL
4056030_A	NC_002516.2	4056030	snp	G	A	A:60 G:0	CDS	+	1506/2568	502/855	synonymous_variant	c.1506G>A	p.Thr502Thr	PA3620	mutS	DNA mismatch repair protein MutS
4056063_A	NC_002516.2	4056063	snp	G	A	A:67 G:0	CDS	+	1539/2568	513/855	synonymous_variant	c.1539G>A	p.Leu513Leu	PA3620	mutS	DNA mismatch repair protein MutS
4054539_T	NC_002516.2	4054539	snp	C	T	T:12 C:0	CDS	+	15/2568	5/855	synonymous_variant	c.15C>T	p.Ser5Ser	PA3620	mutS	DNA mismatch repair protein MutS
4054686_G	NC_002516.2	4054686	snp	A	G	G:46 A:0	CDS	+	162/2568	54/855	synonymous_variant	c.162A>G	p.Ala54Ala	PA3620	mutS	DNA mismatch repair protein MutS
5550050_A	NC_002516.2	5550050	snp	C	A	A:49 C:0	CDS	-	1632/1902	544/633	synonymous_variant	c.1632G>T	p.Ala544Ala	PA4946	mutL	DNA mismatch repair protein MutL
4056174_G	NC_002516.2	4056174	snp	A	G	G:74 A:0	CDS	+	1650/2568	550/855	synonymous_variant	c.1650A>G	p.Glu550Glu	PA3620	mutS	DNA mismatch repair protein MutS
4056192_C	NC_002516.2	4056192	snp	T	C	C:75 T:0	CDS	+	1668/2568	556/855	synonymous_variant	c.1668T>C	p.Asn556Asn	PA3620	mutS	DNA mismatch repair protein MutS
5549993_G	NC_002516.2	5549993	snp	A	G	G:36 A:0	CDS	-	1689/1902	563/633	synonymous_variant	c.1689T>C	p.Ser563Ser	PA4946	mutL	DNA mismatch repair protein MutL
5549965_A	NC_002516.2	5549965	snp	G	A	A:39 G:0	CDS	-	1717/1902	573/633	synonymous_variant	c.1717C>T	p.Leu573Leu	PA4946	mutL	DNA mismatch repair protein MutL
5549939_A	NC_002516.2	5549939	snp	G	A	A:51 G:0	CDS	-	1743/1902	581/633	synonymous_variant	c.1743C>T	p.Gly581Gly	PA4946	mutL	DNA mismatch repair protein MutL
5549911_G	NC_002516.2	5549911	snp	A	G	G:55 A:0	CDS	-	1771/1902	591/633	synonymous_variant	c.1771T>C	p.Leu591Leu	PA4946	mutL	DNA mismatch repair protein MutL
4056303_G	NC_002516.2	4056303	snp	A	G	G:88 A:0	CDS	+	1779/2568	593/855	synonymous_variant	c.1779A>G	p.Thr593Thr	PA3620	mutS	DNA mismatch repair protein MutS
5549867_C	NC_002516.2	5549867	snp	T	C	C:56 T:0	CDS	-	1815/1902	605/633	synonymous_variant	c.1815A>G	p.Glu605Glu	PA4946	mutL	DNA mismatch repair protein MutL
5549824_GT	NC_002516.2	5549824	mnp	AC	GT	GT:58 AC:0	CDS	-	1858/1902	619/633	synonymous_variant	c.1857_1858delGTinsAC	p.621	PA4946	mutL	DNA mismatch repair protein MutL
4056426_T	NC_002516.2	4056426	snp	C	T	T:97 C:0	CDS	+	1902/2568	634/855	synonymous_variant	c.1902C>T	p.His634His	PA3620	mutS	DNA mismatch repair protein MutS
4056450_G	NC_002516.2	4056450	snp	A	G	G:99 A:0	CDS	+	1926/2568	642/855	synonymous_variant	c.1926A>G	p.Ala642Ala	PA3620	mutS	DNA mismatch repair protein MutS
6133055_T	NC_002516.2	6133055	snp	C	T	T:58 C:0	CDS	+	1968/2187	656/728	synonymous_variant	c.1968C>T	p.Tyr656Tyr	PA5443	uvrD	UvrD helicase
6133064_T	NC_002516.2	6133064	snp	C	T	T:64 C:0	CDS	+	1977/2187	659/728	synonymous_variant	c.1977C>T	p.Thr659Thr	PA5443	uvrD	UvrD helicase
4056576_T	NC_002516.2	4056576	snp	C	T	T:109 C:0	CDS	+	2052/2568	684/855	synonymous_variant	c.2052C>T	p.Thr684Thr	PA3620	mutS	DNA mismatch repair protein MutS
4056705_C	NC_002516.2	4056705	snp	T	C	C:107 T:0	CDS	+	2181/2568	727/855	synonymous_variant	c.2181T>C	p.Tyr727Tyr	PA3620	mutS	DNA mismatch repair protein MutS
4056711_G	NC_002516.2	4056711	snp	A	G	G:107 A:0	CDS	+	2187/2568	729/855	synonymous_variant	c.2187A>G	p.Glu729Glu	PA3620	mutS	DNA mismatch repair protein MutS
4054551_A	NC_002516.2	4054551	snp	G	A	A:69 G:0	CDS	+	27/2568	9/855	synonymous_variant	c.27G>A	p.Pro9Pro	PA3620	mutS	DNA mismatch repair protein MutS
5551397_A	NC_002516.2	5551397	snp	G	A	A:63 G:0	CDS	-	285/1902	95/633	synonymous_variant	c.285C>T	p.Ser95Ser	PA4946	mutL	DNA mismatch repair protein MutL
5551391_G	NC_002516.2	5551391	snp	T	G	G:63 T:0	CDS	-	291/1902	97/633	synonymous_variant	c.291A>C	p.Gly97Gly	PA4946	mutL	DNA mismatch repair protein MutL
6131126_T	NC_002516.2	6131126	snp	C	T	T:48 C:0	CDS	+	39/2187	13/728	synonymous_variant	c.39C>T	p.Asn13Asn	PA5443	uvrD	UvrD helicase
6131510_A	NC_002516.2	6131510	snp	G	A	A:68 G:0	CDS	+	423/2187	141/728	synonymous_variant	c.423G>A	p.Ala141Ala	PA5443	uvrD	UvrD helicase
6131522_A	NC_002516.2	6131522	snp	G	A	A:68 G:0	CDS	+	435/2187	145/728	synonymous_variant	c.435G>A	p.Gln145Gln	PA5443	uvrD	UvrD helicase
5551184_G	NC_002516.2	5551184	snp	A	G	G:68 A:0	CDS	-	498/1902	166/633	synonymous_variant	c.498T>C	p.Arg166Arg	PA4946	mutL	DNA mismatch repair protein MutL
5551151_T	NC_002516.2	5551151	snp	C	T	T:69 C:0	CDS	-	531/1902	177/633	synonymous_variant	c.531G>A	p.Glu177Glu	PA4946	mutL	DNA mismatch repair protein MutL
4055058_C	NC_002516.2	4055058	snp	A	C	C:67 A:0	CDS	+	534/2568	178/855	synonymous_variant	c.534A>C	p.Pro178Pro	PA3620	mutS	DNA mismatch repair protein MutS
5551124_A	NC_002516.2	5551124	snp	G	A	A:60 G:0	CDS	-	558/1902	186/633	synonymous_variant	c.558C>T	p.Arg186Arg	PA4946	mutL	DNA mismatch repair protein MutL
4055118_G	NC_002516.2	4055118	snp	A	G	G:66 A:0	CDS	+	594/2568	198/855	synonymous_variant	c.594A>G	p.Pro198Pro	PA3620	mutS	DNA mismatch repair protein MutS
6131780_G	NC_002516.2	6131780	snp	A	G	G:90 A:0	CDS	+	693/2187	231/728	synonymous_variant	c.693A>G	p.Gln231Gln	PA5443	uvrD	UvrD helicase
6131870_G	NC_002516.2	6131870	snp	A	G	G:87 A:0	CDS	+	783/2187	261/728	synonymous_variant	c.783A>G	p.Ala261Ala	PA5443	uvrD	UvrD helicase
4055328_C	NC_002516.2	4055328	snp	T	C	C:69 T:0	CDS	+	804/2568	268/855	synonymous_variant	c.804T>C	p.Gly268Gly	PA3620	mutS	DNA mismatch repair protein MutS
6131912_C	NC_002516.2	6131912	snp	T	C	C:90 T:0	CDS	+	825/2187	275/728	synonymous_variant	c.825T>C	p.Asp275Asp	PA5443	uvrD	UvrD helicase
6131945_C	NC_002516.2	6131945	snp	T	C	C:92 T:0	CDS	+	858/2187	286/728	synonymous_variant	c.858T>C	p.Arg286Arg	PA5443	uvrD	UvrD helicase
4055458_C	NC_002516.2	4055458	snp	T	C	C:71 T:0	CDS	+	934/2568	312/855	synonymous_variant	c.934T>C	p.Leu312Leu	PA3620	mutS	DNA mismatch repair protein MutS
4055475_G	NC_002516.2	4055475	snp	A	G	G:79 A:0	CDS	+	951/2568	317/855	synonymous_variant	c.951A>G	p.Val317Val	PA3620	mutS	DNA mismatch repair protein MutS
4055520_T	NC_002516.2	4055520	snp	C	T	T:67 C:0	CDS	+	996/2568	332/855	synonymous_variant	c.996C>T	p.Tyr332Tyr	PA3620	mutS	DNA mismatch repair protein MutS

## Sheet: CFP5_262
SNP_ID	CHROM	POS	TYPE	REF	ALT	EVIDENCE	FTYPE	STRAND	NT_POS	AA_POS	EFFECT	EFFECT_NT	EFFECT_AA	LOCUS_TAG	GENE	PRODUCT
5550249_C	NC_002516.2	5550249	snp	T	C	C:45 T:0	CDS	-	1433/1902	478/633	missense_variant	c.1433A>G	p.Glu478Gly	PA4946	mutL	DNA mismatch repair protein MutL
6132098_A	NC_002516.2	6132098	snp	G	A	A:55 G:0	CDS	+	1011/2187	337/728	synonymous_variant	c.1011G>A	p.Glu337Glu	PA5443	uvrD	UvrD helicase
5550605_A	NC_002516.2	5550605	snp	G	A	A:40 G:0	CDS	-	1077/1902	359/633	synonymous_variant	c.1077C>T	p.Ala359Ala	PA4946	mutL	DNA mismatch repair protein MutL
6132254_A	NC_002516.2	6132254	snp	G	A	A:71 G:0	CDS	+	1167/2187	389/728	synonymous_variant	c.1167G>A	p.Glu389Glu	PA5443	uvrD	UvrD helicase
5550479_G	NC_002516.2	5550479	snp	A	G	G:57 A:0	CDS	-	1203/1902	401/633	synonymous_variant	c.1203T>C	p.Tyr401Tyr	PA4946	mutL	DNA mismatch repair protein MutL
4056039_A	NC_002516.2	4056039	snp	G	A	A:68 G:0	CDS	+	1515/2568	505/855	synonymous_variant	c.1515G>A	p.Leu505Leu	PA3620	mutS	DNA mismatch repair protein MutS
4056267_A	NC_002516.2	4056267	snp	G	A	A:77 G:0	CDS	+	1743/2568	581/855	synonymous_variant	c.1743G>A	p.Gln581Gln	PA3620	mutS	DNA mismatch repair protein MutS
4056378_C	NC_002516.2	4056378	snp	T	C	C:82 T:0	CDS	+	1854/2568	618/855	synonymous_variant	c.1854T>C	p.Gly618Gly	PA3620	mutS	DNA mismatch repair protein MutS
5549804_A	NC_002516.2	5549804	snp	G	A	A:59 G:0	CDS	-	1878/1902	626/633	synonymous_variant	c.1878C>T	p.Asp626Asp	PA4946	mutL	DNA mismatch repair protein MutL
4054740_C	NC_002516.2	4054740	snp	G	C	C:59 G:0	CDS	+	216/2568	72/855	synonymous_variant	c.216G>C	p.Ser72Ser	PA3620	mutS	DNA mismatch repair protein MutS
4054809_T	NC_002516.2	4054809	snp	C	T	T:68 C:0	CDS	+	285/2568	95/855	synonymous_variant	c.285C>T	p.Asp95Asp	PA3620	mutS	DNA mismatch repair protein MutS
5551391_G	NC_002516.2	5551391	snp	T	G	G:54 T:0	CDS	-	291/1902	97/633	synonymous_variant	c.291A>C	p.Gly97Gly	PA4946	mutL	DNA mismatch repair protein MutL
4054842_A	NC_002516.2	4054842	snp	G	A	A:59 G:0	CDS	+	318/2568	106/855	synonymous_variant	c.318G>A	p.Gln106Gln	PA3620	mutS	DNA mismatch repair protein MutS
4054860_T	NC_002516.2	4054860	snp	C	T	T:63 C:0	CDS	+	336/2568	112/855	synonymous_variant	c.336C>T	p.Thr112Thr	PA3620	mutS	DNA mismatch repair protein MutS
4054866_T	NC_002516.2	4054866	snp	C	T	T:61 C:0	CDS	+	342/2568	114/855	synonymous_variant	c.342C>T	p.Gly114Gly	PA3620	mutS	DNA mismatch repair protein MutS
4054881_A	NC_002516.2	4054881	snp	G	A	A:55 G:0	CDS	+	357/2568	119/855	synonymous_variant	c.357G>A	p.Glu119Glu	PA3620	mutS	DNA mismatch repair protein MutS
4055058_C	NC_002516.2	4055058	snp	A	C	C:51 A:0	CDS	+	534/2568	178/855	synonymous_variant	c.534A>C	p.Pro178Pro	PA3620	mutS	DNA mismatch repair protein MutS
6131801_T	NC_002516.2	6131801	snp	C	T	T:72 C:0	CDS	+	714/2187	238/728	synonymous_variant	c.714C>T	p.Leu238Leu	PA5443	uvrD	UvrD helicase
6131834_T	NC_002516.2	6131834	snp	C	T	T:75 C:0	CDS	+	747/2187	249/728	synonymous_variant	c.747C>T	p.Gly249Gly	PA5443	uvrD	UvrD helicase
6131888_A	NC_002516.2	6131888	snp	G	A	A:80 G:0	CDS	+	801/2187	267/728	synonymous_variant	c.801G>A	p.Gln267Gln	PA5443	uvrD	UvrD helicase
6131912_C	NC_002516.2	6131912	snp	T	C	C:72 T:0	CDS	+	825/2187	275/728	synonymous_variant	c.825T>C	p.Asp275Asp	PA5443	uvrD	UvrD helicase

## Sheet: CFP6_260
SNP_ID	CHROM	POS	TYPE	REF	ALT	EVIDENCE	FTYPE	STRAND	NT_POS	AA_POS	EFFECT	EFFECT_NT	EFFECT_AA	LOCUS_TAG	GENE	PRODUCT
6133072_AC	NC_002516.2	6133072	mnp	GT	AC	AC:49 GT:0	CDS	+	1985/2187	662/728	missense_variant	c.1985_1986delGTinsAC	p.Ser662Asn	PA5443	uvrD	UvrD helicase
6133084_GCCTG	NC_002516.2	6133084	complex	ACCTC	GCCTG	GCCTG:50 ACCTC:0	CDS	+	1997/2187	666/728	missense_variant	c.1997_2001delACCTCinsGCCTG	p.Asn666Ser	PA5443	uvrD	UvrD helicase
4056865_ACT	NC_002516.2	4056865	complex	GCC	ACT	ACT:99 GCC:0	CDS	+	2341/2568	781/855	missense_variant	c.2341_2343delGCCinsACT	p.Ala781Thr	PA3620	mutS	DNA mismatch repair protein MutS
5550647_C	NC_002516.2	5550647	snp	G	C	C:35 G:0	CDS	-	1035/1902	345/633	synonymous_variant	c.1035C>G	p.Pro345Pro	PA4946	mutL	DNA mismatch repair protein MutL
4055571_T	NC_002516.2	4055571	snp	C	T	T:40 C:0	CDS	+	1047/2568	349/855	synonymous_variant	c.1047C>T	p.Arg349Arg	PA3620	mutS	DNA mismatch repair protein MutS
4055644_T	NC_002516.2	4055644	snp	C	T	T:28 C:0	CDS	+	1120/2568	374/855	synonymous_variant	c.1120C>T	p.Leu374Leu	PA3620	mutS	DNA mismatch repair protein MutS
4055769_G	NC_002516.2	4055769	snp	A	G	G:42 A:0	CDS	+	1245/2568	415/855	synonymous_variant	c.1245A>G	p.Pro415Pro	PA3620	mutS	DNA mismatch repair protein MutS
5550374_G	NC_002516.2	5550374	snp	A	G	G:50 A:0	CDS	-	1308/1902	436/633	synonymous_variant	c.1308T>C	p.Ser436Ser	PA4946	mutL	DNA mismatch repair protein MutL
5550317_G	NC_002516.2	5550317	snp	A	G	G:47 A:0	CDS	-	1365/1902	455/633	synonymous_variant	c.1365T>C	p.Ile455Ile	PA4946	mutL	DNA mismatch repair protein MutL
4054662_G	NC_002516.2	4054662	snp	A	G	G:67 A:0	CDS	+	138/2568	46/855	synonymous_variant	c.138A>G	p.Lys46Lys	PA3620	mutS	DNA mismatch repair protein MutS
4056030_A	NC_002516.2	4056030	snp	G	A	A:46 G:0	CDS	+	1506/2568	502/855	synonymous_variant	c.1506G>A	p.Thr502Thr	PA3620	mutS	DNA mismatch repair protein MutS
4056063_A	NC_002516.2	4056063	snp	G	A	A:44 G:0	CDS	+	1539/2568	513/855	synonymous_variant	c.1539G>A	p.Leu513Leu	PA3620	mutS	DNA mismatch repair protein MutS
4054539_T	NC_002516.2	4054539	snp	C	T	T:61 C:0	CDS	+	15/2568	5/855	synonymous_variant	c.15C>T	p.Ser5Ser	PA3620	mutS	DNA mismatch repair protein MutS
4054686_G	NC_002516.2	4054686	snp	A	G	G:67 A:0	CDS	+	162/2568	54/855	synonymous_variant	c.162A>G	p.Ala54Ala	PA3620	mutS	DNA mismatch repair protein MutS
4056174_G	NC_002516.2	4056174	snp	A	G	G:58 A:0	CDS	+	1650/2568	550/855	synonymous_variant	c.1650A>G	p.Glu550Glu	PA3620	mutS	DNA mismatch repair protein MutS
4056192_C	NC_002516.2	4056192	snp	T	C	C:55 T:0	CDS	+	1668/2568	556/855	synonymous_variant	c.1668T>C	p.Asn556Asn	PA3620	mutS	DNA mismatch repair protein MutS
5549993_G	NC_002516.2	5549993	snp	A	G	G:32 A:0	CDS	-	1689/1902	563/633	synonymous_variant	c.1689T>C	p.Ser563Ser	PA4946	mutL	DNA mismatch repair protein MutL
5549965_A	NC_002516.2	5549965	snp	G	A	A:22 G:0	CDS	-	1717/1902	573/633	synonymous_variant	c.1717C>T	p.Leu573Leu	PA4946	mutL	DNA mismatch repair protein MutL
5549939_A	NC_002516.2	5549939	snp	G	A	A:34 G:0	CDS	-	1743/1902	581/633	synonymous_variant	c.1743C>T	p.Gly581Gly	PA4946	mutL	DNA mismatch repair protein MutL
5549911_G	NC_002516.2	5549911	snp	A	G	G:33 A:0	CDS	-	1771/1902	591/633	synonymous_variant	c.1771T>C	p.Leu591Leu	PA4946	mutL	DNA mismatch repair protein MutL
4056303_G	NC_002516.2	4056303	snp	A	G	G:55 A:0	CDS	+	1779/2568	593/855	synonymous_variant	c.1779A>G	p.Thr593Thr	PA3620	mutS	DNA mismatch repair protein MutS
5549867_C	NC_002516.2	5549867	snp	T	C	C:35 T:0	CDS	-	1815/1902	605/633	synonymous_variant	c.1815A>G	p.Glu605Glu	PA4946	mutL	DNA mismatch repair protein MutL
5549824_GT	NC_002516.2	5549824	mnp	AC	GT	GT:40 AC:0	CDS	-	1858/1902	619/633	synonymous_variant	c.1857_1858delGTinsAC	p.621	PA4946	mutL	DNA mismatch repair protein MutL
4056426_T	NC_002516.2	4056426	snp	C	T	T:51 C:0	CDS	+	1902/2568	634/855	synonymous_variant	c.1902C>T	p.His634His	PA3620	mutS	DNA mismatch repair protein MutS
4056450_G	NC_002516.2	4056450	snp	A	G	G:55 A:0	CDS	+	1926/2568	642/855	synonymous_variant	c.1926A>G	p.Ala642Ala	PA3620	mutS	DNA mismatch repair protein MutS
6133064_T	NC_002516.2	6133064	snp	C	T	T:49 C:0	CDS	+	1977/2187	659/728	synonymous_variant	c.1977C>T	p.Thr659Thr	PA5443	uvrD	UvrD helicase
4056576_T	NC_002516.2	4056576	snp	C	T	T:68 C:0	CDS	+	2052/2568	684/855	synonymous_variant	c.2052C>T	p.Thr684Thr	PA3620	mutS	DNA mismatch repair protein MutS
4056705_C	NC_002516.2	4056705	snp	T	C	C:80 T:0	CDS	+	2181/2568	727/855	synonymous_variant	c.2181T>C	p.Tyr727Tyr	PA3620	mutS	DNA mismatch repair protein MutS
4056711_G	NC_002516.2	4056711	snp	A	G	G:82 A:0	CDS	+	2187/2568	729/855	synonymous_variant	c.2187A>G	p.Glu729Glu	PA3620	mutS	DNA mismatch repair protein MutS
4054551_A	NC_002516.2	4054551	snp	G	A	A:59 G:0	CDS	+	27/2568	9/855	synonymous_variant	c.27G>A	p.Pro9Pro	PA3620	mutS	DNA mismatch repair protein MutS
5551391_G	NC_002516.2	5551391	snp	T	G	G:46 T:0	CDS	-	291/1902	97/633	synonymous_variant	c.291A>C	p.Gly97Gly	PA4946	mutL	DNA mismatch repair protein MutL
5551361_A	NC_002516.2	5551361	snp	G	A	A:42 G:0	CDS	-	321/1902	107/633	synonymous_variant	c.321C>T	p.Ser107Ser	PA4946	mutL	DNA mismatch repair protein MutL
5551286_A	NC_002516.2	5551286	snp	G	A	A:44 G:0	CDS	-	396/1902	132/633	synonymous_variant	c.396C>T	p.Arg132Arg	PA4946	mutL	DNA mismatch repair protein MutL
5551184_G	NC_002516.2	5551184	snp	A	G	G:47 A:0	CDS	-	498/1902	166/633	synonymous_variant	c.498T>C	p.Arg166Arg	PA4946	mutL	DNA mismatch repair protein MutL
5551151_T	NC_002516.2	5551151	snp	C	T	T:50 C:0	CDS	-	531/1902	177/633	synonymous_variant	c.531G>A	p.Glu177Glu	PA4946	mutL	DNA mismatch repair protein MutL
4055058_C	NC_002516.2	4055058	snp	A	C	C:55 A:0	CDS	+	534/2568	178/855	synonymous_variant	c.534A>C	p.Pro178Pro	PA3620	mutS	DNA mismatch repair protein MutS
5551124_A	NC_002516.2	5551124	snp	G	A	A:50 G:0	CDS	-	558/1902	186/633	synonymous_variant	c.558C>T	p.Arg186Arg	PA4946	mutL	DNA mismatch repair protein MutL
4055118_G	NC_002516.2	4055118	snp	A	G	G:55 A:0	CDS	+	594/2568	198/855	synonymous_variant	c.594A>G	p.Pro198Pro	PA3620	mutS	DNA mismatch repair protein MutS
6131780_G	NC_002516.2	6131780	snp	A	G	G:89 A:0	CDS	+	693/2187	231/728	synonymous_variant	c.693A>G	p.Gln231Gln	PA5443	uvrD	UvrD helicase
5550956_A	NC_002516.2	5550956	snp	G	A	A:50 G:0	CDS	-	726/1902	242/633	synonymous_variant	c.726C>T	p.Gly242Gly	PA4946	mutL	DNA mismatch repair protein MutL
5550932_A	NC_002516.2	5550932	snp	G	A	A:52 G:0	CDS	-	750/1902	250/633	synonymous_variant	c.750C>T	p.Ser250Ser	PA4946	mutL	DNA mismatch repair protein MutL
4055328_C	NC_002516.2	4055328	snp	T	C	C:60 T:0	CDS	+	804/2568	268/855	synonymous_variant	c.804T>C	p.Gly268Gly	PA3620	mutS	DNA mismatch repair protein MutS
6131912_C	NC_002516.2	6131912	snp	T	C	C:92 T:0	CDS	+	825/2187	275/728	synonymous_variant	c.825T>C	p.Asp275Asp	PA5443	uvrD	UvrD helicase
4055458_C	NC_002516.2	4055458	snp	T	C	C:43 T:0	CDS	+	934/2568	312/855	synonymous_variant	c.934T>C	p.Leu312Leu	PA3620	mutS	DNA mismatch repair protein MutS
4055475_G	NC_002516.2	4055475	snp	A	G	G:47 A:0	CDS	+	951/2568	317/855	synonymous_variant	c.951A>G	p.Val317Val	PA3620	mutS	DNA mismatch repair protein MutS
5550728_A	NC_002516.2	5550728	snp	G	A	A:45 G:0	CDS	-	954/1902	318/633	synonymous_variant	c.954C>T	p.Ser318Ser	PA4946	mutL	DNA mismatch repair protein MutL
4055520_T	NC_002516.2	4055520	snp	C	T	T:43 C:0	CDS	+	996/2568	332/855	synonymous_variant	c.996C>T	p.Tyr332Tyr	PA3620	mutS	DNA mismatch repair protein MutS

## Sheet: CFP7_262
SNP_ID	CHROM	POS	TYPE	REF	ALT	EVIDENCE	FTYPE	STRAND	NT_POS	AA_POS	EFFECT	EFFECT_NT	EFFECT_AA	LOCUS_TAG	GENE	PRODUCT
6132098_A	NC_002516.2	6132098	snp	G	A	A:66 G:0	CDS	+	1011/2187	337/728	synonymous_variant	c.1011G>A	p.Glu337Glu	PA5443	uvrD	UvrD helicase
5550605_A	NC_002516.2	5550605	snp	G	A	A:47 G:0	CDS	-	1077/1902	359/633	synonymous_variant	c.1077C>T	p.Ala359Ala	PA4946	mutL	DNA mismatch repair protein MutL
6132254_A	NC_002516.2	6132254	snp	G	A	A:60 G:0	CDS	+	1167/2187	389/728	synonymous_variant	c.1167G>A	p.Glu389Glu	PA5443	uvrD	UvrD helicase
5550479_G	NC_002516.2	5550479	snp	A	G	G:58 A:0	CDS	-	1203/1902	401/633	synonymous_variant	c.1203T>C	p.Tyr401Tyr	PA4946	mutL	DNA mismatch repair protein MutL
4056039_A	NC_002516.2	4056039	snp	G	A	A:40 G:0	CDS	+	1515/2568	505/855	synonymous_variant	c.1515G>A	p.Leu505Leu	PA3620	mutS	DNA mismatch repair protein MutS
4056267_A	NC_002516.2	4056267	snp	G	A	A:40 G:0	CDS	+	1743/2568	581/855	synonymous_variant	c.1743G>A	p.Gln581Gln	PA3620	mutS	DNA mismatch repair protein MutS
4056378_C	NC_002516.2	4056378	snp	T	C	C:46 T:0	CDS	+	1854/2568	618/855	synonymous_variant	c.1854T>C	p.Gly618Gly	PA3620	mutS	DNA mismatch repair protein MutS
5549804_A	NC_002516.2	5549804	snp	G	A	A:62 G:0	CDS	-	1878/1902	626/633	synonymous_variant	c.1878C>T	p.Asp626Asp	PA4946	mutL	DNA mismatch repair protein MutL
4054740_C	NC_002516.2	4054740	snp	G	C	C:53 G:0	CDS	+	216/2568	72/855	synonymous_variant	c.216G>C	p.Ser72Ser	PA3620	mutS	DNA mismatch repair protein MutS
4054809_T	NC_002516.2	4054809	snp	C	T	T:54 C:0	CDS	+	285/2568	95/855	synonymous_variant	c.285C>T	p.Asp95Asp	PA3620	mutS	DNA mismatch repair protein MutS
5551391_G	NC_002516.2	5551391	snp	T	G	G:61 T:0	CDS	-	291/1902	97/633	synonymous_variant	c.291A>C	p.Gly97Gly	PA4946	mutL	DNA mismatch repair protein MutL
4054842_A	NC_002516.2	4054842	snp	G	A	A:51 G:0	CDS	+	318/2568	106/855	synonymous_variant	c.318G>A	p.Gln106Gln	PA3620	mutS	DNA mismatch repair protein MutS
4054860_T	NC_002516.2	4054860	snp	C	T	T:46 C:0	CDS	+	336/2568	112/855	synonymous_variant	c.336C>T	p.Thr112Thr	PA3620	mutS	DNA mismatch repair protein MutS
4054866_T	NC_002516.2	4054866	snp	C	T	T:43 C:0	CDS	+	342/2568	114/855	synonymous_variant	c.342C>T	p.Gly114Gly	PA3620	mutS	DNA mismatch repair protein MutS
4054881_A	NC_002516.2	4054881	snp	G	A	A:43 G:0	CDS	+	357/2568	119/855	synonymous_variant	c.357G>A	p.Glu119Glu	PA3620	mutS	DNA mismatch repair protein MutS
4055058_C	NC_002516.2	4055058	snp	A	C	C:42 A:0	CDS	+	534/2568	178/855	synonymous_variant	c.534A>C	p.Pro178Pro	PA3620	mutS	DNA mismatch repair protein MutS
6131801_T	NC_002516.2	6131801	snp	C	T	T:86 C:0	CDS	+	714/2187	238/728	synonymous_variant	c.714C>T	p.Leu238Leu	PA5443	uvrD	UvrD helicase
6131834_T	NC_002516.2	6131834	snp	C	T	T:74 C:0	CDS	+	747/2187	249/728	synonymous_variant	c.747C>T	p.Gly249Gly	PA5443	uvrD	UvrD helicase
6131888_A	NC_002516.2	6131888	snp	G	A	A:76 G:0	CDS	+	801/2187	267/728	synonymous_variant	c.801G>A	p.Gln267Gln	PA5443	uvrD	UvrD helicase
6131912_C	NC_002516.2	6131912	snp	T	C	C:78 T:0	CDS	+	825/2187	275/728	synonymous_variant	c.825T>C	p.Asp275Asp	PA5443	uvrD	UvrD helicase

## Sheet: CFP7_801
SNP_ID	CHROM	POS	TYPE	REF	ALT	EVIDENCE	FTYPE	STRAND	NT_POS	AA_POS	EFFECT	EFFECT_NT	EFFECT_AA	LOCUS_TAG	GENE	PRODUCT
6133072_AC	NC_002516.2	6133072	mnp	GT	AC	AC:27 GT:0	CDS	+	1985/2187	662/728	missense_variant	c.1985_1986delGTinsAC	p.Ser662Asn	PA5443	uvrD	UvrD helicase
6133084_GCCTG	NC_002516.2	6133084	complex	ACCTC	GCCTG	GCCTG:27 ACCTC:0	CDS	+	1997/2187	666/728	missense_variant	c.1997_2001delACCTCinsGCCTG	p.Asn666Ser	PA5443	uvrD	UvrD helicase
5550605_A	NC_002516.2	5550605	snp	G	A	A:10 G:0	CDS	-	1077/1902	359/633	synonymous_variant	c.1077C>T	p.Ala359Ala	PA4946	mutL	DNA mismatch repair protein MutL
4054662_G	NC_002516.2	4054662	snp	A	G	G:20 A:0	CDS	+	138/2568	46/855	synonymous_variant	c.138A>G	p.Lys46Lys	PA3620	mutS	DNA mismatch repair protein MutS
4055955_C	NC_002516.2	4055955	snp	A	C	C:22 A:1	CDS	+	1431/2568	477/855	synonymous_variant	c.1431A>C	p.Pro477Pro	PA3620	mutS	DNA mismatch repair protein MutS
4055961_A	NC_002516.2	4055961	snp	G	A	A:20 G:0	CDS	+	1437/2568	479/855	synonymous_variant	c.1437G>A	p.Val479Val	PA3620	mutS	DNA mismatch repair protein MutS
5550212_C	NC_002516.2	5550212	snp	A	C	C:36 A:0	CDS	-	1470/1902	490/633	synonymous_variant	c.1470T>G	p.Arg490Arg	PA4946	mutL	DNA mismatch repair protein MutL
4054539_T	NC_002516.2	4054539	snp	C	T	T:23 C:0	CDS	+	15/2568	5/855	synonymous_variant	c.15C>T	p.Ser5Ser	PA3620	mutS	DNA mismatch repair protein MutS
4054686_G	NC_002516.2	4054686	snp	A	G	G:19 A:0	CDS	+	162/2568	54/855	synonymous_variant	c.162A>G	p.Ala54Ala	PA3620	mutS	DNA mismatch repair protein MutS
4056267_A	NC_002516.2	4056267	snp	G	A	A:19 G:0	CDS	+	1743/2568	581/855	synonymous_variant	c.1743G>A	p.Gln581Gln	PA3620	mutS	DNA mismatch repair protein MutS
6133064_T	NC_002516.2	6133064	snp	C	T	T:27 C:0	CDS	+	1977/2187	659/728	synonymous_variant	c.1977C>T	p.Thr659Thr	PA5443	uvrD	UvrD helicase
6133214_C	NC_002516.2	6133214	snp	T	C	C:27 T:0	CDS	+	2127/2187	709/728	synonymous_variant	c.2127T>C	p.Asn709Asn	PA5443	uvrD	UvrD helicase
4054551_A	NC_002516.2	4054551	snp	G	A	A:23 G:0	CDS	+	27/2568	9/855	synonymous_variant	c.27G>A	p.Pro9Pro	PA3620	mutS	DNA mismatch repair protein MutS
5551391_G	NC_002516.2	5551391	snp	T	G	G:19 T:0	CDS	-	291/1902	97/633	synonymous_variant	c.291A>C	p.Gly97Gly	PA4946	mutL	DNA mismatch repair protein MutL
4055058_C	NC_002516.2	4055058	snp	A	C	C:18 A:0	CDS	+	534/2568	178/855	synonymous_variant	c.534A>C	p.Pro178Pro	PA3620	mutS	DNA mismatch repair protein MutS
6131780_G	NC_002516.2	6131780	snp	A	G	G:30 A:0	CDS	+	693/2187	231/728	synonymous_variant	c.693A>G	p.Gln231Gln	PA5443	uvrD	UvrD helicase
6131792_A	NC_002516.2	6131792	snp	G	A	A:27 G:0	CDS	+	705/2187	235/728	synonymous_variant	c.705G>A	p.Leu235Leu	PA5443	uvrD	UvrD helicase
6131993_T	NC_002516.2	6131993	snp	C	T	T:32 C:0	CDS	+	906/2187	302/728	synonymous_variant	c.906C>T	p.Asn302Asn	PA5443	uvrD	UvrD helicase
4055458_C	NC_002516.2	4055458	snp	T	C	C:18 T:0	CDS	+	934/2568	312/855	synonymous_variant	c.934T>C	p.Leu312Leu	PA3620	mutS	DNA mismatch repair protein MutS

[truncated: 5 more sheets: CFP8_829, CFP9_845, CFP9_801, CFP10_1637, CFP11_801]
